# Supplementary material for: Differential enrichment of H3K9me3 at annotated satellite DNA repeats in human cell lines and during fetal development in mouse
Source: Epigenetics Chromatin. 2021 Oct 18;14:47. doi: 10.1186/s13072-021-00423-6 (PMC8524813; doi:10.1186/s13072-021-00423-6)
Supplement: Supplementary file 1 — Additional file 1: Table S1A. Cell lines analyzed in this study. Table S1B. Mouse samples analyzed in this study (produced by Gorkin et al. 2020; UCSD/Ren ENCODE group; ref. [23]). [file 13072_2021_423_MOESM1_ESM.xlsx]

## Sheet: Table S1A
Table S1 A. Cell lines analyzed in this study
cell line	Description	Lineage	Tissue	Karyotype	Sex	Term ID	UCSC Accession**
A549	epithelial cell line derived from a lung carcinoma tissue. (PMID: 175022), "This line was initiated in 1972 by D.J. Giard, et al. through explant culture of lung carcinomatous tissue from a 58-year-old caucasian male." - ATCC.	endoderm	epithelium	cancer	M	BTO:0000018	wgEncodeEH003123
Dnd41	T cell leukemia with Notch mutation	mesoderm	blood	cancer	M	BTO:0001106	wgEncodeEH002433
GM12878	B-lymphocyte, lymphoblastoid, International HapMap Project - CEPH/Utah - European Caucasion, Epstein-Barr Virus	mesoderm	blood	normal	F	BTO:0002062	wgEncodeEH001035
H1-hESC	embryonic stem cells	inner cell mass	embryonic stem cell	normal	M	CL:0000007	wgEncodeEH002084
HeLa-S3	cervical carcinoma	ectoderm	cervix	cancer	F	BTO:0000568	wgEncodeEH002396
HepG2	hepatocellular carcinoma	endoderm	liver	cancer	M	BTO:0000599	wgEncodeEH003087
HMEC	mammary epithelial cells	ectoderm	breast	normal	M*	BTO:0002178	wgEncodeEH002414
HSMM	skeletal muscle myoblasts	mesoderm	muscle	normal	M*	BTO:0000256	wgEncodeEH000999
HSMMtube	skeletal muscle myotubes differentiated from the HSMM cell line	mesoderm	muscle	normal	M*	BTO:0001760	wgEncodeEH002394
HUVEC	umbilical vein endothelial cells	mesoderm	blood vessel	normal	M*	BTO:0001949	wgEncodeEH003085
K562	leukemia, "The continuous cell line K-562 was established by Lozzio and Lozzio from the pleural effusion of a 53-year-old female with chronic myelogenous leukemia in terminal blast crises." - ATCC	mesoderm	blood	cancer	F	BTO:0000664	wgEncodeEH002396
MCF-7	mammary gland, adenocarcinoma (PMID: 4357757)	ectoderm	breast	cancer	F	BTO:0000093	wgEncodeEH003087
Monocytes-CD14+_RO01746	Monocytes-CD14+ are CD14-positive cells from human leukapheresis production	mesoderm	monocytes	normal	F	BTO:0000876	wgEncodeEH001040
NH-A	astrocytes (also called Astrocy)	ectoderm	brain	normal	M*	BTO:0000099	wgEncodeEH003073
NHDF-Ad	adult dermal fibroblasts	mesoderm	skin	normal	F	BTO:0004419	wgEncodeEH002399
NHEK	epidermal keratinocytes	ectoderm	skin	normal	F*	BTO:0000375	wgEncodeEH002431
NHLF	lung fibroblasts	endoderm	lung	normal	M*	BTO:0000161	wgEncodeEH002421
NT2-D1	malignant pluripotent embryonal carcinoma (NTera-2), "The NTERA-2 cl.D1 cell line is a pluripotent human testicular embryonal carcinoma cell line derived by cloning the NTERA-2 cell line." - ATCC. (PMID: 6694356)	inner cell mass	testis	cancer	M	BTO:0000946	wgEncodeEH002424
Osteobl	osteoblasts (NHOst)	mesoderm	bone	normal	M*	BTO:0001593	wgEncodeEH001047
PBMC	peripheral blood mononuclear cells	mesoderm	blood	normal	M	BTO:0001025	wgEncodeEH001748
U2OS	osteosarcoma from the tibia of a 15 year old (PMID: 6081590)	mesoderm	bone	cancer	F	BTO:0000970	wgEncodeEH000919
* Sex was deducted based on the (lack of) evidence of ChIP signal on chrY; these cell lines are originally labeled "Unknown" at UCSC GB website
** Accession number of the analyzed data

## Sheet: Table S1B
Table S1 B. Mouse samples analyzed in this study (produced by Gorkin et al. 2020; UCSD/Ren ENCODE group; ref[23])
Tissue	Stage	ENCODE .bigWig file name
liver	0_days	ENCFF040LFN
heart	0_days	ENCFF046SEF
forebrain	0_days	ENCFF114FKU
intestine	0_days	ENCFF363IUI
lung	0_days	ENCFF399KQJ
kidney	0_days	ENCFF517QXW
stomach	0_days	ENCFF591NXE
midbrain	0_days	ENCFF887HCS
hindbrain	0_days	ENCFF919CSS
forebrain	10.5_days	ENCFF075BNF
heart	10.5_days	ENCFF172OCI
midbrain	10.5_days	ENCFF190AYI
embryonic facial prominence	10.5_days	ENCFF442KVI
hindbrain	10.5_days	ENCFF672EXE
forebrain	11.5_days	ENCFF052RHA
heart	11.5_days	ENCFF207EPW
midbrain	11.5_days	ENCFF402XZO
liver	11.5_days	ENCFF477UFW
embryonic facial prominence	11.5_days	ENCFF505IIX
hindbrain	11.5_days	ENCFF570FAF
limb	11.5_days	ENCFF937IQZ
neural tube	11.5_days	ENCFF973ZKZ
hindbrain	12.5_days	ENCFF063VTT
forebrain	12.5_days	ENCFF137LNV
neural tube	12.5_days	ENCFF197JHX
midbrain	12.5_days	ENCFF432ADZ
liver	12.5_days	ENCFF741LSB
heart	12.5_days	ENCFF797OAF
embryonic facial prominence	12.5_days	ENCFF919YGD
limb	12.5_days	ENCFF951TKF
forebrain	13.5_days	ENCFF101ASP
liver	13.5_days	ENCFF258AAD
embryonic facial prominence	13.5_days	ENCFF421HSW
neural tube	13.5_days	ENCFF495VRT
limb	13.5_days	ENCFF577WZP
heart	13.5_days	ENCFF637INN
hindbrain	13.5_days	ENCFF779TQD
midbrain	13.5_days	ENCFF878NXY
limb	14.5_days	ENCFF033IOU
forebrain	14.5_days	ENCFF034URR
heart	14.5_days	ENCFF409BJZ
kidney	14.5_days	ENCFF433RSJ
hindbrain	14.5_days	ENCFF463QJN
lung	14.5_days	ENCFF492VCK
neural tube	14.5_days	ENCFF705MSQ
liver	14.5_days	ENCFF716TGN
intestine	14.5_days	ENCFF814OZR
embryonic facial prominence	14.5_days	ENCFF933OKD
midbrain	14.5_days	ENCFF966CDF
stomach	14.5_days	ENCFF968CFU
kidney	15.5_days	ENCFF209XEZ
limb	15.5_days	ENCFF367TZB
lung	15.5_days	ENCFF368BVK
midbrain	15.5_days	ENCFF377LTJ
stomach	15.5_days	ENCFF417JCK
hindbrain	15.5_days	ENCFF499LUF
liver	15.5_days	ENCFF550PJQ
forebrain	15.5_days	ENCFF718RMZ
intestine	15.5_days	ENCFF776ZXU
embryonic facial prominence	15.5_days	ENCFF820QKT
heart	15.5_days	ENCFF921YZN
neural tube	15.5_days	ENCFF987UOT
midbrain	16.5_days	ENCFF390PNF
hindbrain	16.5_days	ENCFF637BYB
heart	16.5_days	ENCFF637DCW
kidney	16.5_days	ENCFF767LND
forebrain	16.5_days	ENCFF809PQF
stomach	16.5_days	ENCFF824UJK
lung	16.5_days	ENCFF828TZR
liver	16.5_days	ENCFF947IGN
intestine	16.5_days	ENCFF981JRQ
