# Supplementary material for: Differential enrichment of H3K9me3 at annotated satellite DNA repeats in human cell lines and during fetal development in mouse
Source: Epigenetics Chromatin. 2021 Oct 18;14:47. doi: 10.1186/s13072-021-00423-6 (PMC8524813; doi:10.1186/s13072-021-00423-6)
Supplement: Supplementary file 3 — Additional file 3: Table S5. Average FC (log2) of H3K9me3 at annotated human satellite DNA elements. [file 13072_2021_423_MOESM3_ESM.xlsx]

## Sheet: autosomes
Table S5. Average FC (log2) of H3K9me3 at annotated human satellite DNA elements.
coordinates	satellite	Broad_Hmec	Broad_Nha	Broad_Nhek	Broad_Nhlf	Broad_H1hesc	Sydh_Pbmc	Broad_Gm12878	Broad_Monocd14ro1746	Broad_Nhdfad	Broad_Huvec	Broad_Hsmm	Broad_Hsmmt	Broad_Osteobl	Broad_Dnd41	Sydh_U2os	Broad_K562	Sydh_Mcf7	Broad_Helas3	Broad_A549Etoh02	Broad_Hepg2	Sydh_Nt2d1
chr1:3610515-3610647	MSR1	0	0.155801	0.558052	0	0	0	0.640066	0.106456	0.626804	0	0	0	0	0.531519	0	0.31904	0	0.751858	0.0178792	0	0.598022
chr1:3610938-3611175	MSR1	0.455555	0	0	0	0.247903	0	0.000201963	0	0.330421	0.550054	0	0	0	0.138133	0	0.497219	0	0.195637	0.291097	0.105611	0.306017
chr1:3611253-3611350	MSR1	0.450813	0	0	0.195902	0	0	0.121347	0.0838329	1.37935	0.154972	0	0.0606562	0	0	0	1.62541	0.124937	0.155231	0.177357	0.584963	0.609897
chr1:3611462-3611561	MSR1	0.500751	0.452964	1.02957	0.978752	0	0.413215	0	0.788402	1.51842	0.393197	0	0.0318186	0.383486	0	0	0.828152	0	1.05161	0.195763	0.604071	0.641925
chr1:3639224-3639747	TAR1	0	0	0.0801664	0	0	0.0396859	0	0	0	0	0	0	0	0	0	0	0	0.0816532	0	0.254255	0
chr1:13159093-13160508	GSATII	1.56837	0.985959	1.66952	0.94709	1.89471	0	0	0	0.655892	1.36085	1.37045	0.475002	0.920895	0	0	0	0	0	0.0847582	0.366498	0
chr1:13201204-13202607	GSATII	1.99506	1.36762	1.40111	0.806093	2.11164	0.0567222	0	0	0.82877	1.06234	1.10503	0.574334	0.784546	0	0	0	0	0.116325	0	0.540166	0.00341514
chr1:13202522-13202619	GSATX	1.47519	0.599794	1.3722	0.323716	1.29167	0	0	0	0.736968	1.07935	0.450739	0.532107	0.463392	0	0	0.392284	0	0	0.0427844	0.435927	0.162971
chr1:17562054-17562204	TAR1	0	0	0.560373	0	0	0.0299829	0	0	0	0	0	1.20345	1.00208	0	0	0.44314	0	0.362419	0	0.136493	0
chr1:43424160-43424231	SUBTEL_sa	0.813722	0.318126	0	0.274148	0.678	0	0.00217683	0.535506	0	0	1.45892	0	0	0	0	0	0	0.0108514	0.166034	0	0
chr1:49206451-49206542	GSAT	0.57414	0	0	0	0.394547	0.338556	0.985632	0	0.415034	0.671764	0	0.0491428	0	0	0	2.02845	0	0	0	0.361589	0
chr1:82699241-82699456	ALR/Alpha	0	0.12725	0.116045	0.769467	0.386491	0	0.370443	0.44759	0.371191	0.142884	1.27269	0.378445	0.138959	0.428978	0	0.670469	0	0	0.614324	0.886659	0
chr1:103237413-103237658	TAR1	0.585376	0	0.628148	1.33235	0.317605	0	0	0.792256	0	0.829013	0	0	0.641944	0	0.402722	0.276413	0.156448	0	0	1.43775	0
chr1:104403173-104409051	ALR/Alpha	0.825322	0	0.913424	0.736527	0.734231	0.778511	0.280493	0.715735	0.68099	1.16883	0.537714	0.376813	0.594052	0.554422	0.602561	0.592522	0.38949	0	0.456291	1.58438	0.188452
chr1:104409092-104417026	ALR/Alpha	0.735132	0.394876	0.858976	0.641269	1.01396	1.09738	0.276735	0.874223	0.556228	1.41104	0.252585	0.422857	0.564085	0.771928	0.725907	0.788602	0.328009	0.372874	0.537157	1.97494	0.416159
chr1:145994696-145994716	HSATII	0	0.247879	0	0.863994	0	0.736968	0	0	0	0	0.239813	0	0.424051	0	0	0	0	0.0756558	0.420164	0.366655	0
chr1:147767118-147767819	SATR1	0	0.703677	0	0	0.788327	0	0.173063	0	0.233974	0.331006	0.372016	0.216101	0	0	1.03993	1.0562	0	0.2872	0	1.9817	0.499292
chr1:191796180-191797220	SATR1	0	0	0.864739	1.28929	0.266781	0.388752	0.280208	0.153611	1.03019	0.472342	0.242913	0	1.02509	0.656716	0.599375	0.955893	0.220206	0.899802	0.292841	0.747954	0
chr1:201226726-201227179	(GAATG)n	0.785467	0.290554	1.88457	1.94446	0.922754	0.310561	0	0	0	0.382136	1.23575	0	0.678523	0	0.632482	1.24713	0.636478	1.06718	0.755076	1.5174	0.280861
chr1:201227215-201227428	(GAATG)n	1.09554	0.81115	0.995405	0.219661	1.45432	0.72765	0.430178	0.604868	0.833522	0	1.85811	0	0.974214	0.560314	0.87438	1.05843	1.10188	0	0.0630335	0.851191	0
chr1:223381275-223381356	ALR/Alpha	0	0	0.186957	1.18567	1.38247	0.13426	0.432029	0	0	0.806646	0	0	0	0	0	0.417736	0.415034	0	0	0.970765	0
chr1:224734923-224735241	SATR2	0	0.170784	0.698138	0.269416	0	0	0.667075	0	0	0.20117	0.00525625	0	0	0	0	0.380109	0.296299	0	0	0.42361	0.396192
chr1:224735209-224735284	SATR1	0.246919	0.55817	0.848758	0	0	0	0.365603	0	0.454376	0.275722	0	0	0	0	0	0.76393	0	0	0	0.293488	0.555158
chr1:224735253-224737318	SATR2	0	0	0.303915	0.442726	0.734048	0.250489	0	0	0	0.394767	0.360533	0	0	0	0	0.79422	0.154946	0	0	0	0.0997261
chr1:224737341-224737506	SATR2	0	0	0	0	0.602333	0	0.268937	0	0	0.283673	0	0	0	0	0	0.561351	0	0	0.200178	0.472696	0
chr1:224737984-224738404	SATR2	0	0	0	0	0	0	0	0	0.146746	0.256431	0	0	0	1.15365	0	0.43359	0.634482	0	0	0.51924	0.391812
chr1:224739139-224739537	SATR2	0	0.0897558	0.63684	0.565246	0.11366	0.647499	0.680846	0.108933	0.322978	0	0.810747	0.38363	0.148596	0.729374	0	0.37128	0.747078	0	0	0	0.623904
chr1:224739422-224741058	SATR2	0	0	0.0625777	0.392109	0.314058	0.200981	0.113287	0	0.00765479	0.45856	0.0239224	0	0	0.0919638	0	0.512075	0.558914	0	0	0	0.461822
chr1:227874275-227874356	BSR/Beta	1.49544	0.332255	0.196557	1.83633	2.01289	1.32815	1.48978	1.88959	0.137936	1.0379	0	0.325617	0	0.203978	1.39309	0	1.82254	0.695887	1.60713	1.44096	0
chr1:228716892-228719338	HSAT4	0.537087	0.614003	1.02976	0.314534	1.06344	0.319306	0	0	0	0.10825	0.280743	0.330134	0.0724077	0	0.64968	0.532766	0.105329	0.541148	0.0689734	0.361757	0.0655172
chr1:228719350-228719432	HSAT4	0	0.224868	0	0.825989	0.570346	0	0.231113	0	0.761387	0.0929245	0.701345	0	0.741126	0	0.475739	0.143184	0.341155	1.04472	0.812851	0.59847	0.440314
chr1:228719461-228719516	HSAT4	0	0	0.751798	0.584963	1.89059	0	0.307242	0	0	0	0.736968	0.114793	0.748393	0	1.61525	0	0.833352	0.589083	0.651123	0.66267	0
chr1:228719531-228719826	HSAT4	0	0.383641	1.14335	0.63252	0.741221	0	0.806605	0.069221	0	0	0.379676	0.481795	0.372529	0.125929	0.587711	0.254304	0	0.0839826	0.570648	0.948945	0
chr1:228720442-228722593	HSAT4	0.436311	0.436503	0.662789	0.261868	0.658646	0.153857	0.172999	0.343988	0	0	0.199449	0.23908	0.307219	0	0.668328	0.0209111	0.0502718	0.115313	0.265305	0.492817	0.863764
chr1:228722605-228724526	HSAT4	0.905767	0.703623	1.51645	0.446934	1.3532	0.30878	1.03844	0.449007	0.327158	0.474639	0.88733	0.980954	0.537405	0.741221	0.583962	0.560725	0	0.508023	0.097476	0.0485571	0.483344
chr1:228724977-228726817	HSAT4	0.623923	0.997401	1.16596	0.23547	1.03846	0.479469	0.761455	1.1503	0.228012	0.347915	0.175314	0.875088	0.613956	0.815051	0.975249	0.412608	0.381427	0.424094	0.158466	0.77295	0.960482
chr1:228726830-228735494	HSAT4	0.495317	0.419614	0.72853	0.284692	0.964147	0.142074	0.115233	0	0	0.277568	0.270912	0.494856	0.221234	0.0546123	0.659504	0.0548624	0	0.284834	0.171425	0.516651	0.462461
chr1:228735524-228741263	HSAT4	0.0237805	0.239471	0.379177	0.127435	1.10685	0.099578	0.22341	0.0631854	0	0.12495	0.354305	0	0.3052	0	0.382191	0	0	0.138146	0	0.322263	0.350192
chr1:228741365-228742660	HSAT4	0.725244	0.136034	0.522588	0.399095	1.44429	0	0.520417	0.72396	0	0.328067	0.20783	0.529501	0.45485	0	0.726186	0.0797979	0	0.242145	0.257409	0.398963	0.453491
chr1:248073416-248075234	SATR1	1.46275	0.81966	1.0773	1.06879	1.75371	0	0.498547	0.650875	0.920362	1.5171	0.824564	0.416678	0.758627	0.0851935	1.08746	0.888422	0.409418	0.258495	0.615369	1.88962	1.0641
chr1:248075111-248075251	SATR2	1.11153	1.06336	0.520568	0	1.54923	0.223175	1.24342	1.04676	1.60782	2.11646	0.872466	0.532726	0.938165	0.338316	0.645822	1.06406	0.662907	0.31993	0	0.400877	0.40366
chr10:753792-753896	ALR/Alpha	0	0	0.125254	0.257674	0	0.116964	0.685348	0.37244	0.0863082	0	0.654848	0.184001	0	0.562445	0.374222	0.504915	0.601925	0	0.748066	1.01045	0.341041
chr10:5110890-5111037	GSAT	0.210825	0.2339	0	0	1.65521	0	0	0.021764	0	0	0.918859	0.623174	0	0.770279	1.19597	2.04912	1.59186	0.059992	1.44549	0.0970849	0.68419
chr10:6130903-6130985	SUBTEL_sa	0	0	0	0	0	0.112767	0.176348	0	0	0	0.00122577	0	0	0	0	0	0	0.329009	0	0	0
chr10:15016924-15018149	SATR1	0	0.382977	0	0.0435265	0.182629	0	0.309793	0	0.254207	0	0.207168	0	0	0	0	0.270242	0	0.330501	0	0.388057	0
chr10:15018156-15022510	SATR2	0	0.117921	0.350633	0.150963	0.173191	0.483302	0.733745	0.83045	0	0.283353	0.176999	0.0558204	0.218236	0	0.400123	0.660783	0.175403	0	0	0.170835	0
chr10:15025010-15026274	SATR1	0	0	0	0.365457	0	0	0.292205	0	0	0	0.0343425	0.131919	0.516913	0	0.200253	0	0.137215	0.36717	0	0.286869	0
chr10:15026180-15027677	SATR2	0	0.353097	0.353696	0.139862	0	0.348323	0.13476	0	0	0.236682	0	0.27959	0.0996857	0.0719823	0.476962	0.469146	0.0376915	0.232489	0	0	0
chr10:15027694-15028136	SATR2	0.324914	0	0	0	0	0	0.268039	0	1.01653	0	0.217752	0.296005	0	0	0	0	0.438378	0	0	0	0
chr10:15030309-15030701	SATR2	0	0	0	0.483983	0.13043	0	0.0146409	0	0	0.0531113	0.00782699	0	0	0	0.0509544	0.547598	0	0	0.163679	0.371983	0.0708564
chr10:15030671-15031481	SATR1	0.0745191	0.196506	0	0	0.207393	0	0.240681	0	0	0.0197731	0	0.345408	0.205968	0.116538	0	0.346486	0	0.17154	0	0.202023	0
chr10:15031477-15032818	SATR1	0	0.0519846	0	0	0	0	0	0	0	0	0.103477	0	0	0	0	0	0	0	0	0	0
chr10:15037224-15038501	SATR1	0.10912	0.270146	0.0418317	0.064469	0.0305903	0	0	1.19099	0.206093	0	0	0	0.329135	0	0.474306	0.209229	0	0.167769	0.119263	0.544644	0.663591
chr10:15038528-15041050	SATR2	0	0.0580116	0.066413	0.0422661	0	0.343215	0.0410747	0.420207	0	0.0395174	0.128729	0.450834	0.148179	0	0.185397	0.714628	0.0530557	0	0.0559314	0.239031	0.0820622
chr10:15051708-15053697	SATR2	0	0	0	0	0.0274089	0	0.181459	0	0	0.049338	0	0	0	0	0	0.0308446	0.101906	0.0644276	0	0.127607	0
chr10:15053673-15055299	SATR1	0	0.00964815	0.428646	0	0	0	0	0	0.0387873	0	0	0.0742314	0	0	0.129982	0	0	0.0570828	0	0	0
chr10:17345493-17347141	SATR2	0	0.137962	0.416386	0.40366	0.0919909	0.756519	0.236988	0	0	0.24552	0.139902	0	0	0	0.183035	0.832258	0.184001	0	0	0	0.383796
chr10:17347025-17347465	SATR1	0	0.42722	0	0.0176369	0.472217	0.864683	0	1.32332	0.522739	0	0.806736	0.334362	0.138041	0.248948	1.19595	0.973663	0	0.86969	0.0209822	0.792197	0
chr10:17695218-17695378	ALR/Alpha	1.37353	0.476962	1.18098	0.493063	1.69723	1.40981	2.30363	1.07223	0	0.40894	0.924092	0.257361	0.47415	0.418125	1.06645	1.10091	1.23327	0.438101	1.43677	2.53679	2.0093
chr10:18841533-18841731	(CATTC)n	0.657841	0.262205	0.668863	1.45614	1.43066	0.226274	0	0	0	0.222087	1.23205	0.70504	0.176029	0	0.786061	1.39171	0.43235	0.260411	0.367651	2.06816	1.26861
chr10:18841742-18842012	(CATTC)n	1.49539	0.0200577	1.00457	1.43906	1.501	0.500251	0.760281	1.91405	0.181141	1.13278	1.43878	1.47029	0.698396	2.12363	3.05156	0.53656	1.95647	0.845582	0.623642	2.97599	2.28844
chr10:18842031-18842226	(CATTC)n	0.559404	0.608213	0.65753	0.277711	2.06024	1.13181	1.8145	2.11303	0.102322	1.15902	0.792372	1.39907	0.940979	1.57813	2.12885	0	1.6774	0.730044	0.673366	2.91995	2.24127
chr10:18842234-18842636	(GAATG)n	0.753142	0.472477	0.251374	0.744299	1.53329	1.19486	1.14326	1.34154	0	0.999416	0.00768349	1.36847	0.799319	0.809316	1.03272	0.995651	0.766214	0.420714	0.819219	1.60791	0.943284
chr10:18842650-18842899	(GAATG)n	1.48018	0	1.11816	1.22775	0.830117	2.08847	1.52163	1.24041	0	1.75875	1.01909	0.695744	0.69845	0.761455	1.62502	0.161681	0.994775	0	0.486426	1.14722	0.725261
chr10:18842976-18843176	(GAATG)n	0.495306	0.981385	1.11617	1.51024	1.184	1.9706	0.537773	1.67932	0.216312	0.130984	1.53075	0.154544	0.535476	1.69919	1.2104	0.841989	1.78102	0.648935	0.778646	1.6096	1.96144
chr10:18843207-18843916	(GAATG)n	1.50602	0.452226	1.14396	0.740245	1.85614	1.43673	1.60907	1.75135	0.00327121	0.788335	1.21567	1.2879	0.284905	1.48527	1.5723	0.739736	1.76516	0.490827	0.775809	2.7404	1.3803
chr10:18843927-18844168	(GAATG)n	1.50572	0	0.482724	0.951931	1.94328	1.14157	0.873215	1.54527	0	0	0.71864	1.59359	0.439527	2.53815	1.69764	1.29648	2.1375	0	1.18594	2.88398	2.00702
chr10:18844190-18844686	(GAATG)n	1.64463	0.228973	1.21637	1.45179	3.15019	1.60941	1.29819	2.06528	0.91679	0.723637	1.48115	1.50037	0.403846	1.5883	1.7908	1.33869	1.2513	0.631011	1.16356	2.23175	1.3394
chr10:18844701-18844899	(GAATG)n	1.2587	0	0.987852	1.85162	2.48507	1.99533	0.88818	1.77655	0.613107	0.824279	1.75779	0.328101	1.51225	1.87692	2.10054	1.19908	0.338008	0.0344693	1.26485	1.95768	1.88069
chr10:18844919-18845314	(GAATG)n	1.21224	0.1874	1.85169	1.85873	1.13214	1.71186	1.28728	1.72633	0	1.00992	2.16661	1.58964	1.21205	0.887611	2.19271	0.447219	1.3925	0.330903	1.06758	2.49595	1.43489
chr10:18845360-18847144	(GAATG)n	1.33739	0.736709	1.16028	1.32202	1.8603	1.69404	1.43101	1.75837	0.408907	1.23954	1.04084	1.27412	0.913715	1.71947	1.4765	0.968909	1.5861	0.214572	0.83573	2.49606	1.57817
chr10:18847185-18847363	(GAATG)n	1.70174	0.774933	1.64501	1.4248	3.22579	1.47615	1.45168	2.20439	0.433397	0.827884	2.15041	0.679199	1.03882	0.372139	1.01876	1.75631	1.59068	0.432543	1.41223	0.637258	2.51282
chr10:18847375-18847523	(GAATG)n	1.56827	0.239337	2.01822	0.98507	2.33817	1.73118	0.439474	0.976481	0.212009	1.4199	1.24143	1.69127	0.407277	1.36915	0	1.11894	1.44947	0	1.14098	2.93791	1.63729
chr10:18847552-18847754	(GAATG)n	1.42544	0.719332	1.45514	1.5907	1.30731	1.11405	1.30371	1.33901	0.481041	1.60653	1.18069	0.92451	1.08605	0.933852	0.942353	1.03438	0.689308	0.456817	0.787767	2.23319	1.14587
chr10:18847766-18848174	(GAATG)n	1.37973	0.397442	1.18197	1.15521	1.84	1.27993	0.85779	1.77242	0.22625	0.728513	1.20247	1.35777	0.946439	1.74012	1.17149	0.841192	1.69594	0.360533	0.89257	1.68318	1.95788
chr10:18848207-18848399	(GAATG)n	1.78269	0	1.28803	0	0.425019	0.81569	1.97835	1.53661	0	1.68896	1.29249	0.778991	0.450253	1.31671	1.55412	1.76744	2.11461	0	1.10713	3.19624	1.54935
chr10:18848411-18848571	(GAATG)n	1.22931	0	1.75516	0.967043	2.11604	1.68028	1.63479	2.04443	0	1.27315	1.13389	0.906121	0.568713	0.871576	1.73573	1.49851	1.08263	0.369048	1.08251	3.12366	1.08046
chr10:18848622-18849024	(GAATG)n	1.6828	0.399302	1.53253	0.665975	1.77096	1.301	2.29817	2.10368	0.488145	0	1.59749	0.833344	1.26925	1.12749	1.00372	1.64476	1.23116	0.884606	0.833117	2.89874	1.33209
chr10:18849073-18849330	(GAATG)n	0.333252	0.459872	1.87442	1.18882	1.90046	0.947083	1.38191	1.53441	0	0.437441	0.720392	0.960119	0.638157	1.72547	1.70962	0.985719	0.586645	0	0.761473	1.82267	1.09133
chr10:18849368-18849721	(GAATG)n	0.393812	1.03648	0.457016	0.80738	2.42238	0.541039	1.35651	1.47254	0	0.804541	1.71408	0.915276	0.033793	1.61674	1.71582	1.48411	0.654326	0	1.03826	3.40233	1.81815
chr10:18849735-18850033	(GAATG)n	0.874002	1.22508	1.87926	0.676078	1.9003	1.18244	2.13884	1.83508	0.608942	1.25568	1.28131	0.321132	0.687643	1.10306	1.69559	0.855862	1.09719	0.870653	1.10422	2.55264	1.43038
chr10:18850046-18850176	(GAATG)n	0.62338	0.545247	0.692374	0.77419	1.13536	0.27225	0.751181	0.759088	0.369684	0.307568	1.16661	1.12587	0.732556	0.839419	0.632268	0.377624	0	0	0.565032	1.29114	0.727162
chr10:18850188-18850392	(GAATG)n	0.728217	0.103827	1.07262	0	0.483602	0.258314	0.214734	1.30622	0.451551	0.413908	0.578533	1.29373	0.782392	0.653262	0	0.322505	0	0.232955	0.977947	1.07231	0
chr10:18850408-18850454	(GAATG)n	0	0.446965	0.418276	1.15761	1.14746	0.275639	1.71239	2.03974	1.26942	1.29573	0.771607	0.0645242	1.01261	0.58699	0	0.835099	0.162932	0.31105	0.881727	1.17796	0
chr10:18850479-18850676	(GAATG)n	1.01479	0.847043	1.17077	0	1.97452	0.280422	1.36651	1.40628	0.638352	1.35069	0.838435	0.626448	0.806242	0.800339	0.252924	0.198482	1.33069	0	1.01351	1.39496	0
chr10:18850690-18851036	(GAATG)n	1.18554	0.299632	1.14035	0.425857	1.43934	1.82878	1.61678	1.20321	0	0.628466	1.44725	0.960956	0.766833	0.864493	1.12565	1.02926	2.11278	0	0.916431	3.07677	0.853956
chr10:18851059-18851257	(GAATG)n	2.34471	1.07019	0.190691	1.42918	1.1652	1.97951	1.21495	1.06156	0	0.930722	1.22248	1.30086	0.906744	0.634528	2.0904	1.03557	1.72903	0	1.2907	3.74541	1.77484
chr10:18851313-18851766	(GAATG)n	1.04775	1.07791	0.897504	2.02543	2.55657	1.20602	0.738898	1.44121	1.0403	0.857432	0.711689	0.77365	1.27422	0.945563	1.60204	1.44931	1.38147	0.26414	0.418784	1.915	1.46349
chr10:18851801-18852003	(GAATG)n	1.49544	0	0.87386	2.04082	0.112407	1.40723	1.90411	1.16666	0.47359	1.22736	0.959481	1.37837	1.43399	0.554412	0.261206	1.5802	2.29036	0	1.13513	2.32068	1.18266
chr10:18852014-18852494	(GAATG)n	1.06479	0.263082	0.739468	1.44482	1.10788	1.76844	1.16958	1.31882	0.948975	0.452427	0.00390442	1.54721	0.568567	1.65829	0.902413	0.952013	1.92071	0	0.855121	2.76825	1.32458
chr10:18852498-18852732	(CATTC)n	1.68371	0	0.876574	2.05231	1.44139	1.07524	0.719884	0.683912	0	0.875387	0.400811	1.38663	1.416	0.817124	0.708231	1.02358	1.30891	0.745263	0.432596	1.55537	0.665848
chr10:18852758-18853130	(CATTC)n	1.28031	0	0.79644	1.58252	1.28128	1.32571	1.62793	1.73502	0.569452	1.41331	1.60062	0.821343	0.899199	1.89954	1.53389	0.68251	1.66416	0.409364	1.11581	2.27546	1.50082
chr10:18853156-18853313	(CATTC)n	0.690909	0.200793	1.53433	2.20065	0.805829	2.10535	0.489019	2.45345	0.78401	0.277568	1.97426	1.46497	0.768316	1.8839	1.72927	0.421458	1.70426	1.0643	0.103383	2.25722	1.91775
chr10:18853324-18853522	(CATTC)n	1.05588	0.615162	0.795858	1.95716	1.31816	1.79652	0.365547	2.04824	1.75527	1.9871	2.18342	1.81957	0.542862	2.77501	1.87957	0.217479	1.24972	0.403191	0.278318	2.14836	2.28563
chr10:18853556-18853742	(CATTC)n	1.54392	0.390018	1.98747	1.20442	0.947726	1.8901	1.80823	1.79688	0.465598	1.71332	0.63951	0.920331	0.760706	1.91226	2.3771	1.7986	1.26054	0.923088	0.864255	2.37056	1.273
chr10:18853757-18853953	(CATTC)n	1.70566	0.270959	0.561751	1.43723	1.59002	1.45543	1.98057	1.86826	0	1.04215	0.675997	0.366722	1.29105	2.41697	1.71993	1.04696	1.39945	0	1.17375	2.76846	1.12951
chr10:18853987-18854434	(CATTC)n	1.11735	0.921452	0.577431	0.628736	1.06017	1.03978	0.497791	1.7138	0	1.06662	1.7638	0.661978	0.418427	1.77097	1.76957	1.04643	2.13576	0.297485	0.90965	2.26527	1.24626
chr10:18854480-18854645	(CATTC)n	1.85617	0.692106	0.355388	0.775455	0.600032	2.02427	0.974683	1.97078	0	0.997661	0.850767	0.491237	0.227643	1.62415	1.69202	0.542159	0.847372	0	1.41695	2.55282	1.36322
chr10:18854666-18855842	(CATTC)n	1.41957	0.558963	1.56215	1.28964	1.67178	1.5056	1.17032	1.84691	0.854897	0.867224	1.07924	1.37497	0.685043	1.65072	1.77903	1.3281	1.51125	0.22779	1.02557	2.77201	1.21542
chr10:18855879-18856073	(CATTC)n	1.18144	0.379532	1.77629	1.95946	1.61982	0.733849	0.609528	1.01118	0.232624	0.0137124	0.433857	0.739243	0.999755	1.44862	1.3496	1.02499	1.00194	0	1.3413	2.54686	0.85291
chr10:18856085-18857674	(CATTC)n	1.28032	0.872466	0.892578	1.49316	1.7681	1.5164	1.76666	1.65819	0	1.1724	0.678694	1.06467	0.784831	1.45143	1.78735	1.30976	1.22751	0.541426	0.883112	2.54683	1.4355
chr10:18857719-18858180	(CATTC)n	1.03423	0.661193	0.847436	1.90141	2.38168	1.79677	1.06674	1.35008	0	1.01339	1.29343	1.0289	0.615727	0.965899	1.75549	0.479707	1.42779	0.240949	1.06494	2.69854	1.40427
chr10:18858195-18858247	(CATTC)n	2.27027	0.448045	0.757595	2.07243	1.32724	1.27569	1.08915	2.77343	0	0.690998	0.396094	1.83735	0.416375	1.16531	2.34941	1.5678	1.98956	0.513137	0.6462	3.01451	0.875481
chr10:18858260-18858462	(CATTC)n	2.36085	0.864184	0.548792	2.06679	1.09721	1.56897	1.41872	1.56637	0.0307457	0.818425	0.230855	1.87623	0.304207	1.0399	2.91615	2.04435	1.67349	0.845807	0.880748	3.53082	0.86565
chr10:18858477-18858649	(CATTC)n	1.29975	0.0321855	1.16431	1.63176	1.20664	1.83316	0.913232	1.31497	0.931948	1.70752	1.10754	0.837967	0.676764	0.654985	2.75489	1.48611	0.519351	0.601991	0.785124	3.94388	0.99442
chr10:18858661-18858858	(CATTC)n	1.22447	0.171963	1.89342	1.79296	1.98438	1.80409	2.22514	1.50945	0	0.504448	0.726866	0.203088	1.30314	1.70638	2.14987	1.16424	1.52317	0.18489	0.773574	3.79877	0.601392
chr10:18858886-18859720	(CATTC)n	1.38659	0.461026	1.18496	1.05821	1.53369	1.67352	1.59704	1.65557	0	0.867003	1.59555	0.769577	0.874687	1.35595	1.89163	1.52897	1.26178	0.621665	0.933361	3.76127	1.07324
chr10:18859732-18860272	(CATTC)n	1.66307	0.68117	0.66029	1.23303	2.36264	1.80613	1.30937	1.75579	0.66441	0.839153	0.893572	0.701709	1.19839	1.17386	2.05403	0.730314	1.97647	0.0624671	1.00913	2.91357	1.41095
chr10:18860289-18860486	(CATTC)n	1.24191	0.597212	0.641287	1.26717	0.027692	1.61499	0.921589	1.98703	0	0.935241	1.93005	1.31833	0.872774	1.11284	2.00457	0.962978	1.31713	0	1.08456	3.02161	1.72047
chr10:18860511-18861164	(CATTC)n	1.80552	1.3237	0.596973	1.37398	1.47212	2.03539	0.56624	2.59969	0	1.56124	1.00982	1.26779	1.32219	1.36258	2.0731	0.953466	1.73866	0	0.959028	3.37486	0.914251
chr10:18861177-18861379	(CATTC)n	1.75855	0.87699	0.898827	1.5195	1.99065	1.6864	1.6539	2.85692	0.63633	0.904611	0.922266	0.697614	1.56888	1.93213	1.67567	1.06682	1.49508	0.452248	0.940242	2.63817	1.29395
chr10:18861409-18861906	(CATTC)n	0.321432	0	0.998376	1.09287	1.18119	1.74385	1.66642	1.17695	0.170797	1.01192	0.618192	0.666666	1.15263	1.27737	1.52922	1.39518	1.66957	0.481103	0.90995	2.17524	0.540424
chr10:18861921-18862467	(CATTC)n	0.727555	0.640639	1.24767	1.39516	0.946671	1.47567	2.35835	1.34368	0	1.80122	1.93842	1.53772	0.785442	1.68669	2.02893	1.12613	1.73355	0.320901	1.21985	3.65199	1.3454
chr10:38014903-38015658	REP522	0.695308	0.799104	1.59541	0.990541	1.35631	0.0641655	0.64138	0.776365	1.15046	1.10832	0.262132	0.42766	0.807602	0.345499	0.278924	0.548614	0	0.257288	0.639195	0.733137	1.71875
chr10:38015970-38017247	REP522	0.912573	1.41063	1.78714	0.809579	2.14637	0	1.16781	1.5048	0.678937	1.72538	0.50855	0.372462	0.734785	0.510932	0.444699	0	0.49969	0.383696	0.621403	0	1.22629
chr10:38017810-38018018	REP522	1.73231	1.93669	1.60196	1.06913	2.12063	0.5134	1.72687	1.37347	0.0250713	1.58025	0	0	1.18056	0	0.736735	0.0742999	0	0.179307	0.789763	0.365648	1.38478
chr10:38370287-38370788	HSATI	0	0.424417	1.20706	0.204028	1.78812	0.285982	0.843453	0.229908	0.40969	0.264705	0.771226	0.476983	0	0.12659	0.299936	0.180453	0.651858	0	0.695771	0.323416	0
chr10:38446430-38446531	REP522	1.3217	1.29126	1.22969	0.600175	0	0	0	1.60201	1.44927	1.037	0.53034	0.63171	1.71181	1.69407	1.27252	1.38159	0	1.83004	1.15878	0.407766	0.0422241
chr10:42490810-42500000	ALR/Alpha	1.20329	0.386149	0.775885	0.744755	1.6091	1.48142	0.807536	1.51214	0.622143	1.50354	0.719245	0.758576	0.751147	1.33629	1.32433	0.569112	1.48827	0.442991	0.976466	2.5847	0.840209
chr10:42500000-42500264	ALR/Alpha	0.868616	0.77905	0.440091	1.54699	1.57619	1.74077	0	1.35858	0.321155	0.937269	1.50159	1.24034	1.04207	0.740375	1.59355	0.954673	0.508631	0.0765865	0.907406	2.74758	1.16311
chr10:42500278-42509356	ALR/Alpha	1.41624	0.618455	0.692418	0.662078	1.62122	1.325	0.745194	1.47899	0.517467	1.47858	0.665702	0.478589	0.757493	1.14294	1.29454	0.70665	1.37792	0.322032	0.994609	2.77019	0.748856
chr10:42509367-42509786	ALR/Alpha	1.79715	0.174879	1.53126	1.19859	1.71678	1.24991	0.554805	2.18458	1.40448	1.35583	0	0.828022	1.24295	1.12456	1.22027	0.74688	1.87607	0.92581	0.830377	2.92877	0.842086
chr10:42509809-42523952	ALR/Alpha	1.1043	0.418967	0.829541	0.710834	1.67654	1.21391	0.774039	1.28148	0.654454	1.34702	0.563929	0.547272	0.791122	1.21551	1.28158	0.625102	1.40746	0.461329	0.953809	2.69972	0.809307
chr10:42970831-42970930	REP522	0.761379	0.254425	1.75135	0.3349	1.64817	0.0935602	0.417229	0.525247	1.25711	1.16681	1.6757	0.0224601	0	0.583481	1.21299	0.726596	0.265329	0.210252	0.466737	0.705412	0.250016
chr10:43060688-43061228	HSATI	0.0822393	0.277187	0.330237	0.313664	1.01431	0	0.494498	0.454229	0	0.438218	0	0.941091	0.00128343	0.34169	0.678099	1.09171	0.240522	0	0.47578	0	0
chr10:43185963-43186146	REP522	0	0.182349	0.681107	0.358509	1.32936	0	0	0.120896	0.811422	1.41881	2.11611	0.223287	0.824605	0.25718	0	0.146994	0	0.647775	0.769755	0.290755	1.12092
chr10:43186636-43187417	REP522	0.690632	1.0736	1.28948	1.69961	1.0691	0	1.71314	0.440049	0.691168	1.67746	0.767316	0.468813	0.759863	0.496554	0.249373	1.34834	0.0893083	0.291356	1.0301	0.785852	0.889069
chr10:43187694-43187807	REP522	0.255658	1.08126	0.73939	1.42208	1.46422	0.158402	1.49204	0.0869468	0.275102	1.86956	0.358239	1.64787	1.13183	0.897643	0.180835	0.263635	0	0.124315	0.881618	0.269931	0.0518315
chr10:47967769-47968628	REP522	0.0883859	0.0149694	0.61961	0	0	0	0.133892	0.788861	0.43096	0	0.532506	0	0.223904	0.117828	0	0.200015	0.158867	0.25602	0.0582334	0.21313	0
chr10:51783626-51784402	REP522	0	0.118865	0.304733	0	0.140792	0	0	0.894736	0.242182	0.0381552	0.590319	0	0.604717	0	0.0900811	0.0428264	0	0	0.191765	0.423212	0
chr10:51913068-51913928	REP522	0.0684094	0	0.119409	0.0161825	0.0825936	0	0	0.0418738	0	0.292499	0.474317	0.415651	0.149376	0	0	0.293641	0	0.251156	0.0108514	0.428914	0
chr10:59545428-59545469	TAR1	0.678757	0.342475	0	1.24874	1.5179	0.367371	0.87776	0	0	1.50658	0.39986	0	0.197966	1.35018	0	0.212793	0.477636	0	0	0.838702	0.188755
chr10:59546101-59546406	TAR1	0	0.304686	0.436087	0.979762	0	0.345862	0	0.119157	0	1.64901	0.504925	0.757885	0.725724	0.714654	0.0520124	0.679658	0.26696	0	0.0986082	1.35703	0
chr10:74699083-74699489	ALR/Alpha	0.314824	0	0	0.102698	0.585453	0.694051	0	0	0	0	0.145404	0	0	0	0.156177	0.0991875	0.0107369	0	0	0	0
chr10:93236049-93236124	SST1	0.0728055	1.23995	1.1856	0.667502	1.21507	0.180568	0	0	0	0.701292	1.50264	0.353956	0	0	0.0370026	0.436396	0	0.368254	0	0	0.365513
chr10:94696398-94696779	SATR1	0.0410607	0.30374	0	0.532008	0	0.367147	0	0	0	0	0	0	0	0	0	0	0	0	0	0.177892	0
chr10:129241635-129241789	TAR1	0.0995376	0	0	0	0.958308	1.02016	0.342828	0	0	0	0	0.307277	0.434604	0.225337	0	0.227975	0	0	0	0.0647863	1.68635
chr11:3408157-3408383	SATR1	0.993356	0.170963	0.807577	0.934607	0	0.0352298	1.47031	1.40033	1.21914	0	0.462764	0.587797	0.218149	0.647379	0.436503	0.577054	0.248474	0.216958	1.28701	1.05305	0.769145
chr11:3408678-3411970	SATR2	0	0.220144	0.853581	0.488237	0.329055	0.78714	1.02613	1.36699	0.523552	0	0.220664	0.335746	0.29962	0.66144	0.663982	1.4316	0.638463	0.396642	0.526069	0.27921	0.289775
chr11:3622709-3623101	SATR2	0	0	0.0882366	0.162184	0	0.419172	0	0	0	0.11699	0.144621	0	0	0	0	0.0422381	0	0.370521	0	0.0787738	0
chr11:3623071-3623878	SATR1	0	0.0693447	0	0	0	0	0	0.0941009	0	0	0.327388	0	0	0	0	0	0	0.0209111	0.0128118	0	0.11326
chr11:15011050-15012392	SATR2	0	0	0	0.173818	0.426039	0.402253	0.151781	0	0.525638	0	0.476952	0	0	0	0	0.696457	0	0	0	0	0
chr11:15012251-15015064	SATR1	0	0.160456	0.235788	0.0827435	0	0	0.120299	0.0513025	0	0.39571	0.120644	0.0853975	0.263383	0	0.429193	0.336923	0.584	0	0.15082	0.346702	0
chr11:17061914-17065729	SATR1	0	0	0	0.0664543	0.643782	0	0	0	0.134891	0	0	0.105745	0	0	0.0720097	0.424772	0.00116811	0	0	0.189173	0
chr11:17065702-17065983	SATR2	0	0	0	0	0.596878	0	0.531129	0	0.0457645	0.245922	0	0.2108	0	0.315149	0	0.521865	0.265161	0	0.0080709	0.436258	0
chr11:17074923-17076409	SATR2	0	0	0	0.210975	0.155827	0.241047	0.436109	0.364158	0.439932	0	0	0	0	0.421867	0.0139839	0.503664	0.577219	0	0	0.101677	0.481299
chr11:17076427-17080401	SATR2	0	0	0.0286682	0.46875	0.525989	0.527811	0.396291	0	0	0	0.0507315	0	0	0	0	0.459935	0.345533	0	0	0	0.00424969
chr11:17080087-17080467	SATR1	0	0	0.0560008	0.474099	0.171873	0.454587	0.140373	0	0.105732	0.142897	0.751789	0	0	0.361701	0	0.229059	0.271629	0.236119	0	0.0310422	0.288607
chr11:23610374-23610485	TAR1	0.786747	0.903362	1.0762	0.163537	1.67835	0.801771	0.0893897	0.813599	1.73733	0.0312258	1.64218	1.00916	0.748942	0.369896	0.476257	0	0.401805	0.0835197	0.341792	0.508003	1.13786
chr11:38433068-38433203	TAR1	0.20838	0.17705	1.156	0.716069	0.923423	0	0.810591	0.911945	0.172359	1.65301	0.480575	0.355839	0.55717	0	0.265401	1.04482	0	0.0138981	0.846321	2.29363	0.506399
chr11:40556218-40556310	ALR/Alpha	0.243425	0	0.661294	0.0265168	0	0.93641	0.171553	0	1.25305	1.54721	0.208542	0	0.994066	0	0	0.515278	1.18035	0.711856	0	1.89854	0.0588983
chr11:40864419-40864474	ALR/Alpha	0	0	1.13624	0.741014	0.632036	0.358194	0.0390822	1.35788	1.2726	2.11348	1.05776	0.779898	0	0.491751	1	1.51266	0	0.725994	0.374834	0.66772	0
chr11:40864512-40864597	ALR/Alpha	0	0	0.884449	1.47709	0	0.468354	0	1.27241	0.222322	2.52858	0.341371	0.851255	0.0299829	0.866916	0	1.03883	0	0.615633	0.136467	0.43235	0
chr11:43168935-43170503	SATR1	0.472124	0.334969	1.05571	0.801713	0.694105	0.106295	0.596057	0.222347	0	1.33223	0.399969	0	0.70357	0.0929922	0.207206	0.573365	0.244156	0.211399	0.166047	0.0146981	0.000966282
chr11:43170529-43171479	SATR1	0.930783	0.919653	1.21625	0.447082	0.636775	0.358768	0	1.17594	0	1.01042	0	0	0.502962	0	0	0.643062	0	0	0.304336	0.358655	0
chr11:43171505-43172371	SATR1	1.58528	0.689102	1.0644	0.860534	0.706526	0.283898	0	0.447124	1.17	1.24773	0	0.0225028	0.525197	0	0.180428	1.04768	0.950871	0	0.207256	0.263828	0.0125258
chr11:43172695-43174382	SATR1	0.661686	0.379055	0.965677	0.763505	1.3733	0	0.203001	0.521583	0	1.67529	0.914863	0.279329	0.782551	0	0	0.711257	0.5209	0.38884	0.273504	0.235114	0.127554
chr11:43174320-43175545	SATR1	1.28226	0.329296	1.3336	0.412456	1.10363	0.416645	0.533882	0.767646	0.070774	1.04891	0.209154	0.379155	0.561321	0	0.131787	0.678333	0.342384	0	0.568295	0.52669	0.654326
chr11:43175517-43178361	SATR1	1.30741	0.254872	1.11857	0.582498	0.992645	0.133419	0.185511	0.598642	0.294971	0.943486	0.48388	0.197463	0.713361	0	0	0.177573	0.1149	0.146694	0.244266	0.2675	0
chr11:43178265-43179765	SATR1	1.15888	0.0658756	0.781846	0.592014	0.82559	0	0.215505	0.333172	0	1.25607	1.01181	0.0657239	0.473049	0.106456	0	0.368455	0	0.206206	0.190425	0	0
chr11:43179789-43180844	SATR1	1.05834	0.56989	1.42267	0.68568	1.16833	0	0	0	0.119144	0.875127	0.822363	0.0833291	0.336238	0	0	0	0.191095	0.0972197	0	0.135101	0.326342
chr11:43181225-43183251	SATR1	1.16951	0.346849	1.10332	0.279293	1.22612	0	0.206356	0	0	1.24869	0.573278	0	1.05823	0	0	0.449366	0.0171238	0.128557	0.341656	0.273444	0
chr11:43190177-43191847	SATR1	0.844787	0.790055	1.03674	0.698485	1.03411	0.0849215	0.45855	0.758542	0.341291	1.59546	0.492161	0	0.543634	0.12655	0.0971928	0.279008	0.348788	0.160546	0.190451	0.55028	0
chr11:43192240-43193483	SATR1	1.12383	0.420617	1.35735	1.23614	0.664474	0.12446	0	0.0910702	0.0647173	1.21467	0.342737	0.348958	0.783306	0	0	0.534938	0	0.0817214	0.424868	0.288051	0.159022
chr11:43193228-43194064	SATR1	1.46701	0.284242	1.52021	1.07296	0.584943	0	0.17401	0.0114527	0.498384	1.19516	0.426351	0.173869	1.02272	0.439506	0.107822	0.153416	0.208742	0.0520541	0.322124	0.352657	0.111512
chr11:48671549-48674330	ALR/Alpha	1.38248	0.00335757	0.40414	1.13849	1.55909	0.838702	0.352623	1.33064	0.715542	1.13525	0.219711	0.508226	0.60446	0.648972	0.736821	0.386623	0.818245	0.265185	0.558503	2.47517	0.571424
chr11:48680071-48681795	ALR/Alpha	1.39575	0.365357	0.558718	0.783331	1.33516	1.44057	1.17908	1.23424	0.801937	1.32207	0.370544	0.701407	0.734681	1.11627	0.998549	0.601506	1.48336	0.343146	0.783314	2.58755	0.943201
chr11:48681806-48688119	ALR/Alpha	1.59154	0.507729	0.698956	0.565646	1.50225	1.29169	0.70318	1.29136	0.381859	1.37039	0.44058	0.663827	0.874962	1.05798	1.00347	0.700262	1.36262	0.45648	0.876079	2.45791	0.698832
chr11:48688162-48691090	ALR/Alpha	0.804624	0.630322	0.603046	0.432414	1.36461	1.24788	0.707807	1.41235	0.325191	1.02122	0.58843	0.856069	0.655837	0.834889	1.22222	0.598661	1.24178	0.325421	0.573462	2.57493	0.592148
chr11:48691124-48691815	ALR/Alpha	0.256866	0.465713	0.0391524	0.452901	1.26751	1.06506	0.593449	1.24136	0.343465	1.65298	0.915574	0.653885	0.36964	0.768536	1.03521	0.627924	1.15016	0	0.742144	2.13581	1.28646
chr11:48691873-48699432	ALR/Alpha	1.27753	0.656991	0.705845	0.595542	1.52952	1.18459	1.01528	1.49295	0.492386	1.36465	0.609017	0.56847	1.06581	1.01626	1.12208	0.43454	1.29269	0.452859	0.733571	2.45252	0.912075
chr11:48990500-48991156	SATR2	1.401	0.206918	0.890517	0.87423	2.28581	0.523562	0.622265	1.08304	0.284952	1.04975	0.931169	0.235347	0.436418	0.556738	0.303144	0.635104	0.316204	0.0137695	0	0.23201	0
chr11:48991170-48994231	SATR1	1.2397	0.619789	1.40548	0.573549	1.55911	0.0323407	0.557748	0.882228	0.764227	1.27825	0.431548	0.25841	0.658088	0.312979	0	0.445462	0.307265	0.497025	0	0.530291	0
chr11:49834845-49837341	SATR1	0.930132	0.64818	1.30558	0.915651	1.72941	0	0.0973141	0.632864	0.504997	1.5845	0.54087	0.505606	0.820543	0.370812	0	0.71635	0.0796341	0.230351	0.26064	0.743291	0
chr11:49837328-49839261	SATR2	0.825696	0.431345	1.18609	0.976474	1.38233	0.528681	0.834153	1.02058	0.884371	1.72084	0.418827	0.491925	0.684738	0.127356	0	0.7531	0.588977	0.323797	0.203101	1.07184	0.00558683
chr11:50072292-50076543	ALR/Alpha	1.20475	0.407081	0.817934	0.322044	1.45524	0.29112	0.482828	0.978503	0.748401	1.24519	0.507881	0.717333	0.737393	0.9851	0.462398	0.519763	0.651068	0.143041	0.723943	2.30252	0.218136
chr11:50076607-50077862	ALR/Alpha	1.92819	0.303857	1.32822	0.57862	1.42124	0.0746698	0.979806	1.31827	0.20868	1.20732	0.313234	0.678072	0.577093	1.0349	0.16288	0.624728	0.110604	0.246262	1.01137	1.8384	0.141851
chr11:50319073-50320328	ALR/Alpha	1.48889	0.625607	0.912795	0.177548	1.72986	0.0746698	0.644105	1.67213	0.720594	0.993587	0.733918	0.878639	1.00625	0.993493	0.16288	1.05508	0.213329	0.392702	0.831245	2.58614	0.0211386
chr11:50320390-50326367	ALR/Alpha	0.98305	0.63007	0.762043	0.739883	1.5174	0.527871	0.629828	1.01317	0.544891	1.34231	0.55911	0.62586	0.730427	1.09304	0.69332	0.398405	0.666466	0.0993491	0.861114	2.68291	0.664428
chr11:50326576-50332186	ALR/Alpha	1.09627	0.366733	0.82533	0.554962	1.32639	1.36918	0.970809	1.41127	0.773904	1.47372	0.563773	0.498251	0.859262	1.52003	1.24615	0.706314	1.60121	0.328159	0.92647	2.53673	1.33555
chr11:50332278-50342958	ALR/Alpha	1.14725	0.487857	0.823383	0.663882	1.60706	1.28028	0.689559	1.28204	0.719201	1.43664	0.73869	0.528021	0.902637	1.43852	1.24327	0.719893	1.60443	0.318357	1.01972	2.86101	1.26032
chr11:50343967-50345754	ALR/Alpha	1.17548	0.401019	0.507708	0.687347	1.4974	1.57673	0.778722	1.6895	0.374633	1.65298	1.12656	0.775615	0.75873	1.31407	1.49419	0.506379	1.26201	0.639538	0.816166	2.53788	1.58073
chr11:50349193-50356193	ALR/Alpha	1.19706	0.456018	0.861805	0.628848	1.54817	1.59387	1.02764	1.46818	0.555571	1.67755	0.619554	0.74336	0.902058	1.60491	1.43075	0.592723	1.33168	0.549492	0.959243	2.90208	1.27572
chr11:50356205-50359094	ALR/Alpha	1.51101	0.373765	1.14868	0.858626	1.76139	1.63189	1.30406	1.60553	0.186424	1.66461	0.415564	0.597736	0.922403	1.86841	1.44761	0.976789	1.94337	0.67791	0.977763	2.76676	1.49984
chr11:50360111-50367059	ALR/Alpha	1.36074	0.558708	0.835617	0.777847	1.56525	1.42723	1.02774	1.33231	0.49636	1.57061	0.370979	0.558091	0.92622	1.28099	1.22634	0.655801	1.48635	0.470105	1.03607	2.81334	0.785718
chr11:50382536-50389168	ALR/Alpha	1.02014	0.577131	0.695183	0.649284	1.38769	1.31652	0.663463	1.22445	0.648097	1.32088	0.551501	0.667692	0.830231	1.20677	0.926622	0.609282	1.34905	0.514844	0.876943	2.77835	0.76376
chr11:50389179-50391475	ALR/Alpha	1.17083	0.304184	0.768705	0.899887	1.60967	1.48342	0.962075	1.12204	0.249567	1.14899	0.575845	0.878325	0.920804	1.41884	1.25269	0.294982	1.34873	0.78036	0.984349	2.32457	0.939046
chr11:50391489-50395506	ALR/Alpha	1.09807	0.538002	0.805912	0.562738	1.41673	1.27536	0.843019	1.21068	0.235212	1.66023	0.475915	0.929185	0.856301	1.16601	1.20806	0.357	1.52183	0.382778	0.820567	2.4467	0.500496
chr11:50395522-50396627	ALR/Alpha	1.09415	0.317165	0.553016	0.672036	1.81767	1.38854	1.00261	1.55755	0.519934	1.77731	0.937103	0.25061	1.06644	1.53417	1.60224	0.78266	1.73724	0.600945	1.01838	2.56977	0.923568
chr11:50396919-50397279	ALR/Alpha	1.21585	0.562162	0.881015	0.848494	1.33068	1.53014	0.868837	1.01459	0.0317198	1.0941	0.337882	0.78287	0.684783	1.44777	1.23254	1.00901	1.4331	0.126154	0.847035	2.43091	1.72732
chr11:50407172-50417656	ALR/Alpha	1.21307	0.460239	0.669117	0.786304	1.55574	1.42617	0.877218	1.60682	0.656268	1.55741	0.567828	0.727058	0.894604	1.57079	1.32404	0.64187	1.72463	0.443734	0.931426	2.9586	0.95758
chr11:50419076-50430964	ALR/Alpha	1.25528	0.371748	0.774688	0.733545	1.59722	1.36157	0.886097	1.33468	0.407973	1.31812	0.556807	0.53053	0.875049	1.36655	1.37367	0.564446	1.68714	0.436247	0.985515	2.73653	0.827559
chr11:50435079-50436171	ALR/Alpha	1.52429	0.240595	0.612919	0.528591	1.61525	0.945765	0.935135	1.8162	0.958553	1.33176	0.744592	0.210289	0.635866	0.980252	0.971847	0.726945	1.30971	0.382734	0.632668	2.05557	0.576629
chr11:50436183-50437501	ALR/Alpha	0.681908	0.80766	0.891093	0.866386	1.94007	1.03943	0.597402	1.27517	0.0191468	0.992072	0.528631	0.710349	0.953504	1.50492	0.927623	0.362105	0.680558	0.253675	1.05827	2.46835	0.716631
chr11:50437521-50447011	ALR/Alpha	1.42001	0.69643	0.604717	0.661686	1.42897	1.26715	1.01806	1.29803	0.727912	1.35519	0.516439	0.744471	0.982452	1.39983	1.28515	0.543328	0.874002	0.312259	0.862336	2.75051	0.451488
chr11:50454793-50456574	ALR/Alpha	1.48061	0.0843773	0.374889	0.337357	1.32274	1.26828	0.767375	1.50805	0.28481	1.38068	0.551541	0.378279	0.755674	1.56427	1.13937	0.666248	1.63086	0.352273	0.764261	2.64176	0.258845
chr11:50459091-50463724	ALR/Alpha	0.995955	0.484829	0.708717	0.680144	1.51788	1.0167	0.643755	1.23301	0.721521	1.34504	0.338544	0.6088	0.780066	1.12872	1.16327	0.556444	1.25097	0.274876	0.975916	2.51813	0.728713
chr11:50463736-50467609	ALR/Alpha	1.00239	0.379787	0.579441	0.24295	1.2695	1.21442	0.297802	1.11843	0.557758	1.17782	0.63684	0.661321	0.646513	1.2093	1.35867	0.732391	1.32364	0.393592	0.872033	2.79333	0.641028
chr11:50473617-50479389	ALR/Alpha	1.21294	0.561566	0.671656	0.551048	1.2734	1.30076	0.92942	1.6345	0.452511	1.33589	0.446838	0.595131	0.700049	1.40483	1.39462	0.716245	1.62229	0.52691	1.03879	2.69094	0.81143
chr11:50479440-50480199	ALR/Alpha	1.02266	0.0572354	1.05465	0.477366	1.13358	1.22268	1.552	1.6631	1.09845	2.00531	0.680459	0.560304	1.18183	1.26656	1.36574	0.746278	1.70451	0.458477	0.904434	2.05015	0.776584
chr11:50480213-50500000	ALR/Alpha	1.05756	0.503023	0.702622	0.717298	1.54271	1.30403	0.793163	1.28302	0.516166	1.4032	0.61339	0.662579	0.828144	1.31755	1.25022	0.537435	1.46746	0.510729	0.883152	2.63408	0.738439
chr11:50524593-50526585	ALR/Alpha	1.30584	0.823904	1.09853	0.478278	1.41662	1.12353	0.92136	1.32321	0.256612	1.26618	0.0415794	0.534281	0.946304	1.16041	1.26871	0.439804	1.7868	0.455281	0.950035	2.73069	0.651619
chr11:50526597-50533387	ALR/Alpha	1.27424	0.454808	0.802317	0.774427	1.69732	1.30737	0.853405	1.43132	0.517336	1.22545	0.396302	0.582325	0.929238	1.30149	1.28178	0.442843	1.57747	0.547489	0.902367	2.53245	0.843775
chr11:50533398-50553100	ALR/Alpha	1.25067	0.506064	0.51339	0.559482	1.3555	1.27144	0.53437	1.2037	0.393021	1.44567	0.593593	0.581872	0.841241	1.09904	1.11063	0.479913	1.51547	0.293429	0.873002	2.52417	0.68577
chr11:50553111-50588681	ALR/Alpha	1.13423	0.434892	0.632036	0.625654	1.4297	1.23277	0.660719	1.253	0.379366	1.37137	0.528081	0.615219	0.827274	1.19277	1.21104	0.64333	1.46215	0.345567	0.892881	2.58385	0.779848
chr11:50596752-50607172	ALR/Alpha	1.05525	0.419539	0.772604	0.721399	1.3925	1.3043	0.584674	1.2175	0.299831	1.50822	0.52294	0.525077	0.709979	1.22545	1.08918	0.558846	1.5236	0.424406	0.832282	2.57769	0.699463
chr11:50609249-50613199	ALR/Alpha	1.28417	0.679018	0.743437	0.465734	1.63225	1.57959	0.752612	1.49005	0.435949	1.5366	0.284751	0.641259	0.699178	1.10567	1.13003	0.44366	1.40887	0.370901	0.700715	2.48306	0.67046
chr11:50613828-50615663	ALR/Alpha	1.42969	0.421188	0.932084	0.982393	1.79707	1.33133	0.90066	1.15237	0.552761	1.30462	0.477149	0.685563	0.760212	1.06637	1.34115	0.761923	1.77208	0.310491	0.966918	2.6792	0.842802
chr11:50615987-50621567	ALR/Alpha	1.03219	0.459369	0.775818	0.608658	1.51769	1.36947	0.888157	1.41794	0.713599	1.3104	0.490991	0.518767	0.774351	1.61498	1.24699	0.525748	1.22508	0.340813	0.897031	2.71942	0.948631
chr11:50621578-50624386	ALR/Alpha	1.29674	0.403595	0.410406	0.380486	1.7421	1.39959	0.657164	1.02191	0.608478	1.50878	0.594615	0.590722	0.889107	1.24627	1.02547	0.789779	1.50264	0.394679	0.798772	2.48579	1.00788
chr11:50624399-50626883	ALR/Alpha	0.800488	0.59188	0.69764	0.210563	1.64907	1.13728	0.473454	1.24923	0.698272	1.39174	0.345283	0.765951	0.709405	1.18303	1.20241	0.436247	1.54948	0.72188	0.999416	2.47234	0.562621
chr11:51200341-51200927	ALR/Alpha	1.18028	0.801589	0.0873271	0.738543	2.11853	1.29922	1.21723	1.1742	0	1.36124	0.949244	0.654665	0.848614	1.81267	1.56475	0.954606	1.15387	0.22409	0.763751	2.10374	0.702161
chr11:51200939-51205815	ALR/Alpha	1.39567	0.32082	0.722868	0.415066	1.38571	1.52851	0.719534	1.17398	0.603435	1.27846	0.686532	0.647766	0.893432	1.07984	1.20193	0.44596	0.894535	0.343601	0.806101	2.42036	0.930601
chr11:51206010-51222950	ALR/Alpha	1.4378	0.501444	0.784646	0.665211	1.45222	1.29283	0.792547	1.4491	0.416472	1.41786	0.614851	0.701017	0.875159	1.18881	1.23748	0.746837	0.842198	0.524906	0.883308	2.76427	0.970022
chr11:51225874-51234523	ALR/Alpha	1.07557	0.63411	1.07991	0.650958	1.38432	1.35064	0.827632	1.42104	0.0645104	1.43927	0.625813	0.641518	0.874482	0.979703	1.22347	0.65537	0.762808	0.269524	0.961253	2.76117	0.891621
chr11:51234535-51237493	ALR/Alpha	1.23112	0.486786	0.990817	0.809184	1.64001	1.24979	0.912864	1.387	0.853357	1.35294	0.767468	0.75493	0.997278	1.3247	1.0607	0.844908	0.938414	0.572608	0.992739	2.73515	0.771953
chr11:51237506-51242273	ALR/Alpha	1.15967	0.391383	0.812482	0.840765	1.43095	1.31599	0.54819	1.44947	0.35018	1.58809	0.527291	0.60259	0.570978	1.04646	1.21099	0.885809	0.511428	0.361387	0.961623	2.43224	0.856364
chr11:51321665-51327215	ALR/Alpha	1.11927	0.514077	0.698654	0.720313	1.63757	1.19337	0.716587	1.30949	0.40658	1.57858	0.535844	0.69215	0.97036	1.33747	1.12169	0.733675	0.622031	0.352759	0.905351	2.5404	0.633664
chr11:51327227-51328678	ALR/Alpha	1.15066	0.306216	0.963341	0.909381	1.60891	1.09991	0.400188	0.999149	0.557895	1.00615	0.254921	0.483849	0.6456	1.4383	0.964694	0.591813	0.777342	0.729983	0.822257	2.29292	0.899431
chr11:51334404-51336557	ALR/Alpha	1.13179	0.26188	0.879329	0.864826	1.63542	0.941632	0.47805	1.0659	0.581968	1.15047	0.695103	0.51544	0.782442	1.45115	0.711803	0.734785	0.738578	0.833473	0.807314	2.70603	0.515289
chr11:51336569-51336922	ALR/Alpha	1.16303	0	0.724694	0.398974	1.04953	0.651068	1.26739	1.27693	1.10501	1.68085	0.704305	1.2876	0.470677	2.15115	0.803954	1.33866	1.07108	0.675147	0.319572	2.50641	0.82467
chr11:51337900-51353089	ALR/Alpha	1.08048	0.514996	0.779495	0.504661	0.566669	1.35036	0.492879	1.11974	0	1.47584	0.506216	0.562797	0.490724	0.988754	1.14911	0.543288	0.721486	0.422201	0.53045	2.45243	0.278354
chr11:51360574-51362386	ALR/Alpha	0.881375	0.215828	0.746106	0.346804	0	1.54229	0.565539	1.51066	0.0663992	1.44089	0.261808	0.876912	0.0843092	1.63755	1.3344	0.660481	0.924039	0.0563477	0.0637928	2.01033	0.0150122
chr11:51362397-51367673	ALR/Alpha	1.05359	0.612503	0.796764	0.829289	1.70497	1.41224	0.681584	1.54445	0.4296	1.44436	0.662324	0.835188	0.82963	1.24627	1.33418	0.773	1.00839	0.570327	1.03131	2.40371	0.815657
chr11:51367684-51370629	ALR/Alpha	1.06203	0.44796	0.627018	0.825672	1.52803	1.53292	1.40843	1.09462	0.561008	1.37201	0.32625	0.64549	0.717342	1.03319	1.07639	0.690059	0.733701	0.642544	0.891131	2.82384	0.723165
chr11:51370653-51373894	ALR/Alpha	1.03662	0.383508	0.912765	0.926774	1.50545	1.36785	0.61503	1.3713	0.401772	1.28676	0.598908	0.549442	0.793505	1.34399	1.31552	0.486313	0.710058	0.604422	0.925916	2.84983	0.391735
chr11:54836892-54845854	ALR/Alpha	1.17661	0.381837	0.569734	0.536849	1.34798	1.31165	0.748135	1.2481	0.400669	1.49389	0.537485	0.686711	0.774233	1.21495	1.1134	0.607768	0.810023	0.374678	0.872017	2.55821	0.696795
chr11:54845866-54846649	ALR/Alpha	1.00744	0.429643	0.849207	1.1104	1.94713	1.68895	1.17605	1.37965	0.770229	1.54398	0.694319	0.663918	1.06674	0.733155	1.01786	1.05987	0.117629	0.647296	0.924799	2.52446	0.438889
chr11:54846735-54851844	ALR/Alpha	1.25178	0.274936	0.744488	0.439432	1.58006	1.15026	0.74565	1.21405	0.334465	1.33996	0.665566	0.549994	0.670469	1.046	1.0879	0.866125	0.803946	0.3851	0.77441	2.49366	0.704819
chr11:54858027-54865743	ALR/Alpha	1.08515	0.432991	0.583182	0.492469	1.27159	1.29675	0.788494	1.2297	0.740202	1.48321	0.426179	0.427252	0.873097	1.08694	1.21063	0.571725	0.80611	0.388597	0.764983	2.47511	0.562953
chr11:54866043-54875969	ALR/Alpha	1.32335	0.487095	0.669281	0.7175	1.43594	1.2028	0.896388	1.20534	0.34855	1.32283	0.498945	0.803822	0.760919	1.15618	1.08666	0.550989	0.535048	0.394152	0.898719	2.7392	0.655755
chr11:55041741-55044235	SATR1	1.00244	0.800554	1.26826	1.22767	1.90778	0.20548	0.260724	0.755922	0.498292	1.22719	0.772713	0.47254	0.780108	0.4946	0.16714	0.500986	0.0890506	0.439634	0.183201	1.68965	0
chr11:55044243-55046041	SATR2	1.21795	0.031621	1.29222	0.845036	1.79596	0.583471	0.457185	1.0721	0.5591	1.63685	0.768468	0	0.942991	0.286727	0.12014	0.426125	0	0.476319	0.196103	1.5404	0
chr11:55045881-55046066	SATR1	1.77115	0	0.913462	1.02336	2.11607	0.56049	1.47241	1.69559	0.0626467	1.90669	0.308815	0.333252	1.51905	1.07512	0.21009	0	0	0.315044	0.848998	1.31962	0.106697
chr11:55748435-55749362	SATR2	0.808797	0.0992817	1.17189	0.753759	0.943216	0	0	0.255525	0.781167	1.27708	0.0978804	0.508368	0.315242	0	0.178938	0.92848	0.24468	0	0.114993	0.864002	0.236597
chr11:55749370-55750519	SATR1	1.43687	1.15281	1.47685	1.35009	0.265425	0.516237	0.342202	0.413659	0.607683	1.30676	0.133971	0.599023	0.630704	0	0	0.922693	0.0374103	0.308699	0.0627849	1.4076	0.269021
chr11:58429136-58432274	SATR1	0	0	0.108799	0	0.906729	0.418168	0	0.52688	0	0.159913	0	0	0.275949	0	0.103531	0.534948	0.411274	0	0	0.309956	0.283957
chr11:58431936-58433566	SATR2	0	0	0	0.135049	1.14551	0.0929516	0	0	0.492417	0.108424	0.244631	0	0.127303	0	0	0.497342	0.0957894	0	0	0.117336	0
chr11:58433588-58435894	SATR2	0	0	0.190362	0.0503276	1.22881	0.466935	0	0	0.222619	0.358734	0.112407	0.016425	0	0	0.144895	0.713124	0.230424	0	0	0	0
chr11:58436178-58437793	SATR2	0	0.106107	0	0.749002	0.400385	0.646817	0.372049	0.0379585	0.276032	0.0108944	0.0481664	0	0	0	0.146616	0.484014	0.0634201	0	0	0.234808	0
chr11:58437764-58438152	SATR1	0.401543	0.855089	0	0	0.430146	0.331396	0.0478594	0	0.394624	0	0.411296	0.14436	0	0	0	0.725375	0	0	0	0.786831	0
chr11:67483536-67483683	SATR1	1.09265	0	0	0	0.712657	0.0458064	0.995448	0	0	0.220194	0.704969	0.356842	0	0	0	1.00413	0	0.014341	0.371392	0.108812	0
chr11:67491763-67492155	SATR2	0.0633649	0.413345	0	0.398613	0.0415514	0	0.239704	0	0	0	0	0.0904741	0	0	0	0.190868	0	0	0	0.353956	0.071035
chr11:67492125-67494280	SATR1	0	0.185042	0	0	0	0	0	0	0	0	0	0.0882095	0	0	0	0.177191	0	0.186855	0	0	0.229465
chr11:67498691-67499896	SATR1	0	0.0588291	0	0	0.0713096	0	0.242353	0.347121	0.44041	0	0.337163	0.239092	0	0.0645932	0	0.516741	0	0.426082	0	0.0182069	0.0663028
chr11:67499908-67500000	SATR2	0	0.431473	0	0.885215	0.611125	0	1.08143	0	0	0	0.1029	0	0	0	0	0.141943	0.546285	0.775362	0	0.263816	0
chr11:67500000-67502976	SATR2	0	0.208967	0.0449396	0.0436385	0.153364	0.335186	0.396795	0.652106	0	0.208405	0.196632	0.500914	0.118798	0.328136	0	0.369606	0.30555	0.0181214	0.00552934	0.0709251	0.0965722
chr11:67502942-67502998	SATR1	0	0	0	0.586337	0.487888	0	0	0.79043	0	0	0	0.532497	0	0	0	0.212121	0	0	0	0.321928	0
chr11:67743537-67743927	SATR2	0	0	0.217454	0	0.0101067	0.380763	0	0	0.227667	0.294288	0.0921262	0	0	0	0	0	0.141446	0	0.0791425	0	0
chr11:67743897-67745967	SATR1	0	0	0	0	0	0	0	0	0	0	0.151378	0.250307	0.140242	0	0	0.105048	0.100426	0.117535	0	0	0
chr11:67750369-67752566	SATR1	0	0.07098	0.10549	0.130351	0	0	0.0392648	0	0	0.319918	0	0.115606	0	0	0	0.438133	0.000375052	0.216213	0	0.00426407	0
chr11:67752941-67753949	SATR1	0	0.0641793	0	0	0	0	0	0	0.0975973	0.24524	0	0	0.0187196	0	0	0	0.175148	0.673131	0	0	0
chr11:71295542-71295742	SATR1	0	0.229563	0	0	0.548022	0	0.396598	0	0.64309	0.100789	0	0.376224	0.751318	0	0	0	0.0962079	0.724126	0	0.387969	0
chr11:71295816-71296720	SATR1	0	0.133353	0.119144	0	0.177254	0	0	0	0	0.0611541	0	0	0.0473569	0	0	0.198972	0	0.0609051	0	0.327963	0
chr11:71301123-71303261	SATR1	0	0.124778	0	0	0	0	0	0	0	0	0	0.147619	0	0	0	0.166921	0.0537369	0	0	0	0
chr11:71303231-71303623	SATR2	0	0.152858	0.23809	0.539472	0	0	0	0.29604	0	0	0.287165	0.156655	0.1145	0	0	0.330306	0.429686	0.304756	0.155633	0.173191	0
chr11:71311708-71312719	SATR1	0	0	0	0	0.321062	0	0	0	0.053584	0.125545	0.137831	0.172756	0	0	0	0	0	0.368835	0.0797979	0.131748	0
chr11:71313092-71314063	SATR1	0	0	0	0	0	0.185638	0	0.169104	0	0.214485	0.509848	0.0219771	0	0	0	0.396192	0.23842	0.0607945	0	0.330317	0
chr11:71320070-71320939	SATR1	0.201671	0.252161	0.0148409	0	0	0	0	0.433707	0	0.124553	0	0	0	0	0.0614306	0.193683	0.229502	0.185093	0.00440791	0.0408363	0.416818
chr11:71321028-71322280	SATR1	0	0.160391	0.189325	0.0819259	0.0763402	0	0.352069	0.207093	0	0.016211	0.0309858	0.168539	0.178084	0	0	0.23952	0	0.282594	0	0.17548	0.223694
chr11:71326679-71328868	SATR1	0	0.271199	0.306332	0.104082	0	0	0	0	0	0	0	0.123242	0.165288	0.185461	0	0.271641	0	0	0	0.221679	0
chr11:71328833-71329229	SATR2	0.186057	0	0.706385	0	0.770465	0.0981635	0.176629	0.000980699	0	0	0.82432	0.391856	0.0857781	0	0.578881	0	0.187312	0.833845	0	1.26592	0
chr11:71329243-71330238	SATR2	0	0	0.322551	0	0	0.290389	0	0	0	0.302044	0	0	0.219364	0	0	0.449239	0.145677	0.079716	0	0	0.135469
chr11:71595851-71596727	SATR1	0	0.314279	0	0	0	0	0	0	0	0	0	0	0.0663992	0	0.0125115	0.530231	0.217243	0.0211528	0	0.110924	0.0329895
chr11:71601130-71602444	SATR1	0	0.132142	0.148492	0.402045	0.198544	0	0.012254	0.509838	0.091341	0	0.564593	0.219178	0.0985543	0	0	0.23341	0.260989	0.0567084	0.0179932	0.723244	0.124593
chr11:71602470-71603281	SATR1	0.115686	0.0767506	0.800107	0.128557	0.617599	0.101959	0	1.41168	0	0.180173	0.338521	0.140857	0.2028	0	0.223373	0.861574	0.837806	0.304394	0.110831	0.799303	0.24256
chr11:71603251-71603643	SATR2	0	0.0431065	0	0.0463234	0.459579	0.309747	0.326721	1.01096	0.0217356	0	0.1576	0.0656137	0.0902302	0.88623	0.546423	1.5448	0.919355	0	0.230793	0	0.318589
chr11:71615234-71615753	SATR2	0	0	0	0.119794	0.202813	0	0.46949	0	0	0	0	0.122421	0.0807532	0	0	1.2082	0	0.323727	0.0242487	0.393855	0.652482
chr11:71615771-71616335	SATR2	0	0	0.123507	0.184763	0	0	0.584558	0.320704	0	0.096896	0	0.142675	0.276675	0	0	0.721766	0.709299	0	0	0.311282	0.58701
chr11:71616346-71616906	SATR2	0.488412	0.266565	0.0802756	0.721049	0.177599	0.338807	0.222866	0.483963	0	0	0.428368	0	0	0	0.299116	0.205818	0.127211	0	0.134011	0	0.432543
chr11:71616917-71619205	SATR2	0	0.0692897	0	0	0.7604	0.101959	0.200266	0.190463	0	0.0187908	0	0	0	0	0	0.631216	0	0	0	0.127237	0
chr11:71623375-71624408	SATR1	0	0.122249	0	0.101825	0	0	0.0365385	0.0254541	0	0	0	0	0	0	0	0	0	0	0	0.253638	0
chr11:85142122-85142227	ALR/Alpha	0.0628816	0	1.46169	1.12426	0	0.464721	1.35543	1.3496	0.0345961	0.429021	0	0.874317	0.861717	0.647158	0	0.14355	0.354046	0.969528	0.359915	0.708214	0.146408
chr11:86541685-86543500	SATR2	0.0961134	0	0.441027	0.573743	1.11824	0.142832	0.184813	0.210713	0	0.774941	0.037832	0.159513	0	0.146303	0.359589	0.532686	0.248304	0.204992	0.171899	0.297614	0.605276
chr11:86568962-86570751	SATR1	0	0	0.0633511	0.264092	0	0.337574	0.0503694	0	0	0	0.0501325	0	0	0	0	0.169938	0.203702	0	0	0.375301	0
chr11:86570516-86573173	SATR1	0	0	0	0.055751	0.239276	0.0427984	0.0515531	0	0	0	0	0.220689	0	0	0	0.592713	0.218161	0	0	0.0883994	0
chr11:86573141-86574365	SATR2	0	0.131906	0	0.81646	0.561311	0.0580255	0.0731758	0	0	0.102363	0.234979	0	0	0	0	0.863931	0.228308	0	0	0.272071	0.12144
chr11:89635611-89638810	SATR2	0	0	1.19574	0.67643	0.34459	0.101569	0.38938	0.181306	0.324926	0.478993	0.331258	0.117509	0.664519	0.0308304	0.0661099	0.361667	0	0.00702323	0	0.141707	0
chr11:89638681-89641439	SATR1	0.813295	0.299127	0.901394	0.975696	0.632315	0	0	0.19628	0.580541	0.779445	0.356076	0	0.561263	0.0166104	0.0348777	0.392603	0	0.0306186	0	0.690462	0
chr11:89669444-89673517	SATR1	0	0.122182	0.878772	0.725767	0.999776	0	0	0.171924	0.452732	0.211423	0.28289	0.259568	0.723017	0.0973141	0.0176084	0.403344	0	0.184318	0	0.458886	0.0280599
chr11:89673517-89675271	SATR2	0	0.351866	0.886558	0.612466	0.431912	0	0.0766138	0	0.464156	0	0	0.343294	0.602552	0.0799481	0	0.731826	0	0.0583304	0	0.329365	0
chr11:98731233-98731466	SATR2	0.941354	0.0961674	1.23335	0.311026	0.795476	0.533932	0.638352	0.297062	0	0.889442	0.171604	0	0.402657	0	0	1.71094	0	0.513612	0.51435	0.50648	0
chr11:98731648-98732130	SATR2	0.95407	0.300417	0.196078	1.05363	0.742256	0.808261	0	0	0.60006	1.24697	0.642332	0	0.614785	0	0	0.301307	0.871741	0.158647	0.515924	0.450718	0.362992
chr11:134393461-134393640	SUBTEL_sa	0	0	0.0880466	0.294265	0	0	0.373799	0.191651	0.240473	0.486581	0	0.361353	0	0.304978	0	0	0	0	0	0	0
chr11:134393844-134394012	SUBTEL_sa	0.695148	0.0299122	0	0	0	0	0	0.107099	0.0109517	0.280113	0	0	0.0939522	0	0	0.0266868	0	0	0	0	0.263034
chr11:134945588-134946457	TAR1	1.88341	1.04532	1.01447	1.20534	1.59851	0.0710899	1.17139	1.31534	0.864446	0.059909	0.894465	0	0.460942	1.35256	0.609575	0.508702	0.33395	0.778982	0.709079	1.69583	1.743
chr12:8569211-8571652	SATR1	0	0	0	0	0	0	0.156358	0.0583996	0	0	0	0.013598	0.0340748	0	0	0.00990608	0	0	0	0.0292479	0
chr12:8576057-8577434	SATR1	0	0	0	0.0998876	0	0	0.0750534	0.177254	0	0.230978	0	0	0.0333842	0.386999	0	0	0	0	0.166176	0.000764426	0
chr12:8577281-8578657	SATR2	0.0519985	0	0	0.230166	0.0209395	0	0.218161	0.182946	0	0.382435	0.158673	0	0.0246459	0.248863	0	0.455891	0	0.145925	0	0.160959	0
chr12:8578668-8579727	SATR2	0.042112	0	0	0	0.0351594	0.0167102	0.115486	0.0751218	0	0.0102213	0	0.0279608	0.132287	0.10612	0	0	0	0	0	0.239325	0.0534867
chr12:8579746-8580188	SATR2	0	0.245569	0	0	0	0.057069	0.271557	0.123309	0	0.0129977	0.148023	0.527711	0.174202	0	0	0.418784	0	0	0.171591	0.296722	0.0725586
chr12:8591827-8593241	SATR2	0.206481	0	0.0397701	0.164812	0	0.454113	0	0.51436	0.209067	0	0.396598	0	0	0	0.501933	0.0179932	0	0.469428	0.0917066	0.23787	0.477273
chr12:8593245-8594507	SATR1	0.21227	0.239154	0.447325	0	0	0	0	0	0	0	0	0.565392	0.241511	0	0.011882	0.250671	0.13833	0.16669	0	0	0.431366
chr12:8596677-8598229	SATR1	0	0	0.269189	0	0	0	0	0	0.485581	0	0.0340889	0.44075	0.189742	0	0	0	0	0.189262	0	0.0574572	0.177892
chr12:8598578-8600482	SATR1	0.378567	0.106322	0.389159	0.230105	0.0956274	0	0	0	0	0	0	0	0.159332	0	0	0.0888879	0	0.343283	0	0	0.0140982
chr12:8600860-8601981	SATR1	0	0	0.246432	0.0181784	0	0	0.0341453	0	0	0	0	0	0	0	0	0	0	0	0	0	0.102739
chr12:9556517-9556847	SATR1	1.60306	0.827908	0.473683	1.05545	0.490621	0	1.06895	1.11871	0	0.338065	0	0.470178	0.0592999	0.985457	0	0.175569	0	0.307743	0	0	0
chr12:9559053-9559254	SATR1	0	0.488155	0	0.935942	0	0.0829069	0.524284	0.783968	0	0.0405137	0	0	0	0.11699	0.461392	0.614333	0.165005	0	0.0377617	0.933119	0
chr12:9560513-9561262	SATR1	0.196569	0	0	0	0.3203	0	0	0	0.322655	0.0303643	0	0	0	0	0	0.332072	0	0	0.0364119	0	0
chr12:9718981-9719620	SATR1	0	0.0585797	0.332026	0	0	0.149715	0	0.318276	0.468229	0.134536	0	0	0.278675	0.147502	0	0	0	0	0	0.530201	0
chr12:9720307-9721188	SATR1	0	0.299163	0.534888	0	0	0	0	0	0	0	0.0528749	0.086118	0	0.0849215	0.216809	0	0	0.183912	0	0.166291	0.0856422
chr12:13679271-13679491	(GAATG)n	0.76421	1.20764	0.41819	0.997632	2.59719	0.532407	1.11199	0	0	0	1.44147	0.569637	0	0	0	0	0.0850167	0.496002	0.501108	0.976327	2.6509
chr12:27842283-27842422	TAR1	0	0	0	0	0	0	0.126339	0	0.706827	0	0	0.186463	0.0989181	0.20573	0	0	0.388112	0	0	0	0
chr12:31272494-31272737	SATR1	0.656387	0.147111	0.552534	0	0	0	0.309234	1.74819	0.0569719	0.112713	0.42885	0	0	1.86527	0	0.297321	0	0.0315928	0	0.483983	0
chr12:31273008-31273208	SATR1	0	0.63252	1.65034	0.66821	0.11703	0	1.44439	2.21536	0	1.8849	1.142	0.101569	0.824776	1.42215	0.124328	0	0	0.0436385	0	0.354734	0.333183
chr12:31273823-31274034	SATR1	0.4056	0	0.364337	0	0.247575	0	0.605001	1.49666	0	0.519512	0.26212	0.1377	0.494897	1.24914	0	0.321004	0.286065	0.135233	0	0.540999	0
chr12:31274683-31275645	SATR1	0.135522	0.305504	0.256455	0.158957	0.297344	0.000230813	0	0	0	0	0	0	0	0.321859	0	0	0	0.176131	0	0.0435125	0.171476
chr12:31275667-31275926	SATR1	0.475676	0.212681	0.63251	0.38723	0.705049	0.216809	0	0.417358	0.458928	0.860144	0.819178	0.0725723	0.433098	0.745874	0.0438904	0.494805	0	0.238114	0	0.316343	0
chr12:31276571-31277226	SATR1	0	0	0.250404	0.704854	0	0	0.542892	0	0	0.0649104	0.331281	0.364214	0.535953	0	0	0	0.147593	0	0	0.610795	0
chr12:34360862-34361040	LSAU	1.87596	1.04613	1.96323	1.28073	1.6997	0.28206	1.6157	1.53912	1.94015	1.35322	1.73675	1.05162	0.744566	1.29222	1.19468	0.347099	0	0.685438	0.850695	0.689952	0.230117
chr12:34362588-34362727	LSAU	2.4111	1.48848	1.41994	0.852974	1.929	0	2.19726	1.64274	1.284	1.77835	0.96411	1.04945	0.765323	1.78421	1.79288	0.377057	0.812934	1.88735	1.02543	1.80646	0.910595
chr12:34364088-34364897	GSATX	2.29563	1.40193	1.53873	1.70272	2.18131	0.435949	2.00885	1.24078	0.310526	2.00746	1.57785	0.257337	0.429396	1.22042	0.58083	0.0578869	0	0.481175	0.692365	0.466048	0
chr12:34432028-34433082	ALR/Alpha	0.999019	0.676258	0.540285	0.71857	1.09563	0.79053	0	0.993073	0.337882	1.23803	0.506703	0	0.725017	1.1775	0.56138	0.239752	0.384083	0	0.746433	0.654161	0.815026
chr12:34433379-34433797	ALR/Alpha	1.55838	0.314314	1.05689	0.329675	1.86176	0.789496	0	1.72216	0.821498	0.827372	0.518787	0.084799	0.877501	0.31443	0.106402	0.488309	0.409103	0	0.299936	1.32749	0.378556
chr12:34434094-34439069	ALR/Alpha	0.932386	0.339434	0.639992	0.469792	1.55545	1.19507	0.731609	1.02851	0.354362	1.26683	0.324004	0.324788	0.466434	1.09288	1.08363	0.729009	1.06999	0.126709	0.814829	1.25565	1.17467
chr12:34439068-34439719	GSATII	1.44644	1.27798	2.00051	1.19981	1.85451	0.195285	1.21532	2.08678	1.04738	1.54806	1.23013	0.752406	0.367919	1.3096	2.07279	0.890112	0.83062	0.861574	1.02616	1.87109	0.60503
chr12:34439729-34440152	GSATX	1.61729	1.48785	2.27849	1.03197	1.98717	0.61711	1.06532	2.37078	0.0441143	1.15771	0.908582	0.365625	0.85783	1.93584	0.447103	0.794137	0.181179	0.689934	0.149402	1.59706	0.224151
chr12:34439944-34440991	GSATII	1.81187	1.52618	1.80474	0.981823	1.66156	0.848285	0.697462	2.12771	1.21259	1.3683	0.179613	0.465421	0.515511	1.32512	0.557317	0	0	0.642036	0	1.05983	0.290011
chr12:34440983-34441414	GSATX	2.27885	1.12257	1.92156	1.05054	1.76478	0.201257	1.71697	1.79481	1.73985	1.49866	1.01999	1.38805	1.17807	1.05491	0.0396157	0	0	0.923415	0.0211812	0.3483	0
chr12:34441414-34441771	GSATII	1.70876	1.30626	1.43201	1.45425	2.83302	0.831577	1.95539	2.05257	1.05123	1.69062	0.8794	1.35818	1.10984	1.25535	0	0	0	0.609774	0.186146	0	0.160042
chr12:34441755-34442004	GSATX	1.46467	1.23876	1.17688	1.22458	2.59265	0.605039	1.26783	1.28351	0.3373	1.79368	1.37581	1.42877	1.67301	1.36734	0.714918	0	0	0.562279	0.101852	1.35236	0
chr12:34442004-34442594	GSATII	1.86845	1.23522	1.2976	0.893836	2.22622	0.352386	0.882862	1.10901	1.19109	1.73082	1.15952	0.70877	0.664874	1.63706	0.405415	0	0	0.567983	0	0.60221	0
chr12:34442614-34442988	GSATII	1.07194	1.15946	1.45032	1.04704	2.08028	0	1.34737	1.64643	0.938143	1.37873	1.19171	1.03849	0.747276	1.70012	0.889816	0	0	0.430767	0	0.29483	0
chr12:34442987-34443583	GSATII	1.59685	0.789838	1.52694	0.981553	1.611	0.0259501	1.50061	1.89093	1.42587	1.55316	0.934954	0.947045	0.661978	1.66479	0.0617347	0	0.167486	0.107875	0	0.728103	0
chr12:34443585-34444394	GSATII	1.3464	1.25183	1.72399	1.64789	2.00615	0.293182	1.35619	1.91789	0.875749	1.8225	1.16526	0.439081	1.03313	1.14271	0	0	0.0494495	0.462963	0	0.645499	0
chr12:34444294-34444968	GSATX	1.80122	1.27438	2.13735	1.24348	1.98827	0	1.59699	2.14501	0.0945604	1.0433	0.871292	0.898588	1.14134	1.95154	0.674696	0.250949	0	0.598241	0.0745465	0.411795	0
chr12:34444982-34445566	GSATII	1.45563	1.04196	1.4518	0.326652	1.64187	0.259785	0.681557	1.69088	0.759386	1.15423	0.442323	0.9824	0.110123	0.950491	0.256455	0	0	0	0	0.218397	0
chr12:34445567-34445966	GSATII	1.3803	0.79575	1.60973	1.36796	1.92566	0	0.80431	1.70391	1.04768	1.07109	1.3441	0.390778	0.814304	1.4169	0.254824	0	0	0.5643	0	0.691793	0
chr12:34445971-34446545	GSATII	1.56118	1.39279	1.86421	0.801606	1.73284	0	1.78652	1.96748	1.65205	1.67378	0.930366	0.607664	1.05673	1.22663	0.545118	0.432938	0	0.776576	0	0	0
chr12:34446545-34446753	GSATX	1.07556	1.37116	2.33719	0.0339903	1.69251	0	0.74417	2.2495	1.08249	1.8562	2.32711	0.426748	1.46574	0.907168	0.249567	0	0	0.822143	0	0.580097	0
chr12:34446768-34447055	GSATII	1.58207	1.56146	2.11527	1.05517	2.28619	0.166998	1.76463	1.74776	0.107527	1.67224	2.02284	1.34068	1.45335	1.92025	0	0.567292	0.316771	1.34645	0	0.200793	0
chr12:34447057-34447681	GSATII	2.40038	0.971818	1.93538	1.5464	2.24779	0.533693	1.3327	2.19986	0.814288	1.5437	1.77034	0.658573	1.15826	1.00716	0.318623	0.030661	0	0.682052	0	0.396598	0
chr12:34447583-34448194	GSATII	1.36098	1.05082	2.43289	1.73292	2.07685	0.37089	1.41648	2.37775	0.58938	1.5378	1.08604	0.117442	1.08697	1.44303	0.186412	0	0.0688221	0.975344	0	0	0
chr12:34448196-34448421	GSATII	1.47582	1.23437	2.0833	0.707048	1.8393	0	1.91679	1.85896	0.181573	0.468364	1.25312	0.958212	0.491802	2.323	0.738664	0	0.201044	0.621009	0.437462	0.967545	0
chr12:34448476-34450034	GSATII	1.73559	0.975616	1.67616	1.07201	1.95773	0.419582	1.39499	2.11529	0.270971	1.8037	0.817238	0.771793	0.537465	1.86836	0.222495	0	0	0.812966	0	0.533055	0
chr12:34449863-34450065	GSATX	0.982911	0.703251	1.14095	0.805895	3.07336	0.923431	0.944041	1.80052	0	1.7987	0.702214	0.266709	0.457783	1.28621	0.881915	0.743601	0	1.48625	0	0.556111	0
chr12:34450074-34450542	GSATII	1.01531	1.21099	2.38177	1.55247	2.90268	0.664283	1.18426	1.89954	0.987757	1.59907	1.89081	1.01643	0.776727	1.67708	0.30395	0.272979	0	0.798863	0	0.299561	0
chr12:34450629-34451161	GSATII	1.71313	0.951879	1.62209	1.63531	1.64403	0	1.17196	2.12845	0.67133	1.58867	0.778738	0.482363	0.869026	1.51089	0.128993	0.149038	0	0.430424	0	0.148101	0
chr12:34451059-34451231	GSATX	2.17784	1.50872	2.41703	2.24992	1.57113	0	2.09686	1.40651	0.2834	1.84185	0.718824	0.10087	1.0569	1.96727	0.0778446	0	0	0	0	0	0
chr12:34451226-34451448	GSATII	2.30569	2.23226	0.801986	1.50868	2.53343	0.102363	1.39168	2.49689	1.01169	1.22075	0.219252	0.382833	0.0272956	1.7377	0	0.342543	0.020712	0.25388	0	0	0
chr12:34451463-34452119	GSATII	1.91961	1.21057	1.95117	1.66747	1.81321	0.0111092	1.016	2.23683	0.901348	1.28904	0.777864	1.31692	0.942421	1.37737	0.296534	0.212856	0	0.441834	0	0.449873	0.430382
chr12:34452164-34453126	GSATII	1.47823	1.20437	1.7404	1.12687	1.8246	0.0859413	1.00725	2.4901	1.12025	1.75895	1.41123	0.504692	1.21812	1.99155	0.599251	0.108504	0.274387	0.860836	0	0.888258	0.36096
chr12:34453039-34457907	GSATII	1.75872	0.981422	1.73017	1.32908	2.12356	0.0472592	1.58798	2.21631	0.728103	1.5211	0.916683	0.667856	0.723026	1.80276	0.443829	0.107045	0.125585	0.65461	0	0.249008	0
chr12:34457924-34458581	GSATII	1.69768	1.07733	2.21253	1.38067	2.36426	0.52659	1.34003	2.41287	0.745857	2.15866	1.71953	0.274482	0	1.64807	0.300323	0.561556	0.00863031	1.10136	0	0.624316	0
chr12:34458594-34460463	GSATII	1.72085	1.14866	1.54078	1.16839	2.1654	0.212009	1.47407	2.4343	0.420671	1.785	1.0824	0.97563	0.87523	1.26535	0	0	0	0.542228	0	0.13673	0
chr12:34460479-34461714	GSATII	1.47066	1.28425	1.15917	1.11245	2.21182	0.45546	1.13377	1.85276	0.964443	1.23969	1.2527	0.666157	1.14126	1.66448	0	0.0345256	0.0399525	0.36224	0	0.34813	0
chr12:34461734-34462648	GSATII	1.23043	1.32297	1.5531	1.43712	1.56792	0.130918	1.34638	2.16619	0.697115	1.48006	1.37104	0.572172	0.509797	1.33557	0.486941	0.271593	0.318647	0.294618	0	0.230793	0
chr12:34463853-34465124	GSATII	1.78213	1.17845	1.56569	0.912849	1.93957	0.183734	0.84899	1.95274	0.99821	1.62023	0.798822	0.694925	0.521995	1.62927	0	0	0	0.287165	0	0.104202	0.0741355
chr12:34465141-34466284	GSATII	1.35141	0.786446	1.53137	1.43615	1.65665	0.649376	0.991724	2.44877	0.352984	1.11861	1.19006	0.694934	0.873695	1.87138	0.0373119	0	0.14827	0.786588	0	0.307219	0
chr12:34466304-34469019	GSATII	1.75225	0.851623	1.62895	1.29232	1.83649	0.269237	0.973721	2.05783	0.72711	1.41878	1.08672	0.734031	1.03394	1.35187	0	0	0.0010672	0.596449	0	0.191992	0
chr12:34469039-34470497	GSATII	1.40915	1.04879	1.91768	1.53819	1.77066	0.276961	1.47084	1.90774	1.02951	1.51921	1.42383	0.898812	0.67343	1.57092	0	0.320577	0	0.588306	0	0.295206	0
chr12:34470515-34471014	GSATII	2.06169	1.46793	1.08765	1.45647	2.33881	0.682465	1.44207	2.39821	0.610256	1.51499	0.139561	1.06774	0.792289	1.67217	0	0.496677	0.955744	0.208779	0.452216	0	0
chr12:34470996-34472289	GSATII	1.74444	1.03538	1.69533	1.17617	2.34898	0.524455	1.15631	2.44442	0.721521	1.56756	1.4176	0.746476	0.684379	1.49623	0.127448	0.255186	0.445462	0.496718	0	0.545385	0.112593
chr12:34472307-34472909	GSATII	1.96788	1.21415	1.23798	1.18109	2.58087	0.703251	1.45258	2.21042	1.32019	1.62327	1.43309	1.1504	1.18098	1.61646	0.0311693	0.590291	0.184648	0.787641	0	0.202098	0
chr12:34472927-34473742	GSATII	1.62725	1.1848	1.63408	1.63337	2.05753	0.121267	1.72928	1.65366	1.7598	1.54575	0.375167	0.863978	0.446775	1.86418	0.157005	0.412651	0	0.461581	0.217032	0.416321	0
chr12:34473757-34474360	GSATII	0.744066	1.17331	1.25729	1.38673	1.40667	0.197601	0.919538	2.08421	0.731131	2.05176	1.41254	0.44349	0.699241	1.84596	0	0	0	1.05302	0.107581	0.591727	0.487846
chr12:34474263-34474573	GSATII	0.796324	0.377723	2.42876	1.68063	0.0317763	0.19381	0.603549	1.85373	0.97761	1.95573	0.822404	0.240888	1.03948	1.47557	0	0	0	0.943359	0.0659583	0.625439	0.116524
chr12:34474585-34476702	GSATII	1.52899	1.04765	1.70197	0.944439	2.06143	0.243377	1.75381	2.18184	0.353718	1.45705	1.17612	0.751721	0.841973	1.39827	0	0.0382395	0	0.67228	0	0.0933573	0
chr12:34476677-34477329	GSATII	1.90725	1.39439	1.97381	1.53105	2.23417	0.283104	1.22424	2.44662	2.00552	1.51632	0.747198	0.328147	0.86807	1.41134	0	0.163254	0.426104	0.867019	0	0.385983	0
chr12:34477334-34478982	GSATII	2.04393	1.01831	2.07121	1.16305	2.36542	0.208655	1.68951	2.15466	0.729757	1.48363	1.07201	0.566572	0.828485	1.7606	0.423729	0.245423	0	0.759054	0	0.0415093	0
chr12:34478969-34480659	GSATII	1.66725	1.37818	1.63283	0.782224	2.11968	0.464626	0.913539	1.98373	1.02004	1.6302	1.02939	0.684585	1.02536	1.86663	0	0.200956	0.167974	0.521382	0	0.459904	0
chr12:34480678-34480979	GSATII	1.9756	1.30809	1.27295	0.815297	1.80599	0.382457	1.93205	1.74525	0.76757	2.08504	1.07134	1.34469	0.962712	0.811693	0	0	0	0.650783	0	0.576058	0
chr12:34480997-34481586	GSATII	1.62473	1.1894	2.19579	1.3586	2.07818	0.41354	1.89266	2.28032	1.13604	1.4509	1.33954	1.05124	1.28738	2.08429	0	0	0.262926	0.610492	0	0.399554	0
chr12:34481567-34482749	GSATII	1.71395	0.975227	1.6367	1.24378	1.99294	0.605703	1.03455	1.87466	0.162313	1.57315	1.32456	1.03962	0.702985	1.53283	0	0	0	0.795185	0	0.208804	0
chr12:34482769-34484659	GSATII	2.17772	1.15476	1.66502	0.87386	2.24514	0.302617	1.47916	2.44483	0.514572	1.80048	1.14861	0.455818	1.1726	1.77424	0	0	0	0.501037	0	0.06067	0
chr12:34484672-34484835	GSATII	2.6403	0.253542	1.65751	1.65973	1.38445	0	1.44027	2.22637	0.600393	2.04881	1.72541	1.31887	1.06404	2.68921	0.0984061	0	0.425814	0.574072	0	0.473558	0
chr12:34484860-34485023	GSATII	2.3187	0.887408	2.36774	1.63403	2.63957	0.268854	1.16032	1.59153	0	1.69541	1.82968	1.39795	0.820992	1.89944	0	0.114674	0	0.18456	0	0.996237	0
chr12:34485034-34485645	GSATII	2.27053	1.39799	1.93363	1.01257	2.10073	0	1.48228	2.27611	1.07457	0.953586	0.908436	0.685599	0.675373	1.45074	0.280671	0.107246	0	0	0.0845542	0.408897	0
chr12:34485873-34486344	GSATII	1.65883	0.891357	1.8487	1.52278	2.32925	0.234121	0.991144	1.81018	1.12578	1.98484	1.18502	0.818826	1.24061	1.05946	0.223744	0.355941	0	0.663727	0	0.487497	0
chr12:34486378-34486533	GSATII	1.15227	0.862971	1.68257	1.47946	2.57835	0	1.90722	1.65978	1.07041	2.03893	1.86619	0.461539	0.770144	1.52014	0	0	0	0.13711	0	0.0607253	0
chr12:34486563-34487099	GSATII	1.72209	1.3267	2.20636	1.88992	2.53325	0.57446	2.13194	1.43309	0	1.65922	1.27647	0.308442	0.154674	1.96892	0.150599	0	0	0	0	0.284479	0
chr12:34487764-34487914	GSATII	2.1092	1.06636	2.0082	0.620877	2.17047	0	1.70619	1.73365	1.42032	1.83386	2.02435	1.26007	0.936093	1.98859	0.323854	0	0	0.619385	0	0.37109	0
chr12:34488135-34488310	GSATII	2.139	0.595169	0.792897	1.19283	2.00644	0.413811	2.11889	2.52533	0.174151	1.19528	0.295347	0.399696	0.440718	1.02872	0	0	0	0.462188	0	0	0
chr12:34488334-34488505	GSATII	1.37499	0.594491	1.13463	0.181713	0.820265	0.409853	0.944881	1.96821	1.20639	0.2955	0.926136	0.697329	0.851071	0.826998	0	0	0.34711	0	0	0.597565	0
chr12:34489040-34489205	GSATII	0.875654	0.252307	0.786295	0	1.57228	0	0.827486	2.41947	0.671257	1.83471	0.654527	1.20279	1.17155	2.06755	0	0.690372	0	0.544228	0	0.497863	0
chr12:34489579-34489729	GSATII	1.93382	0.970758	2.49719	0.543951	1.54996	0.48869	0.978635	2.022	0.299608	2.40046	1.64569	1.18061	0.655471	2.09931	0.227187	0	0	0.42135	0.148296	0	0
chr12:34490813-34490952	GSATII	2.18228	0.660253	1.6681	0.165044	2.14337	0	1.60452	2.03339	0.867549	1.21448	1.90179	0.92669	0.228209	1.32676	0	0	0	0.662397	0	0.00745387	0
chr12:34491284-34491431	GSATII	2.17413	0.801399	1.56236	1.28116	1.14518	0.102591	1.49313	2.71653	0	1.91219	0	0.781998	0.427746	0.742032	0	0	0.367237	0.479293	0	0	0
chr12:34492489-34492710	GSATII	1.25887	0.744213	1.3538	1.55719	2.11652	0.307837	1.27528	1.80257	0.255005	1.00452	0.613371	1.07426	0.436887	1.23387	0	0	0	0.0582888	0	0.388101	0
chr12:34493339-34493505	GSATII	0.633124	1.36886	1.4729	1.30637	1.62491	0.194818	1.53415	1.82265	1.26809	1.11684	1.25354	1.16493	0	1.11347	0	0.034427	0	0	0	0.0966397	0
chr12:34495460-34495590	GSATII	2.12229	0.601487	1.54057	0.555875	1.53733	0.348572	1.89312	2.56501	1.56959	1.73185	1.78633	0.256914	0.42503	0.628615	0	0.151703	0	0.887455	0	0.541782	0.0379725
chr12:34497084-34497327	GSATII	1.38185	0.558287	1.45375	0.98727	1.35603	0	1.81062	2.12329	1.03509	1.22693	0.490416	0.527451	0.64038	2.06093	0	0	0	0.0594522	0	0	0
chr12:34499633-34499794	GSATII	1.02945	0.761872	1.34891	0.971126	2.28298	0	0.90542	1.57895	0	0.646817	0.608289	0.360443	0.0044942	1.30919	0	0.686837	0	0	0	0.694996	0
chr12:34500016-34500188	GSATII	1.49057	0.682906	1.68834	0.740928	0.854514	0	2.09268	1.65287	1.09457	0.825061	1.00263	1.30487	0.513814	1.99568	0	0	0	0.464376	0	0	0
chr12:34501141-34501300	GSATII	2.43997	1.46299	1.21393	0.90942	0.927146	0.1125	2.16028	2.58284	1.38841	2.44557	1.07717	0.65742	0.10341	2.28053	0	0.442004	0.0892676	0.776045	0	0	0
chr12:34501500-34501851	GSATII	1.17167	1.01672	0.701673	0.887993	0.907706	0.300674	1.21701	1.46173	0.365592	1.34437	0.63463	0.0462815	0.254715	0.976782	0	0.537226	0	0	0	0.467999	0
chr12:34502084-34502439	GSATII	2.3597	0	1.61211	1.1256	1.33649	0.193759	1.3837	1.42814	0	1.86132	1.35169	0.248134	0	1.63852	0	0	0	0.268267	0	0.812153	0
chr12:34502928-34503068	GSATII	2.35425	1.23003	1.87942	1.18858	1.51123	0.0570551	0.888344	1.74713	0.8619	1.81607	0.0219771	0.199437	1.45292	2.38299	0	0	0	0	0	0.0291772	0
chr12:34503222-34503349	GSATII	0.250707	1.0797	0.685671	1.27421	0.657512	0.415034	1.98573	2.22582	2.04676	2.14309	1.09986	0.987437	0.915643	1.52788	0	0	0.0986756	0.265017	0	0.016425	0
chr12:34504411-34504742	GSATII	1.08385	0.995709	1.38052	1.00311	1.66181	0.553773	1.47917	2.33894	1.52061	0.701966	1.16742	0.682025	1.0743	2.27862	0	0	0	0.427767	0.0551262	0	0
chr12:34505190-34505726	GSATII	2.11942	0.897783	2.34796	1.32925	2.06154	0.031621	1.52076	1.76889	0.522478	1.46001	1.08051	1.08079	0.141315	1.25784	0	0.4705	0.55026	0.567175	0	0.423255	0
chr12:34505738-34506597	GSATII	1.32835	1.11069	2.02375	0.983809	1.90952	0.0158115	0.861122	1.64241	0.00989175	1.62277	0.850311	0.63171	0.824002	1.33344	0	0	0	0.283863	0	0	0
chr12:34506891-34507661	GSATII	2.03178	1.1846	2.14137	1.11477	1.6826	0.447738	2.10028	2.08767	1.00601	1.62292	1.36487	0.62855	0.478817	1.36438	0	0.439857	0	0.572579	0	0	0
chr12:34507684-34507951	GSATII	1.91933	0.883167	2.18346	1.66288	1.44769	0.124116	2.20761	2.64861	1.30771	1.80676	1.64827	0.929723	0.0537647	1.45955	0	0.560783	0.429021	0.907944	0	0.266073	0
chr12:34507994-34509116	GSATII	1.37129	1.13946	1.57742	0.988041	2.0342	0.0337366	1.54261	1.94339	1.14007	1.46164	1.1629	0.838177	0.736856	1.67718	0	0.251386	0	0.419798	0	0.769315	0
chr12:34509290-34509518	GSATII	2.12812	1.18907	1.80053	0.64933	2.28588	0.072147	2.35266	1.82758	0	1.79325	1.62189	0	0.721521	1.42192	0	0.295841	0.271605	1.33619	0	0.789162	0
chr12:34509534-34512455	GSATII	1.41043	1.15754	1.63281	1.26081	1.85618	0.176808	1.69092	1.71315	0.660536	1.37	1.24114	0.680315	0.74336	1.21307	0	0.20374	0	0.0881687	0	0.21661	0
chr12:34512505-34512888	GSATII	1.15437	0.651472	2.06436	1.67348	1.90698	0.776534	1.9942	2.09867	1.45778	2.272	0.563353	1.52269	0.759616	1.17646	0	0	0	0.62485	0	0.328641	0
chr12:34512905-34513100	GSATII	1.16218	0.84612	2.3096	1.28339	1.81786	0.457846	1.74737	2.54596	0.779848	1.81066	0.36078	0.230277	1.12059	1.12452	0	0	0.297097	0	0	0.733858	0
chr12:34513225-34513762	GSATII	1.65213	0.893253	1.94281	1.44955	1.82691	0.0715156	1.03443	1.61219	1.00455	1.5312	1.83474	0.153403	1.08849	1.54252	0	0	0	0.636775	0	0.0571938	0
chr12:34513859-34514383	GSATII	1.07847	0.726169	1.10185	1.03753	2.38466	0.646522	1.63438	2.35551	0.141917	1.30262	1.21357	0.723428	0.485932	1.82177	0	0	0	0.304394	0	0.443405	0
chr12:34514427-34515325	GSATII	1.09116	0.708929	1.87429	0.833238	1.64534	0.199286	2.16918	2.07568	0.200969	1.45144	1.45888	0.7492	1.54057	1.49997	0	0.038675	0	0.610908	0	0.0812714	0
chr12:34515360-34515831	GSATII	1.44186	1.08689	1.91317	1.02718	1.68686	0	2.1007	2.14362	1.08589	1.2831	1.22983	0.693677	0.597202	1.13106	0	0.128716	0.217206	0.118719	0.245508	0	0
chr12:34515878-34516467	GSATII	1.95029	1.48534	1.77846	1.78515	1.48263	0.420736	1.78079	1.85817	0.15804	1.73078	0.818311	0.327733	0.930404	1.57157	0	0	0	0.189148	0	0	0
chr12:34516625-34518088	GSATII	1.81927	1.22203	1.90174	1.24105	1.77022	0.219265	1.5359	2.06607	0.255525	1.4805	1.10494	0.806118	0.683508	1.45912	0.327124	0	0	0.284787	0	0.0869739	0
chr12:34518287-34518521	GSATII	1.21672	1.0292	1.67368	0.751044	2.15071	0.391097	1.16438	2.7337	0.771615	1.3251	1.82755	0.6284	1.55888	1.47331	0	0	0	0.295723	0.00969114	1.07215	0
chr12:34518671-34519627	GSATII	1.49962	1.31074	1.5944	1.04421	2.06364	0	1.96809	2.57336	0	1.73826	0.650121	0.497147	0.854873	2.0448	0.0376071	0.324246	0	0.673077	0	0.159797	0
chr12:34519790-34519929	GSATII	1.85208	0.256093	1.14367	1.49058	3.06175	0.00776959	1.38299	2.33864	0.046002	1.45062	2.48451	0.35251	0.509179	1.43703	0	0	0	0	0	0.980457	0
chr12:34520155-34520735	GSATII	1.73638	0.995593	1.83405	1.76114	1.51106	0.361892	1.52316	2.00231	0.512783	1.00589	0.327308	1.1219	0.511569	1.64599	0.119542	0	0	0.500649	0	0.0260351	0
chr12:34520901-34522222	GSATII	1.14722	1.05732	1.47872	1.3221	1.97614	0.459295	1.65481	2.41117	0.205393	1.12718	0.657731	0.102483	0.875119	1.6978	0.0957084	0.169515	0.366678	0.0180074	0	0	0
chr12:34522261-34522625	GSATII	1.32393	0.889847	2.0426	1.29571	1.52646	0.508277	1.18925	2.13556	0.741083	1.10753	1.90865	0	1.28145	1.78863	0	0.62896	0.386701	0.167666	0.241816	0	0
chr12:34522636-34524121	GSATII	1.63571	1.28934	1.83826	1.03638	1.68381	0.00488247	0.693204	1.73372	1.22044	1.3433	1.68885	0.466048	0.65025	1.43541	0	0	0	0.302044	0	0.41148	0
chr12:34524134-34526366	GSATII	1.46514	1.3277	1.79068	1.71663	1.63106	0.114567	1.61857	1.58531	0.317559	1.45097	1.06271	0.857583	0.582074	1.22876	0	0.223237	0.0094905	0.431848	0	0.176221	0
chr12:34526426-34526871	GSATII	1.9652	1.03667	2.03136	1.28898	1.84871	0	1.07741	1.72188	0.446902	1.61316	1.30474	0.82326	0.363463	0.88726	0	0	0	0.241755	0	0.507008	0
chr12:34526883-34527430	GSATII	1.88599	0.792897	1.76485	1.48931	2.52728	0	1.46276	2.09125	0.84867	1.57634	1.14899	0.390293	0.845309	1.71725	0.107755	0.0609328	0.135784	0.835657	0.476216	0.213167	0
chr12:34527521-34528067	GSATII	1.73347	1.24265	2.21494	2.14681	2.3732	0.413172	1.92905	1.82834	1.03134	1.22014	1.65565	0.00840083	0.68367	0.836231	0.427606	0	0	0	7.21e-05	0	0
chr12:34528204-34528952	GSATII	1.56368	1.31075	1.56001	1.41013	2.15795	0.315102	0.919302	1.81708	0.836352	0.724572	0.905289	0.777864	0.960104	1.62567	0.132893	0	0.219624	0	0	0.41071	0
chr12:34528970-34529092	GSATII	0.430628	0.874946	1.62875	1.73388	1.74866	0.17525	0.939663	2.3349	0.243438	1.01525	2.17534	0.742161	0.912926	0.622846	0	0.218558	0	0.628298	0.00708066	0.0465469	0
chr12:34529137-34530564	GSATII	1.77787	1.35487	1.57545	0.595198	1.88731	0.199361	0.93702	2.10287	0.383198	1.70271	0.912933	0.642859	0.785601	1.51946	0.128056	0.170181	0	0.376768	0	0.208742	0
chr12:34530845-34531174	GSATII	1.53292	2.25671	1.0004	0.589025	1.03067	0.292275	1.60135	2.51439	1.85077	1.35809	1.02267	0.545049	0.681917	1.36278	0.406907	0	0	0.843485	0	1.15543	0
chr12:34531238-34531367	GSATII	1.59065	1.0086	2.05864	0.0990258	2.37563	0	1.57694	1.76515	0.712464	1.87295	1.08716	0.561096	1.88192	1.25719	0.384934	0.706959	0	0	0.0269133	0.395611	0
chr12:34531429-34531917	GSATII	1.96529	1.59881	2.552	1.72178	2.08574	0.386226	1.93829	2.19851	1.13051	1.47437	1.82685	0.637239	0.886347	1.29883	0.228135	0	0.0366229	0	0.0372698	0.494856	0
chr12:34531945-34532177	GSATII	1.31699	1.62111	1.43804	1.72041	1.81669	0.140242	2.49774	2.32447	1.63759	1.58671	1.3076	1.3778	0.140451	2.06739	0	0	0	1.47441	0	0.17645	0
chr12:34532201-34532694	GSATII	1.85957	1.4177	2.02566	0.366633	2.30882	0.699614	1.81142	2.17238	1.00252	1.36295	1.36342	0.448542	1.0919	1.6281	0.354847	0.378489	0.0695784	0.475873	0	0.746734	0
chr12:34532744-34533051	GSATII	1.37414	1.36041	2.31685	1.4834	2.2969	0	1.55297	1.94483	0.410645	2.06611	1.55304	1.31873	0.937555	2.34979	0	0.508631	0	0.265245	0	0.923499	0
chr12:34533293-34535532	GSATII	1.46699	1.04531	2.00063	1.34652	2.27888	0.244363	1.40997	2.24886	0.611031	1.36091	1.42494	0.694934	0.861701	1.5548	0.341041	0	0.519632	0.382645	0.0533477	0.0900404	0
chr12:34535711-34536298	GSATII	1.22048	0.904056	1.95073	1.14422	2.19929	0.0877072	2.06783	2.17224	0.276163	1.24095	1.28059	0.433558	0.291497	1.71506	0.5421	0.532536	0	0.552141	0	0.668037	0
chr12:34536351-34536824	GSATII	1.19572	1.61773	1.76053	2.30472	1.47725	0.0384081	2.51989	2.24288	0	1.63139	1.19497	0.0269983	0.78917	2.15908	0.427617	0.0631854	0.141498	0.748272	0	0.643108	0
chr12:34536947-34537211	GSATII	1.89621	0.385276	2.17401	2.01686	2.96979	0.393987	0.998701	2.23653	0.726544	1.80979	2.37501	0.370075	1.12733	1.73736	0.67781	0.379066	0.966726	0.104431	0.00259452	0.5078	0
chr12:34537224-34538124	GSATII	1.56258	0.902923	2.22503	1.44411	2.03459	0.166883	1.72258	2.1296	0	1.99101	1.75124	1.06948	0.873467	1.90708	0	0	0.0245608	0.349116	0	0.266037	0
chr12:34538138-34538423	GSATII	2.37567	0.601792	1.99869	1.06428	1.74572	0.310747	1.00133	1.8322	0.730523	1.5155	1.16292	1.33518	1.1642	1.73629	0.00898878	0	0	0	0.133853	0.517608	0
chr12:34538672-34539620	GSATII	1.45696	1.4575	2.12554	1.70191	2.26148	0.353109	1.36898	2.22228	0.695575	0.622762	0.918226	0.683643	0.510739	1.46523	0.494876	0.18716	0.0216076	0.733597	0	0	0
chr12:34539635-34539791	GSATII	2.05035	0.545741	1.38054	1.85753	2.6447	0	1.29974	1.64915	0.867549	2.26133	1.86864	0.736276	0.995673	1.55971	0.0260493	0	0.205718	1.29184	0	0.325168	0
chr12:34539977-34540527	GSATII	1.83039	1.29762	1.74664	0.929253	1.28795	0.188819	2.08185	2.21572	0.936425	1.5646	1.16191	0.140923	0.55399	1.13272	0.131128	0	0.171963	0.953965	0.258917	0.624756	0
chr12:34540653-34541441	GSATII	1.13023	1.34093	1.77374	1.21317	2.19376	0.675301	1.54315	1.91391	0.949079	1.81039	1.17645	1.09098	0.785132	1.29733	0.592254	0	0.393834	1.006	0.118532	0.431687	0
chr12:34541454-34541823	GSATII	1.29052	0.723978	1.37959	0.969793	2.53408	0	1.92477	1.89666	0.0312399	1.75042	1.81002	0.991165	0.860176	0.453691	0.10122	0.0460859	0.227039	0.449303	0.17291	0.295053	0
chr12:34541849-34542009	GSATII	1.89747	0.983736	1.64132	2.07878	2.65229	0	2.02895	2.70513	0	1.82229	1.74545	0.903316	0.593535	1.41965	0.701789	0	0.0561673	0	0	0.309537	0
chr12:34542121-34542610	GSATII	1.6637	1.38343	2.14502	1.91991	2.65126	0.353922	1.66494	2.62312	0	1.85265	1.61385	0.681899	1.08942	1.5679	0.468343	0	0.723742	0.451783	0	0.552869	0
chr12:34542627-34545574	GSATII	1.61924	1.46055	1.96447	1.25913	1.99245	0.16615	1.23522	2.30989	0.594912	1.15361	1.27665	0.675301	0.826022	1.63873	0.384536	0	0.24173	0.614587	0	0.615294	0
chr12:34545599-34546769	GSATII	1.28115	1.1587	1.62541	0.861757	1.88031	0.522056	1.41824	2.15822	0.401696	1.87595	1.30532	0.615689	0.97662	1.86449	0.566348	0.378423	0	0.341804	0	0.343226	0
chr12:34546783-34547119	GSATII	1.13945	0.774443	1.70301	1.67777	2.64009	0	1.60951	1.93978	0.0498398	2.13533	0.9568	0.0229714	0.636107	0.922495	0.195096	0	0.784998	0.358284	0.252137	0.123309	0
chr12:34547165-34547641	GSATII	2.29055	1.59416	1.59887	0.931456	1.95989	0.308617	0.0466447	2.12812	1.65278	1.98736	1.77388	1.27072	1.32016	1.25299	0.0496865	0	0.19357	0.308407	0	0.814436	0
chr12:34547652-34549183	GSATII	1.65143	1.33469	1.83678	1.15883	2.14822	0.295782	1.60476	2.19081	0.75292	1.67299	1.33986	0.609783	0.908867	1.11249	0.571628	0.111419	0.154441	0.306204	0	0	0
chr12:34549353-34551917	GSATII	1.29981	1.49741	1.58046	1.31973	1.93894	0.378634	1.83982	2.20042	1.01562	1.22892	1.2012	0.686496	0.950789	1.73436	0.35199	0	0	0.401292	0	0.497556	0
chr12:34552080-34552293	GSATII	1.58763	0.831893	2.36825	1.68449	2.93271	0.850255	1.27992	2.2483	0.535894	0.364953	1.68906	0.493432	0.0945739	1.33524	0.772097	0.195826	0.0630473	0.889668	0	0.927843	0
chr12:34552333-34553222	GSATII	1.23242	1.55714	2.1768	1.47736	2.18205	0.309339	0.771345	2.27955	0.827071	1.83142	1.43808	0.62966	1.10085	1.7254	0.982393	0	0.229428	0.0950737	0.0761212	0.501128	0
chr12:34553257-34553374	GSATII	2.11531	2.05087	0.794728	2.11611	3.41022	0.328917	2.01244	2.43772	0.734421	1.67713	0.856452	0.885528	1.88233	1.23095	1.13356	0	0.403006	0.483612	0.0802483	0.172744	0
chr12:34553452-34555157	GSATII	1.42506	1.29096	1.65539	1.03473	2.17396	0.170079	1.40841	1.86594	0.933829	1.36367	1.3773	0.460795	1.05193	0.859755	0.862416	0	0.141197	0.760442	0.314279	0.753356	0
chr12:34555327-34555490	GSATII	2.29134	1.5556	2.89506	1.28756	2.31476	0	2.14944	2.30567	0	1.53103	0.372562	0.87219	0	1.68396	0.731018	0.542575	0	1.59489	0.0473848	2.48008	0
chr12:34555516-34555726	GSATII	2.05794	1.1784	2.74877	1.98787	1.05173	0.0451214	1.40652	2.23338	1.0627	1.90145	1.82774	1.07285	0.432585	2.3128	0.555816	0.00532812	0.206218	1.5596	0.0402332	2.45323	0.0643172
chr12:34555887-34556096	GSATII	1.07132	1.01213	1.72529	1.1157	1.89063	0.535456	2.24158	2.40365	0.454881	2.8619	1.68379	0.802019	1.2871	2.31922	1.12527	0.521262	1.10001	1.23315	0.532048	2.40518	0
chr12:34556184-34556622	GSATII	1.40274	1.37294	1.6927	0.681791	2.38934	0.452975	1.78561	2.34594	1.48623	1.68693	1.32657	1.29133	0.998289	2.02787	0.607588	0.783155	0	1.43387	0.54582	1.52416	0
chr12:34556720-34557719	GSATII	0.807973	1.30502	1.54327	1.1491	2.4911	0.574198	1.09274	2.42434	1.05522	1.49477	1.3905	0.658783	0.765806	1.30503	1.16917	0.782845	0.679217	1.02621	0.764219	2.16979	0
chr12:34557757-34559181	GSATII	1.75742	1.47069	2.46476	0.983291	2.16157	0.712059	1.30757	2.08136	0.95023	1.28707	1.89299	0.895403	1.50158	1.39178	1.54889	0.49058	0.837071	0.457699	0.725226	2.38956	0.19131
chr12:34559197-34559773	GSATII	1.58168	1.07918	2.36342	1.4595	1.92717	0.694292	1.74619	2.20279	1.58616	1.75185	1.67402	0.927881	1.1026	1.41278	1.93227	0.59255	0.846457	1.23844	1.11674	2.55883	0.559864
chr12:34559875-34560270	GSATII	3.08208	1.63552	2.03236	1.71018	2.3548	0.284964	1.65132	2.12811	0.839121	1.795	0.677179	1.09987	1.15521	2.08428	1.9103	1.43674	2.29321	1.22204	1.61846	3.4207	1.22556
chr12:34579317-34580988	ALR/Alpha	0.866077	0.073971	0.820314	0.781041	1.75257	1.15526	0.48419	1.20289	0.472519	1.64531	0.42781	0.190868	0.679505	1.48498	0.939535	0.242633	1.28866	0	1.07572	2.24131	0.566523
chr12:34581598-34583925	ALR/Alpha	0.923986	0.471167	1.00809	0.532686	1.30833	1.13109	1.00085	1.30137	0.716051	1.02318	0.574906	0.507363	0.61838	1.16474	0.76573	0.598946	0.935196	0.269835	0.67946	2.50189	0.991434
chr12:34589312-34589664	ALR/Alpha	1.84488	0.762808	0.711548	1.32507	2.09292	1.38035	0.0619282	1.36156	0.691454	1.64892	0	0.764839	0.671103	0.66164	0.787341	0.476029	1.33107	0.113727	0.726552	3.11973	0.796465
chr12:34589678-34595203	ALR/Alpha	0.880286	0.381217	0.73502	0.996005	1.53848	1.39783	0.753416	1.15646	0.314105	1.36532	0.584905	0.575177	0.937262	1.22496	1.28589	0.590348	1.16473	0.463005	0.87438	2.71124	0.87349
chr12:34595218-34598965	ALR/Alpha	1.2039	0.432853	0.478071	0.469334	1.4414	1.36687	0.660335	1.21236	0.241938	1.57116	0.684944	0.316227	0.704367	1.04601	1.10369	0.565383	1.07119	0.304453	1.0344	2.56237	0.801308
chr12:34599949-34606857	ALR/Alpha	1.25643	0.389082	0.775792	0.610133	1.49609	1.40314	0.610861	1.40466	0.454313	1.38607	0.507414	0.60809	0.825069	1.27099	1.40372	0.578127	1.16528	0.608166	0.978298	2.60717	0.982174
chr12:34607105-34612324	ALR/Alpha	1.10839	0.638954	0.64655	0.85591	1.29982	1.37738	0.90549	1.38359	0.6974	1.40508	0.638871	0.505789	0.811455	1.36311	1.14435	0.491535	1.17679	0.330547	1.03217	2.52594	0.75286
chr12:34612335-34614013	ALR/Alpha	1.35472	0.467812	0.886839	0.549994	1.68159	1.39088	0.939114	1.31526	0.460585	1.56986	1.12849	0.657338	0.528251	1.38733	1.38214	0.852239	1.68007	0.456911	0.993182	3.16554	1.14983
chr12:34615955-34616980	ALR/Alpha	1.1084	0.291238	0.836158	0.403224	1.41467	1.35654	0.355095	1.03351	0.519804	1.49934	0.216933	0.587931	0.355231	1.1614	1.05679	0.704403	0.778057	0.180377	0.885559	2.75752	0.826778
chr12:34623129-34625909	ALR/Alpha	1.43654	0.927714	0.698912	0.922358	1.63656	1.5683	0.75363	1.6485	0.533703	1.59815	0.663217	0.776938	0.949244	1.39161	1.39979	0.655535	1.14064	0.278318	1.18718	2.60318	0.754811
chr12:34625922-34629234	ALR/Alpha	1.35082	0.311654	0.734352	0.61632	1.26196	1.5651	1.0546	1.5087	0.355467	1.61986	0.431901	0.438548	0.992384	1.2557	1.58445	0.665238	1.10848	0.293159	0.925073	2.50796	0.816297
chr12:34635411-34636774	ALR/Alpha	0.671321	0.388333	0.406417	1.22211	1.65966	1.04328	0.145912	1.22087	0.0119965	1.35151	0.739295	0.4573	0.628316	0.835261	0.937066	0.604574	1.06776	0	0.946978	2.17931	0.65966
chr12:34636786-34661609	ALR/Alpha	1.32302	0.451172	0.653629	0.633441	1.46668	1.50806	0.683517	1.57461	0.493822	1.59096	0.60648	0.669471	0.839492	1.25826	1.32686	0.62397	1.30321	0.427928	0.984247	2.76091	1.04299
chr12:34661821-34668560	ALR/Alpha	1.12279	0.569404	0.490293	0.962431	1.59876	1.18734	0.783004	1.50777	0.281918	1.28881	0.3787	0.582729	0.748642	1.03322	1.4553	0.665784	1.19918	0.345328	0.989386	2.69924	1.03476
chr12:34668574-34670698	ALR/Alpha	1.00807	0.238518	0.614314	1.0128	1.36915	1.28723	1.06712	1.35588	0.165082	1.50582	0.351244	0.503908	0.961134	1.06893	1.04044	0.461382	1.35447	0.0186484	0.94878	2.50129	0.772933
chr12:34670711-34674042	ALR/Alpha	0.62499	0.238383	0.660938	0.364628	1.17457	1.30796	0.550329	1.44813	0.268303	1.39084	0.629958	0.800604	0.822738	0.946753	1.00863	0.736033	0.890081	0.0579146	0.655746	2.73908	0.7411
chr12:34683686-34698941	ALR/Alpha	1.3068	0.472165	0.845101	0.930616	1.52092	1.38181	0.642341	1.52164	0.420962	1.42338	0.604109	0.623567	0.863328	1.24802	1.20409	0.496442	1.26361	0.427123	0.987525	2.61167	1.05737
chr12:34698952-34699529	ALR/Alpha	0.569598	0.424008	1.2115	0.888508	1.34401	1.89312	0.150989	1.78093	0	1.28795	0.394328	0.843646	0.898433	1.38302	1.29684	1.03602	1.42478	0.241254	1.14549	2.31445	1.45126
chr12:34699542-34701253	ALR/Alpha	1.2537	0.226607	0.801424	0.890096	1.23493	1.58128	0.770491	1.60797	0.469501	1.4414	0.610587	0.228517	1.14467	1.70261	1.54087	0.811611	1.31857	0.923499	1.12552	3.13413	1.17757
chr12:34701264-34710570	ALR/Alpha	1.2576	0.401368	0.856962	0.926561	1.72102	1.51601	0.891163	1.62928	0.638037	1.63808	0.744118	0.682232	0.81115	1.48698	1.24322	0.752355	1.39808	0.428314	0.990098	2.74886	1.13412
chr12:34710581-34715936	ALR/Alpha	0.965167	0.480906	0.628662	0.613683	1.44634	1.38435	0.734751	1.56982	0.510638	1.53973	0.849687	0.771463	0.960111	1.4061	1.30091	0.538171	1.32019	0.481475	1.03497	2.67244	0.956718
chr12:34715949-34723292	ALR/Alpha	1.04719	0.382999	0.537077	0.577083	1.64786	1.28608	0.805656	1.49586	0.46586	1.50771	0.503786	0.777721	0.835625	1.29829	0.978752	0.566114	1.28201	0.267056	0.907137	2.67271	0.992384
chr12:34723304-34728213	ALR/Alpha	1.20016	0.52712	0.958598	0.632957	1.57063	1.40985	0.933482	1.86498	0.548328	1.75209	0.555021	0.648889	0.982714	1.41138	1.44087	0.80658	1.17159	0.552898	1.04425	2.90069	1.20435
chr12:34731290-34733499	ALR/Alpha	1.56225	0.372139	0.945765	0.582874	1.24886	1.12294	0.983196	1.5645	0.685232	1.50016	0.816084	0.582055	0.873498	1.183	1.34495	0.581332	1.14234	0.226743	0.889053	2.50848	1.04062
chr12:34734885-34748662	ALR/Alpha	1.09793	0.453165	0.752312	0.632789	1.50405	1.57416	0.931804	1.63041	0.578601	1.5611	0.714522	0.667474	0.893665	1.37831	1.47126	0.587432	1.3157	0.32164	1.04828	2.61812	1.03826
chr12:34748734-34748998	GSATII	2.18693	1.46317	1.54729	1.40274	2.42784	1.02561	2.78711	1.99429	0.454386	2.11363	1.65731	1.29212	1.31057	1.50696	2.03206	1.6647	1.91373	1.1507	1.37796	3.03348	1.73387
chr12:34749112-34750087	GSATII	1.60736	1.04236	1.82096	1.36815	2.54971	0.135167	0.916408	2.40642	1.32716	1.94461	0.972729	1.00141	1.08678	1.17212	1.763	0.640695	1.45153	0.954926	1.17718	2.641	0.632808
chr12:34750135-34750885	GSATII	1.94506	1.51018	2.46472	1.50036	2.15906	0	0.874671	2.1248	1.16597	0.983488	1.99066	1.00933	1.12657	1.39175	1.1756	0.237845	1.30559	1.32095	1.08778	2.48932	0.678189
chr12:34750987-34751272	GSATII	1.71516	0.667565	1.64671	1.24501	1.92383	0.562347	0.613041	2.56485	1.64543	1.53196	1.45507	0.721469	0.658371	1.49654	0.936078	0.643801	0.81263	0.793338	0.758218	2.20287	0
chr12:34751298-34751486	GSATII	2.38117	0.442875	0.954159	1.14804	2.59481	0.34276	1.20395	2.35521	0.933716	1.51987	0	0.610624	1.25185	0.91219	1.01298	0.304791	0.474597	0.372963	0.680216	2.72737	0
chr12:34751543-34753131	GSATII	1.42719	0.96533	1.23769	1.24918	1.38435	0.192762	1.03266	2.19436	0.501169	2.10322	1.20504	0.702631	1.02631	1.0365	1.21504	0.474192	0.774241	1.01167	0.849591	2.50867	0
chr12:34753155-34753715	GSATII	1.53632	1.52735	1.78058	0.825012	1.39678	0.452638	1.66588	2.34053	0.600336	1.41911	0.779235	0.952035	1.27999	1.3778	0.984983	0.738889	1.12635	0.837854	0.588008	2.63929	0.406254
chr12:34753742-34754831	GSATII	1.07208	1.41103	1.86285	1.13726	1.49373	0.52653	1.51316	2.16179	0.518152	1.43172	1.17094	0.691829	0.844578	1.36144	0.792672	0.710437	0.641176	0.546107	0.793979	2.23474	0
chr12:34755009-34755232	GSATII	1.98598	1.71789	2.43624	1.56083	1.72091	0	1.2169	2.51453	0.585136	1.86794	0.939445	1.54788	1.24093	2.0529	0.797262	0.581718	1.27955	1.19286	0.943899	2.16617	0
chr12:34755283-34756130	GSATII	1.01914	1.30456	1.91524	1.26323	2.09091	0.284277	1.12982	2.1595	0.681503	0.76868	1.11622	0.14991	1.12566	1.84743	0.686048	0	0.153961	1.12094	0.706942	2.16685	0
chr12:34756347-34757067	GSATII	0.703588	1.41899	1.37371	0.570307	1.32704	0	1.50673	2.39129	0.0940739	1.356	0.66919	0.801341	0.809126	1.71873	0.510668	0.75646	0.764567	0.590137	0.183658	2.81413	0
chr12:34757079-34758384	GSATII	1.44647	1.08393	1.89512	0.668446	2.07692	0.0280174	1.46285	1.76958	0.907952	0.974977	0.972759	0.917271	0.963008	1.54618	0.959347	0.446997	0.472789	0.617364	0.591287	1.81823	0
chr12:34758557-34760893	GSATII	1.5959	1.49244	1.57284	1.40396	1.79551	0.35861	1.77529	2.10226	0.884574	2.01547	1.54158	1.09159	1.06993	1.35028	1.35155	0.294547	1.29129	0.952848	0.836328	2.53771	0.113367
chr12:34761058-34761293	ALR/Alpha	1.23197	0.444434	0.630806	0	1.00962	1.73611	1.06155	0.876118	0.351097	0.910541	1.06826	0	0.464574	1.61898	0.515107	0.352951	1.23893	0	0.664365	1.94304	0
chr12:37915829-37918521	ALR/Alpha	0.841611	0.258435	0.701682	0.682555	1.68311	0.394382	0.445939	0.969454	0.372183	1.42257	0.287354	0.318415	0.637666	0.40769	0	0.361342	0.309968	0.124553	0.23798	2.1266	0
chr12:37918811-37919207	ALR/Alpha	1.27585	0.596344	0.569015	1.43343	1.84892	0.925703	0.505921	1.44372	0.546146	1.3858	0.143994	0.105571	0.389325	0.688503	0.0200292	0.531469	0.617543	0	0.751001	1.65472	0.886737
chr12:37919223-37919723	ALR/Alpha	1.22537	0.280232	1.04543	0.433291	1.88785	0.938978	0.735739	0.919958	0.594673	0.794245	0.722501	0.630182	0.918493	0.798764	0.117123	0.19304	1.48772	0.190956	0.506866	2.60761	0.11522
chr12:37919739-37923638	ALR/Alpha	0.762493	0.190375	0.676601	0.754503	1.59205	0.6639	0.59278	0.939196	0.623764	1.32438	0.463832	0.111192	0.628083	1.07362	0	0.0897286	0.605959	0.42177	0.446934	2.433	0.220763
chr12:37923665-37924638	ALR/Alpha	1.06811	0.194327	0.506643	0.462429	1.73327	0.423449	0.240839	1.00754	0.346339	1.60532	0.872608	0.320173	0.697071	1.17565	0.491135	0.174342	1.17009	0.443872	0.5591	1.82781	0.265173
chr12:37924673-37925832	ALR/Alpha	1.30709	0.192156	0.584376	0	0.902182	0.191222	0.204066	1.57108	0.822224	1.13304	0.469584	0.30541	0.536371	0.946259	0.301283	0.134839	0.40881	0.319028	0.70869	2.05689	0.0574849
chr12:37925942-37926521	SST1	1.99565	1.13066	1.96307	0.604783	1.78276	0.178976	0.948967	1.94442	0.702844	1.50295	1.25249	0.960274	0.73799	1.00267	1.07572	0.839	0.212594	1.04589	0.820191	2.55299	0.411122
chr12:37928028-37928569	SST1	1.5261	1.01117	1.83129	0.684505	2.21304	0.42446	1.03955	1.96162	1.32998	2.21117	0.84116	0.267308	0.591938	1.02253	0.19478	0.788961	0.655791	0.884489	0.532137	2.79439	0
chr12:37928972-37929380	SST1	2.63622	1.14029	1.32726	1.24982	2.18848	0.546008	1.15339	1.93792	1.41311	1.66083	0.520126	0.696617	0.659806	0.538578	0.329686	0.525187	0.732243	1.2992	0.775051	2.75486	0
chr12:37930130-37933999	ALR/Alpha	0.398405	0.331464	0.745891	0.592694	1.26915	0.5534	0.369997	1.04013	0.275257	1.1652	0.165352	0.161965	0.495081	0.454071	0.0757106	0.246797	0.069221	0.191575	0.390954	2.03995	0
chr12:37934290-37934545	SST1	0.315705	1.01905	1.89984	1.12149	1.55559	0.243511	1.66645	1.95764	0.227569	1.61168	0.945488	0.434113	0.870708	1.11104	0.814608	1.46957	0	1.26441	0.734872	2.40873	0.516338
chr12:37934570-37935855	SST1	1.56646	1.15451	2.15808	1.17783	2.279	0.197903	1.45851	2.19073	0.838831	2.14645	1.28096	1.2391	1.284	1.73404	0.917317	0.479334	0.196909	1.22176	0.982379	2.78205	0.468823
chr12:37936676-37938006	SST1	1.5415	1.42819	1.54613	1.3822	1.83813	0.371726	1.29172	2.01406	0.848293	1.58089	1.56865	0.452374	1.14902	1.1484	1.06966	0.40033	0.755708	1.46427	0.390811	2.46376	0.373487
chr12:37938890-37939106	SST1	0.500109	1.59702	1.73837	0.960334	2.80353	0.475168	0.71034	1.2679	0.567283	1.3572	0.728748	0.536242	1.46631	0.169604	0.770854	0.892119	0.572977	1.00689	0.265353	2.87798	0.716008
chr12:37939119-37939949	SST1	1.28067	1.48337	2.27212	0.511913	1.86225	0.593937	1.24275	2.11923	0	1.18104	1.37713	0.74664	0.658006	0.878349	0.737695	0.386303	0.742463	1.11375	0.780184	2.66067	0.502656
chr12:37940501-37941877	SST1	1.50644	1.40297	1.81614	1.5733	2.48338	0.345589	1.81766	2.10567	0.7367	1.30833	1.8288	1.02861	1.22865	2.02668	0.753904	0.929268	1.04398	1.44407	0.792664	2.6276	0.494487
chr12:37942117-37942400	SST1	1.05445	0.754759	1.78021	1.84743	2.12023	0.688959	1.27013	2.2439	0.676051	2.06186	0	1.37197	1.09744	1.09542	1.1963	1.43641	0	0.87338	0.611541	2.34995	0.12446
chr12:38262925-38267914	ALR/Alpha	1.14638	0.471239	0.857734	0.853828	1.666	1.23101	0.541059	1.31978	0.461801	1.56318	0.593229	0.505739	0.727903	1.22751	1.16171	0.352939	1.2358	0.404216	0.969941	2.61389	0.829777
chr12:38267925-38274925	ALR/Alpha	1.27754	0.577054	1.05256	0.695085	1.287	1.73408	0.915697	1.68086	0.76183	1.58331	0.519069	0.548318	1.00177	1.7423	1.43102	0.61406	1.2746	0.507353	1.17745	2.72592	1.2583
chr12:38274937-38276830	ALR/Alpha	1.92887	0.686245	0.87111	0.929299	1.78294	1.1667	0.832866	1.77152	0.42011	1.71254	0.666638	0.462209	1.06952	1.40118	1.3493	0.413551	1.18675	0.220578	0.906021	3.27338	1.04414
chr12:38277137-38284168	ALR/Alpha	1.02481	0.339787	0.770609	0.764329	1.36204	1.35498	0.855647	1.39255	0.604736	1.54246	0.385685	0.404042	0.765917	1.42592	1.166	0.548121	1.08905	0.438538	0.850247	2.60788	0.804111
chr12:38284468-38286206	ALR/Alpha	0.874278	0.241474	0.455218	0.421544	1.61351	1.1604	0.639973	1.38857	0.211934	1.36465	0.970198	0.69332	1.20066	1.74824	1.31557	0.389325	0.956904	0.471219	1.06048	2.87161	0.651068
chr12:38292355-38301939	ALR/Alpha	1.08447	0.430617	0.700298	0.480275	1.34147	1.49697	0.644299	1.30826	0.799709	1.25122	0.672308	0.639853	0.774013	1.39234	1.1821	0.646799	1.14994	0.283163	1.09702	2.95153	0.949027
chr12:38301952-38322258	ALR/Alpha	1.12064	0.548012	0.665047	0.614305	1.40077	1.34602	0.763055	1.47011	0.41109	1.46196	0.542258	0.656579	0.879251	1.55619	1.30967	0.439581	1.17078	0.408071	1.04227	2.64409	1.07267
chr12:38323076-38326468	ALR/Alpha	1.52708	0.56624	0.400855	0.491237	1.47354	1.53855	0.995796	1.30357	0.175173	1.24294	0.529581	0.713309	0.889458	1.78442	1.11522	0.665211	1.26083	0.359161	1.11618	2.50886	0.946686
chr12:38326779-38329415	ALR/Alpha	1.39221	0.603169	0.514259	0.465348	1.31408	1.30101	0.495726	1.45213	0.226065	1.14335	0.823187	0.78468	0.894985	1.66913	1.41905	0.581987	1.60325	0.847877	1.13567	2.68384	1.05601
chr12:38390356-38410128	ALR/Alpha	0.759872	0.461466	0.757587	0.647268	1.49855	1.26998	0.76612	1.31187	0.638435	1.41401	0.499823	0.451868	0.795376	1.49243	1.06968	0.635727	1.20518	0.288748	0.879831	2.54921	0.726169
chr12:38410141-38419575	ALR/Alpha	0.771277	0.459169	0.403715	0.499966	1.57596	1.35741	0.88466	1.40589	0.543961	1.38954	0.407451	0.535924	0.734976	1.50562	1.14487	0.520699	1.03696	0.292864	0.811216	2.55812	0.631914
chr12:38419603-38421645	ALR/Alpha	0.577267	0.217169	0.445515	0.498292	1.66775	1.088	0.64876	1.3625	0.504122	1.3482	0.414623	0.279887	0.858673	1.52385	1.1914	0.663937	1.11091	0.118639	0.930609	2.59445	1.12157
chr12:38421969-38422042	ALR/Alpha	0.31956	1.39825	0.369036	0.448658	1.8012	0	0.111926	1.61966	0.033948	0	0.036862	0.163344	0.439942	0.454471	0.427499	0.703615	1.58166	0.648327	0.577963	2.4775	0.697969
chr12:38424982-38425232	ALR/Alpha	0.46998	0.928177	2.19689	1.48349	0.763454	0.589553	0	0.911607	0.347836	2.03995	1.01561	0.812728	0	1.11437	1.54103	0.153144	0.576977	0	0.372618	2.86608	0.929496
chr12:38431372-38431914	ALR/Alpha	0.35727	0.156643	0.655114	0.37411	1.10696	1.0691	0.0741218	0.758738	0	1.90396	0.921909	0.115459	1.11576	1.69595	0.715067	0.234293	1.34032	0.523652	0.685833	2.90726	0.413984
chr12:38431926-38435367	ALR/Alpha	0.691436	0.348493	0.577634	0.562777	1.36872	1.28185	0.680657	1.23186	0.301166	1.48552	0.463131	0.490971	0.677855	1.76194	1.276	0.739425	1.33852	0.326238	0.865523	2.67436	0.753408
chr12:38435679-38435934	ALR/Alpha	0	0.217231	0.266313	0.767612	2.12238	0.940084	1.96992	1.75469	0.495194	0.870424	0	0.989059	1.37964	0.985085	1.1871	0.375445	0.597088	0.573539	0.848149	2.4663	0.1149
chr12:38436228-38438825	ALR/Alpha	0.519602	0.352634	0.965367	0.725095	1.54888	1.23167	0.669616	1.44835	0.605693	1.18141	0.373153	0.838936	0.787173	1.59793	1.02286	0.379843	0.984407	0.500231	0.920697	2.33892	1.11276
chr12:38438838-38439264	ALR/Alpha	0.859357	0.350905	0.544426	0.876967	1.88391	1.01779	0.584626	1.77614	0.689353	1.32259	0.302711	0.428003	0.999567	1.61621	1.68639	0	1.14937	0.0696334	0.899021	1.71963	1.00918
chr12:38439569-38439972	ALR/Alpha	2.03012	0.0890371	0.932469	0.733701	2.63672	0.838911	0.772021	1.06602	0.959696	1.01451	0.535147	0.0497562	0	0.823113	0.0206409	0.516953	1.10493	0	0.585001	2.84084	0.517598
chr12:38440280-38441295	ALR/Alpha	1.05799	0.448489	0.604033	1.16834	1.56173	1.162	0.443055	0.94884	0.7065	1.16617	0.34351	0.780234	1.17921	1.23738	0.594577	0.587768	0.504834	0.248644	0.597793	2.53659	0.491904
chr12:38545411-38551396	GSATX	0.52692	1.01925	1.83284	0.924518	1.73752	0	1.46336	1.52279	0.662661	1.5421	1.03077	0.645074	0.791947	1.62093	0.181726	0.117562	0	0.444709	0	0.285864	0
chr12:38551399-38553997	GSATX	0.854203	1.16204	1.90339	1.45058	1.94524	0.163215	1.69006	1.65973	0.605845	1.68486	1.43382	0.68	0.605968	1.28688	0.110256	0.0420139	0.127039	0.406058	0	0.336672	0
chr12:38554016-38554745	GSATX	1.02403	1.02618	1.42794	1.30475	1.61002	0	1.50022	1.42684	1.03688	1.5541	0.818597	0.721565	0.85239	1.70489	0.296639	0	0.614795	0.116658	0	0.331201	0
chr12:38985548-38986017	ALR/Alpha	0.908844	0.611758	0	0.155516	0.38637	0.27627	0	0.655645	0.0826617	0.481247	0.716008	0.309665	0.0130977	0.819317	0	0.566007	0	0	0.0883587	1.4481	0.101099
chr12:45548066-45550059	SATR1	0	0.152365	0.249567	0.12956	0.55766	0.461099	0.408603	1.02545	0	0.637898	0	0.338122	0	0.364326	0.651904	0.414071	0.191752	0.178797	0.435735	0.224892	0
chr12:45550084-45552297	SATR1	0	0.176297	0.183379	0.134313	0.0872999	0.431537	0	0.947576	0	0.169412	0.112847	0.260447	0	0	0.238726	0.347087	0.422459	0.0867974	0.256479	0.0853567	0
chr12:48330535-48330581	ALR/Alpha	0	0	0.0790196	0	0.930397	0.436439	0.455071	0	0.228739	0.255537	0	0	1.40841	0.956176	0.321928	0.320623	0.761838	0	0	0.0516923	0
chr12:52488993-52490266	SATR1	0	0	0	0.2597	0	0	0.276925	0	0	0	0	0.129151	0.140962	0	0	0.0518593	0	0.0161254	0.34745	0.22158	0.123282
chr12:52490567-52493343	SATR1	0	0	0	0.314337	0.0671568	0.0957759	0.209653	0	0	0	0.258591	0.0616933	0.164889	0	0	0.383873	0	0	0	0	0
chr12:52493133-52493379	SATR2	0.36888	0	0	0	0	0.0247736	0.0828661	0	0	0	0.0952763	0	0.0357506	0	0	0	0	0	0	0.285698	0
chr12:52493369-52494234	SATR1	0.222656	0	0	0.458718	0.167653	0.0644	0.291427	0.0295589	0	0	0	0	0.00720986	0	0	0.925399	0	0.244887	0	0	0
chr12:52494556-52494571	SATR2	0	0.161281	0	0	0	0	0.451699	0.237037	0	0	0.415034	0	0.308128	0.0753409	0.321928	0.240204	0	0	0	0.321928	0
chr12:52502116-52502558	SATR2	0	0	0.130087	0	0.0784869	0.31757	0	0	0	0	0	0	0	0	0	0	0	0.0939928	0.46586	0	0
chr12:52502575-52503728	SATR2	0	0.282653	0.350271	0	0.160314	0	0.943291	0	0	0	0	0.0729976	0.119994	0	0	0.150534	0.491771	0.472405	0.108852	0	0.211573
chr12:52503743-52508376	SATR2	0	0	0.244071	0.514117	0.383541	0.00493998	1.2077	0	0	0.208567	0.0753409	0	0	0	0.128148	0.421598	0	0.254364	0.240754	0.32572	0.30751
chr12:52508288-52509790	SATR1	0	0.198557	0	0.251022	0.0259218	0.0402332	0.443935	0	0	0.0548346	0	0.383442	0.0285409	0	0.36399	0.43808	0	0.292346	0.151651	0.785618	0
chr12:59921404-59922726	SATR2	0	0.354949	0.481609	0.578765	0.263395	1.21071	0	0.976217	0	0.217566	0.668528	0.538459	0.630294	0.459484	0	0.26194	0.272477	0.00611846	0.436759	0.391559	0.722851
chr12:59922686-59927302	SATR1	0.175684	0.229822	0.964643	0.262746	0.667547	0.477118	0.424471	1.41073	0	0.507099	0.293888	0.221679	0.28449	0.659934	0.400975	0.464323	0.813697	0.341804	0.775312	0.384614	0
chr12:59927326-59927620	SATR2	0	0.28739	0.608412	0.599156	0.0949116	0.00874503	0.341496	1.16957	1.32715	0	0	0	0	0	0.168308	0.396675	1.02678	0.0379023	0.279923	0	0.477853
chr12:59927647-59930986	SATR2	0	0.0435125	0.535058	0.543456	1.18078	0.555738	0.679928	0.245897	0	0.337391	0.137595	0	0.0530279	0	0.0097198	1.14557	0.936078	0	0.455818	0.338635	0
chr12:59930998-59931514	SATR2	0	0	0.452216	0.410905	0.892958	0.861741	0.743032	0.613286	0.316852	0.740876	0.368634	0	0.167846	0.190084	0.179919	0.819913	0.569851	0	0.545919	0.363519	0.0834108
chr12:59931480-59932103	SATR2	0.197224	0	0.756818	0	1.08027	0.222619	0.300405	0.59643	0	0.320254	0	0	0.29725	0	0	0.296651	0.862003	0	0.129019	0.844337	0
chr12:59932100-59939052	SATR1	0	0.0856966	0.588843	0.233741	0.611446	0.335163	0.191664	0.690462	0.0488918	0.413128	0.205668	0.091842	0.179167	0	0	0.435458	0.427005	0	0.507323	0.642147	0.0588845
chr12:59938965-59939069	SATR2	0	0.140242	0.710076	0.471989	0	0.799411	0.0749575	1.6626	1.13238	0.824849	0.0150265	0	0.249021	0.11707	0.540355	0.579595	0.535953	0	0	0.424772	0
chr12:59939075-59939579	SATR1	0	0.448478	0.00795613	0.736536	0.306134	0.67228	0.0290782	0.573006	0.205367	0	0	0	0.0443521	0	0.382579	0.499517	0.240302	0.0803029	0.0967611	0	0
chr12:59939604-59939954	SATR1	0	0	0	0.344499	0.472904	0	0	0.612154	0.584674	0.470365	0	0.954189	0.424062	0	0	0.175109	0.362251	0.164194	0	0.109695	0
chr12:59939840-59940035	SATR2	0	0	0.196532	0.362475	0.247575	0	0	0.310898	0.619882	0.315671	0.795825	1.14222	0	0	0	0.940573	0	0	0	0	0.25313
chr12:59939977-59941440	SATR1	0	0.23482	0.350011	0.466465	0.0955194	0.181077	0	0	0.0803029	0.229969	0.453828	0	0	0	0.0847854	0.24524	0.445144	0.32194	0.0800163	0.139548	0.155063
chr12:59943604-59944287	SATR2	0.204341	0	0	0.746648	0.750855	0.486529	0.40806	0.243815	0.210189	0	0.240656	0	0	0	0.337802	0.214025	0.518837	0	0.140635	0	0
chr12:59944254-59946929	SATR1	0	0	0.191398	0.351266	0.361207	0.54817	0.411589	0.300897	0.329916	0.331201	0.337334	0	0.210476	0.0164535	0	0.432393	0.417952	0.0248303	0.283934	0.273755	0.081026
chr12:59946771-59947908	SATR1	0	0.417607	0.0604487	0.118373	1.10507	0.801159	0	0.794212	0	0.66133	0.639149	0.0887522	0.36926	0.107688	0.0935737	0.187806	0.562093	0.123931	0.926045	0.153248	0.730662
chr12:71331652-71337153	SATR1	0	0.248183	0.103343	0.312235	0	0	0	0.173972	0.0474407	0	0.0527358	0	0.165082	0	0.0568887	0.288335	0.177165	0	0.0177652	0	0
chr12:71337174-71338190	SATR1	0	0	0.332015	0.227975	0	0	0.469584	0.973677	0	0.204842	0	0.140386	0.390426	0	0.0763949	0.748521	0.337186	0	0.403693	0	0
chr12:71338226-71339047	SATR1	0	0.139967	0.397146	0	0.882471	0.45567	0.0854654	0.63951	0	0.566533	0.485901	0.228468	0.306006	0	0.241389	0.497944	0.612881	0.0956004	0.185651	0	0.0567084
chr12:79849815-79849901	SATR1	0	0	0	0	0.396028	0.934849	0.795035	0	0	0	0.171988	0.259845	0	0	0.10161	0.197664	0	0	1.02299	1.03235	0
chr12:79849897-79850655	SATR2	0	0	0.157729	0.318947	0.320277	0.572395	0.803235	0.0133408	0	0	0.516762	0	0	0	0	0.866053	0.271904	0.146564	0.0245041	0.961905	0
chr12:79850677-79852193	SATR2	0	0.021366	0.525718	0.573452	0.245654	0.965832	0.152806	0.0111664	0	0.850335	0.0329613	0	0	0.486673	0	0.129204	0.871536	0.032383	0.136257	0.336101	0.391878
chr12:79852204-79853708	SATR2	0	0	0.218459	0	0.275472	0.461057	0.0751081	0	0	0.150638	0.159358	0	0	0.151235	0	1.07348	0	0.0905147	0	0.372105	0.445833
chr12:79853678-79853911	SATR2	0	0	0.261398	0	0.695646	0	0.603483	0	0	0	0	0	0.00997772	0.568723	0	0.991659	0.547321	0.509179	0	0.184268	0
chr12:79854207-79854833	SATR2	0.247186	0.145743	0.00331439	0.0877615	1.04642	0.8701	0.569763	0	0.11478	0.104041	0	0.118665	0	0.715665	0	0.614945	0.400899	0.535386	0	0.246359	0.0231134
chr12:79854845-79856320	SATR2	0	0	0.195587	0.572269	0.862543	0.932386	0	0	0.113047	0.4852	0	0	0	0.282736	0.247855	1.13738	0.988659	0	0	0.203301	0.611182
chr12:79856335-79859859	SATR2	0	0	0.616292	0.42825	0.935973	0.714637	0.438453	0.680783	0	0.414374	0	0	0	0.520327	0.508104	0.817198	1.04437	0	0.221197	0.503176	0.536302
chr12:79859870-79861538	SATR2	0	0	0.508155	0.394624	1.10807	0.24766	0.331017	0	0	0.107072	0	0	0	0.644595	0	1.08389	0.613173	0	0.0523046	0.436215	0.117522
chr12:79861501-79866557	SATR1	0	0	0.280897	0.0448837	0.707966	0.345101	0	0.55398	0.0041346	0.354475	0	0	0	0.231137	0.397847	1.12458	0.467154	0.0115672	0.0870283	0.150703	0.0953303
chr12:79866584-79871392	SATR1	0	0	0	0.230055	0.383619	0.11238	0.38982	0.510648	0	0.0556122	0	0	0	0.0980826	0	0.25038	0.288217	0	0	0.24184	0
chr12:79871130-79874084	SATR2	0	0	0	0.207556	0.654784	0.474026	0.251034	0	0	0.289811	0.0741492	0	0	0	0	0.499517	0.39435	0	0	0.139181	0
chr12:79874095-79875805	SATR2	0	0	0	0	0.446532	0.45772	0	0	0	0.0432045	0.263503	0	0	0.205505	0	1.05719	0.543921	0	0	0.352318	0
chr12:121506963-121507186	HSATI	0	0	0	0.791739	0.498904	0.0442542	0	0	0.781175	0.855607	0.400582	0.616273	0.257892	1.56858	0	0.836869	0	0	0	0.932114	0
chr12:127784747-127784870	TAR1	2.17416	0.192737	0.472301	0.240876	1.40944	0.738137	0.516812	0.373609	1.44722	1.54056	0.298295	0.363362	0	0.999098	1.48375	0.154337	0.853724	1.03562	0.246493	1.6653	0
chr13:19319868-19320036	HSAT5	2.28599	1.14384	1.74267	2.34908	3.07097	0	1.66712	0.933263	0.148283	2.30261	1.34557	0.737678	1.66313	1.5583	0	0.66154	0.0786235	0.491812	1.35672	3.0934	0
chr13:19320256-19320344	HSAT5	1.93522	0.716078	2.29888	0.806819	1.57596	0	1.7954	2.66265	0.965773	2.16487	1.12061	0.931191	0.533553	1.83099	0.702959	0.246286	0.584963	0.878647	1.093	3.20994	0
chr13:19320575-19320681	HSAT5	2.27877	1.47446	2.02431	1.55924	2.16405	0	1.27743	1.04483	0.49502	1.79864	1.10414	0.80062	1.92089	0	0.0402612	0	0	0.654848	0.352261	3.24411	0
chr13:19449372-19450153	REP522	2.01259	1.06725	1.22908	1.19624	0.951976	0.037087	1.66089	1.93569	0.170476	1.52593	0.957172	0.500098	0.305072	1.11323	0.468969	0.14543	0	0.104645	0.304009	2.00607	0
chr13:19477571-19478519	REP522	1.82166	1.06363	1.71048	1.05469	1.01732	0.0847582	1.44319	1.11549	0.361993	1.56982	0.533394	0.292676	0.985464	0.61616	0.713995	0.332977	0	0.0151122	0.368422	2.15882	0.682367
chr13:19478637-19480085	REP522	2.034	1.00709	1.89629	1.15726	1.78356	0	0.844096	1.68271	0.881469	1.63629	0.718123	0.702542	0.875017	0.837297	0.839081	0.427016	0.122951	0.302758	0.914404	2.61431	0.59343
chr13:19480627-19480799	REP522	2.61102	1.38357	1.80012	2.37128	1.88561	0	0.0687809	1.58713	1.2815	2.19885	2.16642	0.681269	1.05503	0.498016	0.532287	0.507901	0.833829	0.223027	0.3908	2.749	0.989502
chr13:19517332-19519292	GSATX	1.906	1.23227	1.71134	1.55508	2.14054	0	1.12169	1.31336	1.08197	1.59901	1.23041	0.8879	0.748264	0.883988	0.0109803	0.419043	0	0.16791	0.723917	1.46765	0
chr13:19690755-19690929	REP522	1.1496	2.01209	1.46188	1.85151	2.18839	0.514158	1.90561	2.01203	0	1.20632	1.0907	0.502962	2.15086	0.17154	0.584963	0	0.413897	0.605428	0.541564	0.606869	1.35871
chr13:19691461-19694117	REP522	1.47414	0.720427	1.62685	1.25308	1.40159	0.0105221	0.933361	1.364	0.574644	1.94641	0.920309	0.730992	0.863288	0.419625	0.210713	0	0.0345397	0.0766685	0.406961	0.605437	0.672652
chr13:23326566-23326742	REP522	2.27318	0.0166247	0.584963	0.01983	0.256214	0.280113	0	0.864168	1.27227	0.175186	0	0.398898	0.843188	1.02829	0.50926	0	0.551964	0	0.497863	1.47018	0.53039
chr13:23996338-23996592	ALR/Alpha	0	0	0	0.677567	1.02783	0	0	0	0.88591	0.717509	1.17956	0.514945	0	0	0	0	0.360376	0	0	0.501016	0
chr13:23996607-23996763	ALR/Alpha	0	0.0934114	0	0	0	0	0	0	0	0	0	0	0	0	0	0.732851	0.222879	0	0	0.355704	0
chr13:23996926-23997556	ALR/Alpha	0	0	0	0.28752	0.529601	0	0	0	0	0	0	0	0	0	0	0	0.212544	0	0	0	0
chr13:23997665-23997831	ALR/Alpha	0	0.104028	0	0	0	0.859556	0	0	0	0.229342	0.158195	0	0	0	0.1995	0.352261	0	0	0	0	0
chr13:23998105-23998315	ALR/Alpha	0	0	0.264356	0.630676	0	0.0874628	0	0	1.10551	0	0	0	0	0.753348	0	0	0	0	0	0.471125	0
chr13:23998742-23998872	ALR/Alpha	0	0	0.409831	0.259857	0.536341	0.0195881	0	0	0	0.534131	0.568198	0	0	0	0	0	0	0.222533	0	0	0.206456
chr13:23998928-23999063	ALR/Alpha	0.22325	0	0	0	1.07869	0	0	0.0066499	0	0.169668	0.796631	0	0	0.114793	0	0.698565	0	0	0	0	0
chr13:24287777-24288414	REP522	0.394339	0.937751	0.765755	1.26945	1.61925	0.277556	1.1661	0	0.495286	0.341576	1.17294	0.89285	0.691382	0.781058	0.962282	0	0.213665	0	0.417402	0.451087	0.770829
chr13:24288442-24290053	REP522	0.253009	0.321905	0.0832066	0.92152	0.611257	0	1.64723	0.463811	0.456165	0	0.999473	0.283329	0.114287	0.313896	0.656341	0.37421	0.225102	0.385807	0.538181	0	2.18452
chr13:24290586-24290764	REP522	0	0.56881	0.925407	0.643542	0.180708	0	1.31463	0.558042	1.46991	0.473091	0	0	0	0	0	0.837927	0	0.0125687	0.148726	0.241181	1.46205
chr13:24512733-24513391	REP522	1.01757	0.209765	1.8641	1.02218	1.07892	0.305375	0.588833	0.290849	0.26714	0.713045	0.660637	0.812482	0.743903	0.479303	0.19735	0.329755	0.606509	0.287449	0.429268	0.269967	0.308734
chr13:24527656-24528982	REP522	0	0	0.584241	0.475925	0.15716	0	0.264008	0	0	0	0	0.156397	0.00583111	0	0.300909	0.0792791	0	0.173946	0.137005	0.261928	1.93014
chr13:24529276-24529704	REP522	0.392262	0	0.585241	0.197438	0	0	0	0	0	0	0.805103	0	0	0	0.159397	0	0	0	0	0.299127	1.27573
chr13:24529720-24530183	REP522	0	0	0	0	1.2695	0	1.0892	0	0	0.74154	0	0.359251	0.183633	0	0.153896	0.420703	0	0	0	0.67708	0.411166
chr13:25096442-25096696	ALR/Alpha	0	0	0	0	0	0.132472	0.112874	0	0	0.51549	0	0	0	0	0.365648	0.0274655	0	0	0	1.17919	0.779856
chr13:25591463-25591496	SUBTEL_sa	0.195348	0.889388	0.924776	1.17232	0.381184	0	0.977646	0.586039	0	0.0362712	0.766052	0	0	1.04731	0	0.799668	0	0	0	0.720996	0
chr13:41994984-41995537	SATR2	0	0	0	0.335529	0	0.314662	0.590655	0	0.0613615	0	0.166613	0.220318	0	0	0	0.149415	0	0	0.392109	0.609027	0
chr13:41999151-41999998	SATR1	0.0283004	0.163937	0.118639	0.0512189	0	0.180084	0.312468	0.82786	0.140478	0	0	0.235457	0	0.157794	0.201145	0.418287	0	0.168719	0.441972	0	0.0255108
chr13:42000000-42000477	SATR1	0	0.899199	0	0.553272	0.000923029	0.117828	0	0.846216	0.11836	0.126629	0	0.0236812	0.532666	0.43775	0.362453	0.756203	0	0.278568	0.725872	0.0410046	0.255742
chr13:42000500-42000803	SATR1	0.0576236	0.355715	0.053306	0	0.0305197	0.189616	0	1.39604	0.636413	0.761975	0	0.552948	0	0.674144	0.133471	0.882565	0	0.276568	0.626467	0.516711	0.724345
chr13:42001190-42002469	SATR1	0.382557	0.0503554	0.164078	0.0180644	0	0.193128	0	1.06167	0	0	0.196607	0.370878	0.143002	0.700688	1.02698	0.955328	0	0.287011	0.439304	0.743997	0.426318
chr13:42002488-42004715	SATR2	0.00289691	0.0886301	0.334694	0.32602	0	0.0832746	0.0456806	0.871292	0.110617	0	0.435949	0.166625	0	0.665074	0.664956	0.712904	0.00541436	0.25788	0.334625	0.470251	0.246919
chr13:42004745-42005334	SATR2	0	0.390602	0.611843	0	0.403628	0.237919	0.175774	0.590319	0.051386	0	0.177012	0	0.53972	0.0778856	0.153183	0.982882	0.246019	0	0	0	0
chr13:42015807-42016685	SATR2	0	0.0197161	0.580956	0	0.14291	0.178772	0.264416	0.105557	0	0.571764	0.422416	0.443182	0	0	0.247514	0.459872	0.00977712	0	0	0.137805	0.12307
chr13:42017868-42018309	SATR2	0	0	0	0.293629	0	0.532157	0.445801	0	0	0	0	0.28915	0	0.672244	0.370064	0.464072	0.412055	0.182603	0.0206267	0	0.0732993
chr13:42018326-42019501	SATR2	0	0	0.0724763	0.0112094	0.163692	1.17032	0.362644	0.862535	0	0.103021	0	0.35391	0.389688	0.641213	0.337426	0.755024	0.260194	0.13076	0	0.294183	0.0179362
chr13:42019512-42024179	SATR2	0	0.18081	0.426673	0.613428	0.445811	1.00793	0.74286	1.36589	0	0.138212	0	0.744833	0.175748	0.873514	0.76251	0.573937	0.640066	0	0.159009	0.182858	0.250185
chr13:42024203-42026378	SATR2	0	0.0523463	0	0.19415	0.205105	0.767324	0.278627	1.10083	0.11438	0.296017	0.448034	0	0	0.349388	0.134957	0.529921	0.325835	0	0	0.18334	0.122977
chr13:42026359-42027611	SATR1	0	0	0	0	0.423471	0	0	0	0	0.469969	0.380197	0	0.0634753	0	0	0.158324	0.0302231	0.0611402	0	0.325628	0
chr13:42027989-42029689	SATR1	0	0.210239	0	0.37147	0.206781	0	0	0.474867	0	0	0	0	0.0040339	0	0	0.352691	0	0.0232979	0	0.0200007	0
chr13:45955523-45955799	SATR1	0.129151	0.0516644	0.142113	0.693989	0.16651	0	0.0509822	0	0.164825	0	0	0	0.37779	0.0718038	0.186095	0	0	0	0.242791	0.364046	0
chr13:47035343-47037869	SATR2	0	0	0.320773	0.248535	0.13309	0	0.437004	0	0	0	0.447865	0.248656	0.0104361	0	0	0.404325	0.109936	0	0	0	0
chr13:47037893-47038186	SATR1	0.920286	0.811677	0.697925	0.791797	0	0	0	0.602922	0	0.205342	0	0	0.674198	0	0.336626	0	0	0	0	0	0
chr13:50468227-50468459	SATR2	0	0.86047	0	0.413681	0.771564	0.332324	1.16648	0	0.28837	0.36907	0	0	0	0.0397841	0.00258012	0.0120966	0.734491	0	0.573733	0	0.171386
chr13:50473758-50474344	SATR2	0	0	0.259218	0.207468	0	0.0889692	0.603597	0	0	0.109949	0	0	0.126193	0	0	0.352148	0.23569	0	0	0	0.267931
chr13:50474647-50475242	SATR2	0.00315605	0	0	0.152612	0.283874	0	0.593143	0	0	0.751309	0	0	0.405208	0	0	0.246201	0.115633	0.641352	0.0631578	0.0795249	0
chr13:54887821-54888829	SATR1	0.70217	0.128201	0.58002	0.522337	0.325386	0.307673	0.902436	0.804012	0.165996	0.84359	0.615068	0.478496	0.350927	0.0382816	0.376357	0.33538	0	0.00812829	0.35147	1.51991	0.114407
chr13:54889213-54890511	SATR1	1.30106	0.197652	1.44585	1.16027	0.252295	0.179103	0.210538	1.17864	0.995904	1.00444	0.782945	0.430103	0.492971	0.646467	0.226003	0.592589	0	0.659514	0.416159	1.92923	0.313583
chr13:59106211-59106444	SATR2	0.0724214	0	0.852534	0	0.87787	0.972913	0.971567	0.910026	1.0558	0.48798	0.208617	0.4325	0.677865	0.771353	0	0.370466	0.0295306	0	0.837047	0.888188	0.267152
chr13:61790244-61793445	SATR1	0.501006	0.366666	1.16383	0.612617	0	0.198218	0.482776	1.22023	0.29	1.21213	0.678739	0.249627	0.996432	0.170374	0.0987025	0.458991	0.552397	0	0.361555	0.290236	0
chr13:61793406-61799464	SATR1	0.49056	0.144529	0.862336	0.657283	0.268398	0.512894	0.0986486	0.881813	0.745117	0.815043	0.160107	0.335083	0.72927	0.215604	0.162429	0.477449	0.311073	0.125426	0.215281	0.146681	0
chr13:61799274-61800143	SATR1	0.5482	0	0.946626	1.22617	0.52715	0.146355	0	0.570113	0.959347	1.43537	0.435799	0.223682	1.07737	0	0.0889828	0.425105	0.635652	0.2027	0.295923	0.470303	0
chr13:61800155-61804114	SATR1	0.806629	0.185321	1.08561	0.961075	0.235433	0.432094	0.187818	0.805053	0.43006	0.990192	0.376379	0.32023	0.711028	0.207656	0	0.330547	0.506592	0.0733815	0.471541	0.406275	0
chr13:61804142-61805646	SATR1	0.586837	0.148114	0.425266	1.37209	0.260399	0.0396578	0	0.252161	0.468427	0.574654	0.596096	0.0601858	0.450126	0.262156	0.000807683	0.21976	0.0547374	0.0135123	0.335941	0.33355	0.0155689
chr13:62515968-62518547	SATR1	0.626037	0	1.47535	0.961408	0.143393	0.317547	0.242548	0.308035	0.508844	0.179091	0.832517	0.408984	1.0009	0	0.596706	0.568976	0.253723	0.110791	0.320034	0.199977	0.0204133
chr13:62518936-62520241	SATR1	0.176195	0.546946	1.42135	0.251083	0.15663	0.550595	0.0778719	0	1.13003	0	0.406156	0.54094	0.367997	0	0	0.272931	0.448499	0.0766412	0.182832	0.477771	0
chr13:68486149-68488719	SATR2	0.214274	0.303623	1.04002	0.649238	0.380142	0.552121	0.446849	0.814378	0.50586	0.914978	0	0	0.615887	0.468604	0.75838	0.25952	0	0.492633	0.0365807	0.0514278	0
chr13:68488707-68490021	SATR1	0.454618	0.323255	0.5345	0.537286	0.457058	0.304207	0.199814	1.0605	0.12573	0.281028	0.400986	0.173818	0.371815	0.413052	0.610029	0.279483	0.148895	0.569433	0.247162	0.450823	0.224077
chr13:68490386-68490542	SATR1	0	0	0.910003	0.183925	0.0954249	0	0.439815	0.971575	0.521955	0.619648	0	0.266601	1.28178	0.238762	0.3627	0.465431	0	0	0.340972	0.0125258	0
chr13:69725696-69725794	SATR1	0.243961	0.664437	0.424127	1.03245	0	1.04129	0	0.275317	1.13572	0.890486	0	0.647425	0.110123	0.866045	0.110938	0	0	0.707216	0.073642	0	0
chr13:77974267-77974396	ALR/Alpha	0.903971	0	0	0.117855	0	0	0.392526	0	0.620558	0.770136	0	0.52682	0.318936	0	0	0	0	0	0	0.00854426	0
chr13:82967036-82967350	TAR1	0.166664	0.0426583	1.08468	1.64593	0	0	0.90786	0.0404015	0.227236	1.48939	1.03489	1.31524	0.548397	0.594147	0.613739	0.941076	0.12364	0.192485	0.612636	0.564651	0.0966127
chr13:93740374-93743719	SATR1	0	0	0.893743	0.50855	0	0.0956814	0.379444	0.617393	0.163859	1.15238	0.178351	0	0	0.0926675	0.404042	0.667356	0.0863898	0.108906	0.501516	0.310526	0
chr13:93744068-93749323	SATR1	0	0.380042	1.04715	0.534141	0.537604	0.141106	0.418179	0.97563	0.578069	1.50694	0.14801	0.594224	0.289681	0.301845	0.937917	0.239985	0.21405	0.1147	0.62629	0.0467425	0
chr13:114443945-114444290	TAR1	0.101408	1.2285	1.06581	0.429793	0	0	0	0	0	0	2.21906	0.588622	0.713186	0	0	0	0	0.817713	0	0.211062	0.606821
chr13:114981350-114981581	BSR/Beta	0	0	0.063282	0.0901488	0	0	0.0851799	0	0.517256	0	0.622284	0.0898913	0	0.64187	0.679775	0	0	0.0302231	0	0.449778	0.895101
chr14:23176542-23178115	SATR1	0	0.493207	0.49211	0.709988	0.187185	0.144386	0.340847	0	0	0.183912	0.258543	0.175697	0.163705	0.0620941	0.22446	0.93641	0.357237	0.130193	0.0400367	0.659084	0
chr14:23177804-23182387	SATR1	0	0	0.0746835	0.19823	0.128716	0	0.0894982	0	0	0.105759	0	0	0	0	0	0.970994	0	0	0	0.258543	0
chr14:23182703-23184956	SATR1	0	0	0	0.609225	0	0	0.0343989	0	0	0.0201715	0	0	0	0	0	0.893727	0.207031	0.301471	0	0.376635	0
chr14:40442272-40442622	TAR1	1.20917	0.64818	0.979191	1.01899	0.424997	0.573258	0.422351	0.708682	0.758909	1.28903	0	0.261567	0	0.208705	0.594205	0.456207	0	0.158091	0.373309	1.60251	0
chr14:46282349-46287266	SATR1	0	0.440208	0	1.13146	0.371983	0.262626	0.739304	0.830117	0.604517	1.26166	0.484076	0.111205	0.649992	0.232648	0.239655	0.323808	0.502382	0.0146124	0.719122	0.472717	0
chr14:46287063-46287291	SATR2	0.0978535	0.40163	0.742153	0.671547	0.0181784	0.347337	0.0883587	1.06898	1.06843	0.190274	0.383497	0	0.168693	0.773591	0.678865	0	1.00946	0.220318	0.584972	1.117	0
chr14:46287498-46291630	SATR1	0	0.272011	0	0.838161	0.53827	0.260098	0.227938	0.520558	0.838758	1.26344	0.331006	0.260941	0.661686	0.172103	0	0.319179	0.46493	0.0429384	0.504976	0.412532	0
chr14:46291446-46291715	SATR2	0	0.335369	0.133379	1.34578	1.36789	0.551255	0.470178	0.720515	0.62599	1.49933	0.269799	0.747851	0.30485	0	0.220429	0.651803	0.0830159	0	0.0543901	0.815215	0
chr14:46291658-46293462	SATR1	0	0.800165	0.271916	1.13104	0.610124	0.464689	0.254582	1.01305	0.958249	1.06974	0.53831	0.29597	0.705783	0	0.313652	0.780705	0.0449396	0.201559	0.517215	0.503054	0
chr14:46293450-46297307	SATR1	0.0213234	0.211997	0.529141	0.765526	0.591182	0.277473	0.458718	0.857981	0.614691	1.19935	0.553459	0.256576	0.668346	0.303728	0	0.684352	0.766748	0	0.580261	0.288441	0
chr14:46297043-46297890	SATR1	0.0376212	0.688896	0.192409	0.294524	0.786922	0.832671	1.03376	1.35622	0.542169	0.967456	0.613767	0.157134	0.704075	0	0.047315	0.743687	1.1387	0	0.601763	0.191942	0
chr14:46297864-46302538	SATR1	0	0.456154	0.449884	0.957981	0.596907	0.186615	0.228172	1.00841	0.687876	1.06571	0.352759	0.31993	0.744618	0.0641655	0.00317044	0.631179	0.901101	0	0.67276	0.462346	0
chr14:46302282-46303991	SATR1	0	0.4521	0.261952	0.5643	0.15256	0.168989	0.528091	0.414428	0.690068	0.981246	0.456144	0	0.8692	0.865468	0	0.470323	0.876425	0	0.398153	0.272573	0
chr14:46303951-46304821	SATR1	0	0.684316	0	0.710631	0.296275	0.477885	0.279554	0.657576	0.810706	1.20118	0.410667	0.0193176	0.661795	0.204379	0.405143	0.841418	0.90032	0	0.36005	0.0907044	0
chr14:52207329-52209160	SATR1	0.0937089	0.196053	0	0.416451	0.38616	0	0.0809987	0.475873	0	0.0462955	0.13909	0.251967	0.207768	0	0.0580394	0.333183	0.0682443	0.147163	0.0679415	0.464135	0
chr14:52209536-52211286	SATR1	0	0.568995	0	0.28449	0.43112	0.0128833	0.136021	0.513471	0	0	0	0.311038	0.0252273	0	0	0.175135	0.0205982	0.0282297	0	0	0
chr14:52211129-52211368	SATR2	0	0.772536	0	0	0.833214	0	0	0.828883	0.272895	0	0.72792	0.0399806	0.0224317	0.00594606	0.74479	0.52697	0.92104	0.647222	0	0.207656	0.230474
chr14:52211378-52212526	SATR1	0	0.112727	0	0.262686	0	0.476828	0.564349	0.828079	0	0	0.173729	0.0385205	0	0	0.234722	0.22137	0.0936278	0.0482222	0	0.111365	0
chr14:52212909-52214950	SATR1	0	0	0.0226448	0	0.0275929	0	0.237613	0.304383	0	0	0	0.198394	0.210601	0	0.014141	0	0	0	0	0.244863	0
chr14:52219274-52221362	SATR1	0.168693	0.0670053	0	0	0.050843	0	0.0766685	0	0	0.0252982	0	0	0	0	0.110564	0.0650346	0	0	0	0.383132	0.19391
chr14:52221335-52221831	SATR2	0	0	0.245228	0.642628	0.0636686	0.452891	0	0.358723	0	0.541545	0.830409	0	0	0	0	0.560177	0	0.55396	0.115952	0.511964	0
chr14:52221845-52222856	SATR2	0	0	0	0.242987	0	0.227384	0.575671	0	0	0.349614	0.33554	0	0	0	0	0.530091	0	0.170425	0.129745	0	0
chr14:52226818-52229742	SATR2	0	0	0	0.00554371	0.0312399	0.0303643	0.338715	0.0688496	0	0	0.010121	0.280303	0.0437365	0.38744	0.518374	0.19565	0	0	0.111325	0	0
chr14:52238814-52239762	SATR1	0	0.265545	0	0	0.214	0.0512329	0	0.0405698	0.424901	0.508327	0	0.00930417	0.250949	0	0	0.129059	0	0.0521237	0	0	0
chr14:52240158-52241195	SATR1	0	0	0.424772	0.0105794	0.521513	0.0242346	0.345703	0	0	0	0	0.074889	0.0895524	0	0	0.231457	0	0	0	0	0.0458763
chr14:52241226-52241357	SATR1	0.310072	0	0.717052	0.560901	0	0	0	0.479313	0	0	0	0.34459	0.455365	0.500078	0	0.432051	0	0.294665	0	0	0.060836
chr14:53135644-53135798	ALR/Alpha	0.237037	0.248122	0.677531	0	0	0.522297	0.917714	0	0.274959	0.101327	0	0	0	0	0	0	0	0	0	0	0.00748258
chr14:62734776-62734850	HSATI	0	0.168064	0.0157259	1.22309	0	0	0	0	1.33167	0.231641	0.160017	0.138251	0.446362	0	0	1.24988	0.749517	0	0	0	0.541386
chr14:95385354-95385470	BSR/Beta	1.31955	1.6773	2.04707	1.90727	0	0	0.354903	0	0	1.55094	1.34324	0.214336	0.559482	0	0.220107	0	0	0.657347	0	0	0
chr14:105195912-105196275	TAR1	0	0.286254	0.242633	0.708496	0	0	0	0	0	0	0	0	0	0.0663028	0.0698259	0.104202	0.402799	0.50459	0	0.189666	0.00237849
chr15:24999161-24999477	ALR/Alpha	0.01983	0	0.70756	0.772485	0.475894	0.234918	0.313884	0.569238	0	1.39781	0.545158	0.507282	1.36413	0.535784	0.941362	0.218682	0.263659	0.131102	0.150326	1.25195	0
chr15:28139731-28139948	BSR/Beta	1.7293	0.0326933	1.28123	1.36754	1.70423	0.486725	1.08159	2.50749	0	1.67408	1.14414	0.410515	1.03529	1.86351	1.69043	1.35237	0.88885	1.02646	0.318901	1.71272	1.95921
chr15:28139967-28140375	BSR/Beta	1.90714	0.608894	0.939986	0.846722	1.47916	0.449197	1.50774	1.92131	0.0441283	2.10425	1.03662	1.26228	1.32921	1.44739	1.52389	0.497505	0.61018	0.910771	0.221877	1.66664	1.22314
chr15:37705227-37705486	GSAT	1.417	0.828233	1.06299	0.100426	0	0	0.949244	0.886761	0	2.37993	0.725401	1.1438	0.59387	0.303073	0.776795	0.869824	0.363721	0.139561	0	1.50399	0
chr15:40417496-40418060	SATR1	0	0	0	0.334614	0	0	1.03438	0	0.537684	0	0	0	0.234538	0	0	0	0	0.342782	0	0.330925	0
chr15:40418362-40422541	SATR1	0	0	0	0.17186	0	0	0	0	0	0	0	0.179307	0.151599	0	0	0.0414393	0	0	0	0.140281	0
chr15:40423169-40425879	SATR1	0	0	0	0.164786	0	0	0	0	0	0	0	0.0866479	0.0218492	0	0	0.708302	0	0	0	0.374811	0
chr15:40425895-40425953	SATR1	0	0	0.328584	0	0.383718	0	0	0	0	0	0.342009	0	0	0	0.321928	0.447008	0.110844	0.0481385	0	1.0877	0
chr15:50341119-50341452	TAR1	0.158725	0.482879	0	1.02715	0.559511	0	0	0	1.14924	0	2.02572	1.09175	0	0.1137	0.370488	0.975652	0	0.271713	0.350429	0.816583	0
chr15:59511962-59512173	ALR/Alpha	0.603511	0	0.223101	0	0.554923	0.312735	0.887619	0.503339	0.765195	0.692231	0	0.085615	0	0.903756	0	0	0	0.143093	0	1.94756	0
chr15:77851489-77855164	SATR1	0	0	0	0.151651	0.220057	0	0	0	0	0.128465	0.234268	0.101126	0.161746	0	0	0.391482	0.057277	0.119808	0	0.370666	0
chr15:82002329-82002604	SATR1	0.807891	0.0180644	1.0791	1.02191	1.67849	0.892951	0.809513	0	0.434348	0.932658	0	0.250295	0.286893	0	0	0.723655	0	0.385762	0	0	0
chr15:82002905-82005649	SATR1	0.754195	0.485447	0.725253	0.938647	0.261844	0.0255817	0.0482362	0	0.314952	1.14676	0.272776	0.313443	0.366286	0.110737	0	0.483437	0.0824574	0.0211528	0.323658	0.27072	0
chr15:83282554-83282612	GSATX	0.481867	0	0.185689	0	0	0	0.296534	0	0	0.149988	0.471947	0.558219	0	0.134944	0	0	0	0	0	0.225707	0
chr15:83282628-83282904	GSAT	0.244984	0.22033	0.0256242	0.614041	0	0.432575	0	0	0	0.643542	0.586501	0.503847	0	0.190906	0	0	0	0.308116	0	0	0
chr15:94450774-94450951	ALR/Alpha	0	0.489769	0	0.211311	0	0	1.09405	0	0	1.83412	0.994261	0.213092	0	0	0.438783	1.03789	0	0	0.623549	0.228419	0
chr15:94450980-94451125	ALR/Alpha	0	0.0140696	0	0.836902	0	0.0390822	0.172219	0	0	1.66064	0.139718	0.521202	0.51543	0	0.0118248	0.698725	0.492448	0	0.437792	1.00628	0
chr16:60058-61142	TAR1	0.275913	0.601278	1.25292	0.813599	1.33258	0.0861044	1.35058	0.811718	0	0.3616	0.863439	0	0	0.700653	0.022801	1.17402	0.00799917	0.51922	0.659988	1.19865	1.69485
chr16:5865969-5866024	GSAT	0.73792	0.777039	0.238701	0	1.17051	0	0.239374	1.0433	0.828388	0.911385	0.79003	1.01303	1.20256	0.383475	0	0	0	0.120325	0.410026	0.821229	0.485427
chr16:10792682-10793316	SATR2	0.154272	0.288784	0.194049	0.13627	1.21302	0.508246	0.465013	0	0.00452297	0.0308163	0	0	0	0	0	0.631235	0.577199	0	0.0968286	0.262217	0.228468
chr16:10793612-10795870	SATR2	0	0	0.67827	0.558591	1.00451	0.246116	0.699072	0.542308	0	0.157639	0.451119	0.237845	0	0	0.442577	0.785618	0.855798	0	0.0708564	0.933323	0.699276
chr16:10796167-10797110	SATR2	0.0439184	0	1.16627	0.479913	1.19549	0.680792	1.09315	1.12813	0	0.701105	0.00751128	0.60466	0	0.730575	1.24567	0.670278	1.37276	0	0.465504	1.89724	0.916454
chr16:10797039-10797146	SATR1	0	0.143955	1.63019	1.37566	2.28441	0.0895524	1.50569	0.831942	0	0.831626	0	0.752423	0.0989989	1.00902	1.73696	0.544723	0.856699	0	0.708911	2.87152	1.53855
chr16:10797128-10797485	SATR2	0	0.416656	1.19179	0.722239	1.44236	0.110403	1.65334	0.986557	0	0.909604	0	0.248644	0.316841	0.529221	1.71162	1.22791	1.54797	0	0.446902	2.24253	1.50485
chr16:10797498-10798157	SATR2	0.205955	0.187008	1.19159	0.602504	1.53001	0.801233	1.35494	0.824581	0.293111	1.08502	0	0.381383	0.293288	1.20602	1.07228	0.632827	1.32158	0	0.267799	2.79932	0.890439
chr16:10798175-10800726	SATR2	0.0513721	0	0.486828	0.652014	1.64912	0.667338	0.35251	0.845293	0.136638	0.558317	0.370867	0.23244	0	0.337871	0.985355	0.873703	1.12374	0.0889692	0.172155	1.09038	0.816313
chr16:10800731-10804703	SATR1	0	0	0	0.349071	0.430018	0	0.168706	0.248304	0	0	0.227532	0	0	0	0.203214	0.484633	0.290955	0	0	0.0447019	0
chr16:10805044-10808536	SATR1	0	0	0.208729	0.00234968	1.29578	0.252416	0.378256	0	0	0.499323	0.0206693	0.0544318	0	0	0	0.415315	0.578514	0.0439184	0	0.512379	0.678045
chr16:10808547-10809236	SATR2	0	0.152235	0.873797	0	1.57613	0.146694	0.652197	0.191146	0	0.0329613	0.0844181	0.706411	0	0	0.808171	0.688198	1.07106	0	0.508277	0.650847	1.26481
chr16:10808987-10809351	SATR1	0	0.609566	1.27779	0.236352	1.34755	0.308105	1.13192	0.0509822	0	0.169502	0	0.882713	0	0	0.958575	1.49677	1.93916	0.224868	0.381793	0.467363	0.991869
chr16:10809321-10810178	SATR2	0	0	0	0.247478	0.902043	0.183442	0.661978	0.202324	0	0.431762	0	0.522488	0	0	0.639834	0.746416	0.473538	0	0	0.707489	0.660372
chr16:10810153-10812061	SATR1	0	0.246712	0.168026	0	0.341667	0.126722	0.937751	1.12156	0	0.503685	0.102295	0.65656	0	0.121506	0.238738	0.68419	0.0442822	0.0637514	0	0.302921	0.0589814
chr16:12190364-12190443	BSR/Beta	0	0	0	0	0	0	0.102497	0	0.33522	0	0	0	0	0	0	1.13149	0.122302	0	0	0	0
chr16:13248905-13248976	(GAATG)n	0	0	1.36153	0	0	0.0324253	0	1.12165	0	1.47377	0	0	0.749603	0	0.850783	0.466893	0.884793	0	0	0	0.389302
chr16:13248989-13249134	(GAATG)n	0.105557	0	0	0.131563	0	0.881853	0	0.196607	0.756554	1.80839	0	0	0.937789	0	1.02794	0.684702	0.953079	0	0	0	0.0269558
chr16:14919405-14923810	SATR2	0	0	0.0551818	0.339844	0.158143	0.183963	0.273038	0.0351875	0	0.24828	0	0.265365	0	0	0	0.321697	0.00722421	0	0.0388716	0.381117	0.0479711
chr16:16318212-16322644	SATR2	0	0	0	0.0609881	0.153974	0.153053	0.459851	0	0	0.440495	0	0.0917337	0	0	0	0.315589	0	0	0.0803302	0.173908	0
chr16:18577253-18581718	SATR2	0	0	0	0.320161	0.19174	0.152378	0.41591	0	0	0.142113	0	0.0129405	0.0515809	0	0	0.257409	0.0384643	0	0.0751492	0.24749	0.155697
chr16:32244264-32244577	HSAT6	0	0.411372	2.08831	1.58086	2.16478	0	0.776491	1.20983	0	0.913102	0.960608	0.0213376	1.15523	1.13506	0.01946	0.308897	0	0.169078	0.400822	0	0
chr16:32276511-32276756	BSR/Beta	1.92757	0.550881	1.6634	1.07234	1.59	0.076819	0	0.681107	0.62979	2.56254	1.09267	0.227187	0.916821	0.433355	0.768129	0	0.667093	0.960326	0.399991	2.44627	0.512095
chr16:32315296-32315485	REP522	0.848037	1.22468	1.87065	1.64423	2.35022	0	1.35223	0.421975	0.592101	2.23068	0.241999	0.320242	0.789871	0.961446	0	0	0.317339	1.27538	0.459799	1.37881	0.869879
chr16:32316028-32316502	REP522	1.36278	0.943569	1.80066	1.51025	1.59102	0	1.31902	0.840516	1.16737	0.935407	0.707171	0.112393	0.893052	0.33096	0	0.11222	0.385055	0.99521	0.333149	1.33358	1.01484
chr16:32353674-32353841	REP522	1.1972	0.696492	1.54471	1.75584	0.773482	0.0920315	0.538389	1.59667	0.237343	0.68428	1.00472	0.189325	0.63503	0.0629506	0	0.717851	0.394371	0.94536	0.721775	0.526109	0.886823
chr16:32354384-32354858	REP522	0.562377	0.722151	2.67793	1.29803	1.42101	0	1.09108	0.725671	0.583866	0.26135	0	0.486385	1.07147	0.170617	0	0	0	1.01835	0.513814	1.02829	1.41327
chr16:32473142-32473480	TAR1	2.16014	1.26499	1.56687	0.864961	1.257	0	0.762468	1.27566	0.426716	1.46111	1.148	0.0975569	1.17123	1.12748	0	0.372963	0.228492	1.05166	0.336363	2.4253	0
chr16:32473785-32473841	TAR1	0.203878	0.251471	1.25517	0.105718	1.79137	0	0	1.08389	0	1.3513	0.989655	0	0.075204	1.0116	0.923963	0.455807	0.236915	0	0.639306	3.15479	0
chr16:32493036-32499998	ALR/Alpha	1.38651	0.70627	1.03652	0.852023	1.92373	1.51628	0.945465	1.88648	0.669607	1.66153	0.755127	0.789145	1.23962	1.56005	0.830069	0.862654	1.10442	0.588402	1.15658	3.10336	0.880027
chr16:32500000-32502557	ALR/Alpha	1.0582	0.431366	1.11289	1.13758	1.8466	1.42182	0.905282	1.71076	0.555482	1.56194	0.744755	0.825737	1.01302	1.63494	0.761941	0.460281	1.2797	0.435725	1.03995	3.13177	0.839855
chr16:32502838-32515140	ALR/Alpha	1.42263	0.68	1.28528	1.04219	2.01171	1.66837	1.01413	1.73202	0.711557	1.65502	0.549994	0.563139	1.0727	1.5664	0.912987	0.761541	1.03058	0.522367	0.970029	3.26085	1.03003
chr16:32515151-32525666	ALR/Alpha	1.46127	0.56988	1.30441	0.94596	2.15775	1.71201	1.12785	1.72313	0.789153	1.59325	0.561927	0.779117	1.19883	1.63737	1.44403	0.870558	1.55089	0.524876	1.02828	3.5002	1.06601
chr16:32525678-32548274	ALR/Alpha	1.22874	0.649156	1.0565	0.936048	2.08916	1.69755	0.995224	1.62836	0.696021	1.74544	0.573103	0.8156	1.08782	1.52116	1.67823	0.862963	1.63629	0.45211	1.02981	3.48768	1.00698
chr16:32548308-32555580	ALR/Alpha	1.26279	0.644078	1.40966	1.18005	2.18779	1.84132	1.09447	2.01035	0.808467	1.83437	0.520719	0.723148	1.1019	1.72448	1.62997	1.0318	1.73981	0.42066	1.03359	3.38915	1.31546
chr16:32555592-32560379	ALR/Alpha	1.43425	0.711583	1.19231	1.00892	2.28693	2.01481	1.0524	1.73184	0.813705	1.77095	0.665938	0.793338	1.15569	1.39814	1.78436	0.778326	2.0508	0.421845	1.0239	3.37297	1.30105
chr16:32560391-32570826	ALR/Alpha	1.25522	0.577335	0.972913	0.806308	2.09865	1.7251	1.02798	1.58597	0.70718	1.38748	0.4296	0.680531	1.04713	1.38872	1.25633	0.795443	1.50236	0.48388	0.987823	3.42834	0.923415
chr16:32571337-32572232	ALR/Alpha	1.17982	0.937465	0.762153	0.918508	2.28971	1.57886	0.978898	1.35401	0.282214	2.07075	0.659852	0.591134	1.19853	2.05374	1.51479	0.792306	1.96892	0	1.12948	3.76436	1.27273
chr16:32574990-32579901	ALR/Alpha	1.36881	0.48454	0.79333	0.914557	1.75885	1.41482	0.601525	1.18415	0.89621	1.11971	0.281063	0.54404	1.04555	1.1486	1.07275	0.327043	1.43392	0.40695	0.817378	3.49667	0.3477
chr16:32579913-32588304	ALR/Alpha	1.09634	0.411687	1.13185	0.764703	2.0608	1.47551	0.822224	1.49473	0.921969	1.34923	0.759446	0.566104	1.02865	1.53464	1.1504	0.645656	1.41527	0.283128	0.975381	3.23289	0.804177
chr16:32590063-32596278	ALR/Alpha	1.33922	0.579721	1.12486	0.858729	1.85479	1.84097	1.035	1.90894	0.877721	1.58289	0.709176	0.669743	1.27548	1.63738	1.47726	0.826168	1.75011	0.428689	0.957395	3.60496	1.14839
chr16:32596291-32598801	ALR/Alpha	1.25639	0.695566	1.3282	0.834404	1.80571	1.74352	0.779327	1.49795	0.837338	1.33212	0.74688	0.592369	1.07422	1.45924	1.03354	0.755118	0.888009	0.337106	0.932008	2.92365	1.0556
chr16:32599718-32601794	ALR/Alpha	0.684496	0.28494	0.785316	0.758337	1.78961	1.44071	0.614088	1.13942	0.855296	0.959169	0.362801	0.224386	0.742688	1.36921	0.965766	0.0961269	1.1008	0.221704	0.548851	2.99881	0.493002
chr16:32601807-32603558	ALR/Alpha	1.33334	0.542357	0.92663	0.959332	1.99891	1.14203	0.729131	1.45094	0.974537	1.20605	0.675726	0.785308	1.08362	1.18063	1.3538	0.379022	1.34724	0.374878	0.933822	3.22783	0.472581
chr16:32611463-32611931	HSATI	0.988317	1.41005	0.867264	0.869958	2.12935	0.0655034	0.12614	0	1.09253	0.902953	0.488196	0	0.910387	0	0.010078	0	0.695753	0.711107	0.572084	3.44419	0
chr16:32675324-32675569	BSR/Beta	1.40495	0.418168	1.8423	1.30859	2.42162	0	0.743782	0.662935	0	1.40559	0.194415	0.556729	0.771936	0.225127	0	0	0	0.985792	0.326733	1.5657	0
chr16:32707497-32707810	HSAT6	0.560969	0.506257	0.838678	1.66791	1.65615	0.121493	1.84289	0.413876	0.0335252	0.561155	0.59557	0	0.870471	0.35338	0	0.275245	0	0.265797	0.840588	0	0
chr16:32868260-32868593	REP522	1.05553	1.23462	1.39953	1.72863	1.78522	0	0.967788	0	0.136441	0.92356	0.947898	0.356595	0.75803	0.286171	0	0.58578	0	0.229465	0.494416	1.53598	0
chr16:32869136-32869321	REP522	0.548723	1.00313	1.664	0.108156	1.62706	0	0.780234	1.77156	0.917722	1.65366	1.39747	0.345101	0.839016	0	0	0.412001	0	1.09659	0.372495	0	0
chr16:33509218-33509247	SUBTEL_sa	1.53777	0.821033	1.08869	0	1.02274	0.208105	0.671148	1.54492	0	1.74787	0.132366	0	0.191714	0.126695	0	0	0	0.414969	0	1.16993	0.195133
chr16:33509672-33510071	TAR1	0.663682	1.14356	2.21457	1.00092	0.643339	0	0.793962	0.517709	0	0.715111	1.13235	0.421813	0.309723	1.31114	0	0.27416	0	0.0350186	0.00152845	0.669154	0
chr16:33510073-33510552	REP522	1.20962	1.38254	1.44647	1.29751	1.38242	0	0.159332	0.274017	0.265209	0	1.19134	0	0.645619	0.624981	0	0.726953	0	0.199889	0.0559175	0.922495	0
chr16:33511848-33512321	REP522	0.597851	0.012068	1.33729	0.493381	1.92227	0	0.133261	0	0.546857	0.794104	1.22549	0.599061	0.597565	0.117496	0	0.13455	0.265725	0.462387	0.0711311	1.12214	1.54617
chr16:33512866-33513033	REP522	0.87699	0.516439	1.77935	1.51335	0.191992	0	0.0921398	0	0.106764	1.62087	0	0.442768	0.845711	0	0.361128	0	0	0.339035	0.0801255	0	1.9426
chr16:34213943-34214572	SST1	1.176	1.03567	1.87631	1.5141	2.05576	0.0601443	1.00943	1.38539	0.674596	1.56429	1.32912	0.910449	1.15706	0.499384	0.509919	0.291521	0.681467	1.25062	0.71714	2.86346	0
chr16:34374619-34375487	SST1	1.5149	1.00111	1.46822	1.35329	1.80587	0.0649656	1.34981	1.96124	0.913225	1.38129	0.993935	1.2084	0.981005	1.06992	0.621684	0.450401	0.27627	0.774157	0.617731	2.61916	0.105544
chr16:34376449-34377515	SST1	0.596401	1.02788	0.90912	1.36711	1.88595	0.332599	0.924662	1.8325	0.187337	1.58678	1.10123	0.559609	1.09991	0.930578	0.780948	0.256117	0.762893	1.12699	0.765187	3.25153	0.143485
chr16:34377825-34377837	SST1	0.140229	0.161281	0.867248	0.321928	0	0.321928	0.866734	0	0	0.0931139	0.415034	0	0	0.0219913	0.142962	0.649091	0	0.674632	0.0959109	1.79909	0
chr16:34378062-34378555	SST1	1.41091	1.83393	2.53375	1.9513	1.65507	0.31091	2.03954	1.57384	0.408744	1.72341	0.707737	0.765543	0.9302	1.2196	1.09875	0.254304	1.22791	1.16967	0.935965	3.51683	0
chr16:34379351-34379551	SST1	1.78468	1.10027	0.809859	2.06141	1.26545	0.684657	1.80517	1.76862	0.692383	1.66111	0.979235	0.612315	0.876778	1.0432	1.17947	0.316632	1.34739	1.80512	0.430532	3.15876	0
chr16:34449694-34450007	HSAT6	0	0.424213	0.468041	0.865008	1.67951	0.521342	0	0.249664	0.245496	0.222001	0.332152	0.644918	0.0995107	0.655901	0.799411	0.826095	0.730583	0	0.412597	1.30898	0.432863
chr16:34483524-34483742	HSAT6	0	0	0.597126	0	1.89685	0.711838	0.634091	0	0.187312	0.480182	0.119343	0.233103	0	0.754734	0	0.0327356	0.653885	0	0.671339	0.21405	0.120564
chr16:34486772-34487072	HSAT6	0.641666	0.327825	1.62499	1.24557	1.3471	0.0319174	2.0106	0.612815	0.524746	0.120856	0	0	1.31907	1.46976	1.13496	1.25372	1.61353	0.659011	1.11258	1.97867	0
chr16:34487088-34487211	HSAT6	0.659961	0.19901	0	0.781083	1.40444	0.905389	1.60188	0.374322	0.0406961	0.0335252	0.146733	0.635792	0	1.08436	0	0	0.333607	0	0.51789	1.81201	0.347246
chr16:34530115-34532480	BSR/Beta	0.365905	1.30514	0.101919	1.50989	1.55196	0.375746	0.657978	1.2936	0.336809	1.33456	0.939655	0.512975	0.84449	0.226336	0.521473	0.807289	1.16428	0.513693	0.800214	2.77403	0
chr16:34532510-34535618	BSR/Beta	0	0.959384	0.303658	0.973905	2.32133	0.43438	0.786111	1.26856	0.601963	1.66015	0.941257	0.554343	1.07153	0.282594	0.45506	0.799245	0.710305	0.852662	0.985566	3.19915	0
chr16:34535673-34536044	BSR/Beta	0	1.01277	0.253929	1.4894	1.74128	0	0	0	1.77367	1.10061	1.03218	0.0759433	0.75942	0.0653931	1.22514	0.774637	0.687733	1.07331	1.29558	2.83336	0
chr16:34536335-34537686	BSR/Beta	0.563187	1.52574	0.311817	1.49904	1.94028	0	1.12341	0.554638	0	1.34776	0.545346	0.468906	0.531449	0.16696	1.02996	1.26013	1.09808	0.797445	1.05794	3.86434	0
chr16:34537740-34537871	BSR/Beta	0.157678	0.83737	0	0.323405	1.98284	0.280541	1.16964	1.30606	0	1.65275	1.16735	1.49666	0.412966	0	0.515147	0.959399	1.68278	0.37109	0.849359	4.09502	0
chr16:34537941-34539518	BSR/Beta	0.389192	0.670913	0.991543	1.09817	2.13054	0.282819	1.08314	0.782845	0.573956	1.36739	0.7689	0.316598	0.925946	0.140883	0.935716	0.880019	0.483364	0.522548	0.480058	3.12673	0
chr16:34539740-34541366	BSR/Beta	0.216647	0.713634	0	1.12997	2.45451	0.394547	0.215641	1.07951	0.667411	1.38522	0.538727	0.0247026	1.02562	0.405274	0.0593968	0.714769	0.577808	0.992283	0.926888	3.18782	0
chr16:34541390-34541554	BSR/Beta	0.450285	1.26607	0	0.531619	2.07872	0.847508	0.431184	1.70829	0.936463	2.09229	1.67873	0.491689	1.29963	1.32833	0.888157	1.08768	0.153844	1.00849	1.07381	3.73534	0.300381
chr16:34541620-34542632	BSR/Beta	0.425867	0.605674	0	1.49992	1.72543	0	1.13907	1.35231	0.111045	1.05222	1.10367	0.386612	1.10686	0.473517	0.935671	0.890672	1.02389	0.451119	0.7578	2.75394	0
chr16:34560977-34561066	ALR/Alpha	0.0653655	0	0	0.770296	1.67909	0.476527	0.331166	1.43943	1.03976	0.668382	0	0	0.771953	0	0	0	0	0.110631	0.140622	1.5277	0.874765
chr16:34573824-34574062	HSAT6	0	1.08877	0	1.53239	2.44159	0.156021	0.292193	1.18597	1.31942	1.55494	1.49396	0	0	0.302512	0	1.26616	0.841587	0.655123	0.471552	1.43159	0
chr16:34596974-34597309	BSR/Beta	0.664273	0.380197	0	1.79063	1.57014	0.432778	0.456154	0.38104	1.13075	1.83664	0.963999	0.0778309	0.638871	0	0.74859	0.345953	1.11242	0.025695	0.793638	2.52546	0
chr16:34597325-34597511	BSR/Beta	0.279495	1.18053	0	1.23483	2.23228	0	0.621656	1.22099	1.02589	1.02706	1.54164	0.0456666	1.63758	0.694586	0.512551	0.584212	0.510527	1.15484	1.19997	3.16967	0
chr16:34597627-34599446	BSR/Beta	0.410081	1.07623	0.210514	0.820828	1.92704	0.216486	0.744109	0.989248	0.114447	1.64622	1.11445	0.548151	0.657997	0.0863218	0.264536	0.778537	0.56431	0.828006	0.806464	2.81363	0
chr16:34599462-34599669	BSR/Beta	0.885012	0.956897	1.1269	0.911784	0.902923	0	0.370421	1.17076	1.06002	2.36248	0.684038	0.211199	1.54416	0.468979	1.21106	0.738128	0.481268	1.36645	0.772933	3.79036	0
chr16:34599685-34602494	BSR/Beta	0.268638	0.792905	0.415553	1.27132	1.6959	0.254425	0.97651	1.33364	0.5023	1.45457	0.900838	0.791756	0.679901	0.157406	0.462052	1.23343	0.641037	0.702746	0.718	2.94183	0
chr16:34602696-34604288	BSR/Beta	0.727119	0.723419	0.164889	1.20706	1.90869	0.552328	0.87497	0.967788	1.01373	1.58177	1.21711	0.297121	0.820763	0.206868	0.141001	0.925369	0.847043	1.1081	0.607806	2.27033	0
chr16:34604326-34604446	BSR/Beta	0	1.2239	1.06793	1.73867	2.02696	0	0.14015	0.540196	0.098945	1.85907	0.634649	0	0.139456	1.03516	0.508855	0.598661	0.597288	1.75486	0.723978	2.08886	0
chr16:34604509-34606019	BSR/Beta	0.300053	1.0078	0	0.793238	1.91112	0.566766	0.783172	1.05868	0.461738	2.09217	0.18095	0.198532	1.14958	0.231088	0.456564	0.817173	0.780092	0.537028	0.787792	2.91953	0
chr16:34606075-34606164	BSR/Beta	0	1.06854	0	2.35719	0.900946	0.695442	1.50103	1.01653	0.317015	1.17155	1.35766	0	0.571716	0	1.69294	1.15886	0.874836	0.865713	0.230498	4.00568	0.581718
chr16:34606201-34606456	BSR/Beta	0	0.66308	0.0633925	1.14949	0.953452	0.190299	1.99025	0.699942	1.60534	2.36996	1.01278	0.271438	0.764856	0.613126	0.247551	1.05629	1.30676	0.546492	0.767189	2.69202	0
chr16:34621030-34621259	HSAT6	0	0.838758	0	0.706137	1.22335	0	0	0.129626	0	0.0907586	0.678333	0	0.215554	0.164992	0.252997	0.194957	0.548811	0	0.295018	0.601297	0.657448
chr16:34643872-34644169	HSAT6	0	0.331304	0.57289	0.936365	1.78783	0	0.933361	1.69878	0.304453	0.726544	0.258929	0	0.0518732	1.17437	1.08187	0.387153	0.930336	0	0.261302	0.369316	0.697409
chr16:34661995-34662309	BSR/Beta	1.87132	0.532197	1.16671	1.41985	1.75143	0.0358632	0	1.5683	0.270553	2.03168	1.11648	1.16269	1.05942	0	0.278568	0.287011	1.64642	0.0340889	1.10248	3.31729	0
chr16:34662389-34664141	BSR/Beta	1.19118	0.990243	0.826803	1.50218	2.23143	0.239679	0.245824	1.13004	0.750555	1.81704	0.562943	0.185879	0.669335	0.783507	0.819774	1.02479	0.768485	1.06156	0.856834	3.04263	0
chr16:34682894-34684302	BSR/Beta	1.33165	1.11822	1.81196	1.37423	2.2096	0.701052	1.90947	1.64431	0.454207	1.8298	1.11678	0.930472	1.29778	1.08079	2.01643	0.962875	1.17317	1.08081	0.969366	3.78026	1.25866
chr16:34684351-34685392	BSR/Beta	1.49128	1.29225	1.27116	1.61654	1.86737	0.676628	0.636794	1.37321	0.514218	2.14005	1.05189	1.44738	1.0502	1.0583	2.09375	0.657997	1.37546	0.53046	1.09983	3.49142	0.804896
chr16:34715420-34715648	HSAT6	0	0	0.946514	0.860605	1.9358	0	1.23486	0	0	0.0239366	0.279638	0	0	1.84158	0.671094	0.487661	0.0978535	0	0.281882	1.80589	0
chr16:34729014-34729862	BSR/Beta	1.33503	1.07451	0.606802	1.51689	1.55653	0.209116	0.698485	1.16661	0.425287	1.6119	0	0.422631	0.970611	0	0.41419	0.306601	0.593507	0.882095	0.664401	3.55845	0.0517062
chr16:34730005-34731109	BSR/Beta	1.28662	0.852358	0.27078	1.25766	2.01236	0.358453	0.489995	1.03336	0.429975	1.09204	0.706977	0.199776	0.5265	0.111365	0	0.923142	0.694033	1.01913	0.408679	3.17776	0
chr16:34731350-34732569	BSR/Beta	1.57699	0.98324	0.74804	1.08274	1.79133	0.373843	0.590894	1.30822	0.265869	1.69973	0.365749	0.243267	0.874435	0.425996	0.292523	0.780856	0.265977	0.280648	0.627812	2.41955	0
chr16:34768033-34768406	HSAT6	0.988935	0	1.50538	1.33384	2.39095	0.656469	1.72119	1.25057	1.37935	0	0.832436	1.36666	0.424847	1.29527	1.36533	1.33577	0.556513	0.15919	0.919195	3.32816	0.817951
chr16:34789896-34790732	BSR/Beta	0.782962	1.58035	0.261182	0.484654	2.20042	0.44686	1.0433	0.821425	0.970346	2.1735	0.558562	0.662051	1.00517	0.900977	0	0.54665	1.04149	1.1908	0.686559	2.48736	0
chr16:34790874-34794401	BSR/Beta	0.946686	0.944611	0.302957	1.35363	1.88958	0.611087	0.865293	1.3072	0.643302	1.68331	0.706128	0.453744	0.795168	1.64428	0.355152	0.649597	0.6063	0.799203	0.768748	3.18724	0
chr16:34794432-34794969	BSR/Beta	0	0.947479	0	0.655471	2.08435	0.661294	0.074889	0.902745	0	1.14717	1.07231	0.881116	0.909666	0.403268	0	1.03242	0	0.650443	0.714549	3.09847	0
chr16:34795409-34796381	BSR/Beta	0.61019	0.519653	0.237747	1.24493	2.2639	0.457689	0.0946009	0.912167	0	1.50405	0.723393	0.163563	0.673357	1.36845	0.213864	0.449524	0.59765	0.694247	0.749697	3.00978	0
chr16:34796416-34798173	BSR/Beta	0.868189	0.70703	0.416288	0.542971	2.07818	0.179269	0.32239	1.10489	0.320473	1.44447	0.862066	0.274947	0.859334	1.43115	0.136336	0.817214	0.659057	0.828705	0.575641	3.26869	0
chr16:34798529-34800621	BSR/Beta	1.35223	0.963422	0.505444	1.16816	2.1323	0.272334	0.828201	1.55766	0.625495	1.80528	0.953273	0.440835	1.23011	1.19046	0.621224	0.651077	1.06557	1.13603	0.940933	3.1854	0
chr16:34800673-34801773	BSR/Beta	0.59684	1.03391	0.357	0.942623	1.72438	0.409581	0.832323	1.38706	0.20122	1.37261	0.804111	0.602571	0.949363	0.743187	0.31801	0.496585	0.160881	0.929912	0.52651	2.43959	0
chr16:34801810-34801942	BSR/Beta	1.13967	0.281134	0.0631854	0.962542	1.89142	0	0	0.849759	1.59083	1.43345	0.721154	0.733762	0.920415	1.28818	0.264452	0.46069	0	0	0.971435	3.02504	0
chr16:34802001-34803692	BSR/Beta	0.845614	0.720874	0.021764	1.23262	1.96354	0.170143	0.628848	1.47051	1.22844	1.19185	0.738327	0.504346	0.653895	0.194074	0.464574	0.588152	1.02492	1.06902	0.693079	3.27445	0.0307175
chr16:34803865-34804310	BSR/Beta	1.47151	1.11555	0.421511	2.05142	1.7882	0.914166	0.64596	1.73486	0	2.05834	1.45229	0.621693	1.45065	0	0.839952	0.506825	1.12745	1.43547	0.78851	3.40331	0
chr16:34804330-34806815	BSR/Beta	1.10748	0.773532	0	0.860939	1.98779	0.361297	0.872419	1.23284	0.374945	1.7185	0.788469	0.35933	1.11177	0.533374	0.422427	0.811389	0.444126	1.01115	0.695638	3.01597	0
chr16:34806863-34806999	BSR/Beta	0	1.76382	0.195524	1.00069	2.7914	1.16954	0.143015	1.87558	0.431259	0.729018	1.42944	0.351753	1.1799	1.02927	0.935867	0.609386	0	0.715911	0.365379	2.73174	0
chr16:34883460-34884532	ALR/Alpha	0.461235	0.226965	0.433803	0.518414	1.98636	0.961379	0.732747	0.872458	0.896628	1.2262	0.330019	0.243718	0.870519	1.54268	1.00939	0.717675	0.421781	0.344647	0.90902	2.92848	0.323946
chr16:34884543-34885802	ALR/Alpha	0.615049	0	0.326365	0.310643	1.34337	0.735072	0.500965	0.391163	0.236842	1.18779	0.813541	0.138251	0.50999	1.40222	0.260568	0.702613	0.49094	0.0667023	0.691668	2.30145	0.189477
chr16:34885866-34893935	ALR/Alpha	0.880725	0.281455	0.50173	0.604764	1.4461	1.19561	0.642397	0.8707	0.367505	1.27063	0.293582	0.259279	0.521664	1.33327	0.745014	0.407701	0.918157	0.287366	0.856587	2.80862	0.272405
chr16:34893970-34897637	ALR/Alpha	1.11297	0.235703	0.573258	0.794312	1.72753	0.990606	0.481712	0.781326	0	1.35447	0.422836	0.340095	0.528861	1.17933	0.539313	0.559433	0.854538	0.285509	0.790914	2.54332	0.290613
chr16:34897655-34898122	ALR/Alpha	0.822208	0.194566	1.24282	1.60591	1.22206	0.206443	0.876401	1.46219	0.754024	1.00385	0.0235676	0.566572	0.501821	1.37221	0.651003	0.650912	0.752937	0.320404	1.18247	2.54115	1.16154
chr16:34904669-34906559	ALR/Alpha	0.720725	0.158557	0.282286	0.691266	1.43187	0.930419	0.577306	0.834274	1.02698	1.40703	0	0.727415	0.639519	1.45642	1.70984	0.891575	2.14356	0.403704	0.730723	2.72805	0.425642
chr16:34907613-34917676	ALR/Alpha	0.900359	0.117163	0.206268	0.55096	1.36249	0.941399	0.309665	1.01776	0.586606	1.15384	0.326687	0.334889	0.629483	1.05631	0.515712	0.370242	1.05571	0.13964	0.771497	2.62558	0.128214
chr16:34917695-34917867	HSAT4	1.25798	1.01336	0.738673	1.53414	1.24796	0.803285	1.21685	1.04955	0.310875	1.88357	0.863613	0.700164	0.691507	1.37614	1.15739	0	1.66576	0.0811351	1.27405	3.66363	0.388939
chr16:34917897-34918162	HSAT4	2.02303	0.559237	1.04178	1.11471	1.77198	0.720138	0.346168	2.69438	0.971347	2.05921	0.45729	0.458245	0.92286	1.38232	0.466737	0.97621	1.65705	0.274447	0.60446	2.38481	0.649082
chr16:34918421-34926389	HSAT4	1.45853	0.791931	0.765772	0.664192	1.64331	0.326905	0.666602	1.48468	0.516459	1.52202	0.541961	0.498772	0.70099	1.58268	0.752243	0.56809	0.842826	0.664656	0.682358	3.02981	0.576183
chr16:34926401-34926825	HSAT4	1.11503	1.17543	1.19253	0	1.69477	0.672353	0.963082	2.03161	0.5108	1.11568	0.256238	0.0953844	0.467759	0.928958	1.05712	0.627495	0.87998	0.350633	0.750761	3.11073	0.596258
chr16:34926849-34930053	HSAT4	1.55846	0.824752	0.806275	0.77268	1.45825	0.660153	0.766833	1.32527	1.0605	1.48816	0.781158	0.503847	0.98083	1.34491	0.692293	0.46047	0.89061	0.676493	0.894736	3.1789	0.291262
chr16:34930055-34930648	ALR/Alpha	0.985129	0.235531	0.522859	0.982152	1.7027	0.800654	0	0.328687	1.03264	1.32616	0.0790469	0.0498677	0.425706	0.497464	0.767655	0.206068	1.34032	0.339126	0.615171	2.03758	0
chr16:34930940-34931212	ALR/Alpha	1.5452	1.11839	0	0.559404	0.951991	0.64236	1.72079	0.96997	0.375546	1.23451	0.49173	0.361926	0.686648	1.64718	1.07938	0.875458	1.04046	1.04203	0.886784	1.92316	0.562455
chr16:34931227-34932190	ALR/Alpha	1.1278	0	0	0.437601	1.20762	0.458854	0	0.836829	0.847676	1.01441	0.2645	0.579779	0.445059	1.60785	0.747894	0.0433165	0.126761	0.0541261	0.758286	2.83881	0.746846
chr16:34935231-34937002	ALR/Alpha	1.02625	0.254521	0.625822	0.234379	1.17407	0.444285	0.266757	1.24271	1.03458	1.48474	0	0.673294	0.351719	1.29628	0.835738	0	0.662142	0.237478	0.637935	2.51841	0.347711
chr16:34937278-34939423	ALR/Alpha	1.00321	0.24073	0.705014	1.00691	1.67307	1.093	0.591938	1.11057	0.350972	1.94332	0.957989	0.723637	0.732842	1.47437	1.2184	0.891567	1.12598	0.544644	0.638111	3.16691	0.507353
chr16:34939727-34942208	ALR/Alpha	0.874891	0.117908	0.228308	0.897271	1.56727	0.888523	0.665193	1.03439	0.265389	1.36693	0.56182	0.443235	0.428903	1.7495	0.678198	0.45647	0.883355	0.0731758	0.805829	2.89927	0.299069
chr16:34942223-34942550	ALR/Alpha	1.20139	0.371882	0	0	1.71372	1.10864	1.08109	0.623258	0.756801	1.23229	0.512075	0.897604	0.414893	1.00826	0	0.558032	0.545029	0.342634	0.329181	2.78196	0.769078
chr16:34942566-34944785	ALR/Alpha	0.792997	0.34153	0.371102	0.6152	1.61063	0.834881	0.831999	1.1366	0.431152	1.45237	0.433173	0.616395	0.480234	1.22439	0.593564	0.703278	0.675509	0.242206	0.789963	2.63834	0.535197
chr16:34944805-34945101	ALR/Alpha	0.478558	0.329916	0.403388	0.18778	1.10701	1.32906	0.510577	0.856771	1.03443	1.36253	0.452037	0	0.40932	1.61599	0.471219	0.593287	1.44266	0.47307	0.448943	1.64723	0.37679
chr16:34945098-34947906	HSAT4	1.14478	0.790372	0.658125	0.788711	1.69368	0.453302	0.378856	1.31419	0.410406	1.19194	0.877603	0.547628	0.712569	0.979228	0.623549	0.422825	0.937939	0.736648	0.893564	3.03135	0.700742
chr16:34947930-34948068	HSAT4	2.00277	0.627532	0.0784732	0.192106	1.74896	0.132419	1.01215	1.23554	2.01477	1.64707	0.085683	1.00136	0.164117	1.14145	0	0.719911	1.11572	0	1.10391	3.11859	0.860518
chr16:34948093-34949449	HSAT4	1.37059	0.451752	1.04481	0.960252	1.65983	0.483148	0.385365	1.27291	0.92152	1.61771	0.681926	0.394393	1.23299	1.36463	0.999863	0.909965	1.24256	0.668627	0.917455	2.96471	0.763021
chr16:34957832-34958007	HSAT4	1.81408	1.04771	2.26387	0.139862	1.76614	0.88804	0.931055	1.61916	1.44301	0.996974	1.98354	1.14012	0.806225	3.12681	1.30787	0.898185	1.06449	0.0807941	1.64428	2.93796	2.06603
chr16:34958019-34962207	HSAT4	1.37566	0.722737	1.05884	0.653381	1.53637	0.635364	0.487486	1.52919	0.540146	1.37582	0.472498	0.657338	0.873435	1.41637	0.723183	0.607674	0.602523	0.826306	0.848077	3.1332	0.685187
chr16:34962228-34963984	HSAT4	1.29464	0.560999	0.464281	0.853796	1.05897	0.538508	0.877265	1.3739	0.544139	1.45516	0.928283	0.646513	0.697142	1.27121	0.608838	0.254219	0.343385	0.851831	0.456028	2.83476	0.455565
chr16:34964003-34964913	HSAT4	1.09241	0.906583	0.749989	1.17272	1.3285	0.609131	0.122315	1.1989	0.253711	0.854818	0.64737	0.424395	1.2229	1.15238	1.07085	0.516076	0.654692	0.510618	0.693034	3.11222	0.197714
chr16:34964929-34967092	HSAT4	1.13148	0.683849	1.05824	0.595227	1.49853	0.462105	0.88559	1.64861	0.137595	1.09621	0.717166	0.489769	0.70466	0.951841	0.796299	0.217777	0.472249	0.774216	0.62571	2.70984	0.649422
chr16:34967106-34968360	HSAT4	0.979711	0.651545	0.238909	0.734768	1.21429	0.630117	1.03283	1.73567	0	1.33484	0.0594799	0.668655	0.697614	0.917844	0.833943	0	0.295394	0.549304	0.634119	2.65788	0.301845
chr16:34989886-34992469	ALR/Alpha	1.06702	0.350248	0.195852	0.462262	1.2217	0.866156	0.516025	0.99602	0.891956	1.27539	0.752218	0.407353	0.379089	1.14709	0.938263	0.618972	0.591268	0.144764	0.564203	2.67108	0.290413
chr16:34992482-34998658	ALR/Alpha	0.745203	0.171937	0.14091	0.406787	1.12823	1.03115	0.67763	0.878113	0.405753	1.35409	0.454734	0.297121	0.443755	1.41072	0.626804	0.499374	1.22878	0.130456	0.760783	2.65523	0.563266
chr16:34998953-35000000	ALR/Alpha	0.378201	0.369718	0.450042	0.717228	1.96145	0.979528	0.880686	0.995636	0.762851	1.32148	0	0.532636	0.588296	1.92348	1.09905	0.684666	0.680936	0.332038	1.20793	2.5657	1.15589
chr16:35000000-35000466	ALR/Alpha	0.277402	0.633794	0.602048	0.495603	1.36098	1.41258	1.24007	0.799187	1.04003	2.2514	0.646992	0.361207	0.539531	2.21122	1.68036	0.710393	1.45804	0.766358	1.37815	3.1555	0.94218
chr16:35000477-35001647	ALR/Alpha	1.0494	0.115712	0.67726	0.873876	0.92992	1.19733	0.550191	1.55029	0.514935	1.49092	0.609783	0.248948	0.755067	2.05344	1.23609	0.991209	1.43371	0.67017	0.747826	3.05436	0.915727
chr16:35001712-35008562	ALR/Alpha	0.820412	0.261988	0.416851	0.505972	1.51054	1.09913	0.189338	1.00446	0.498792	1.48899	0.70052	0.379466	0.357608	1.48432	0.638982	0.410189	0.971281	0.192977	0.829038	2.8738	0.420229
chr16:35008579-35010997	ALR/Alpha	0.734863	0.310084	0	0.300967	1.34223	0.696964	0.634426	0.621102	0.546462	1.24887	0.588181	0.472768	0.489861	1.60303	0.624279	0.500802	0.7958	0.308769	0.639732	2.61802	0.0263327
chr16:35011010-35011596	ALR/Alpha	0	0	1.01016	0.492653	1.83512	0.268698	0.452279	1.0231	0.654784	1.28828	0.606537	0.445271	0.418665	1.27254	0.492571	0.818245	0.710402	0.211436	0.962697	2.44377	0.837693
chr16:35011619-35011730	ALR/Alpha	0.216138	1.07408	0.475676	0.685285	1.8734	0.924077	0	1.51518	0	0.849679	0.287496	0	1.06698	1.38511	0.567526	0.544683	0.318369	0	0.563256	3.05808	1.56665
chr16:35012047-35014295	ALR/Alpha	0.569161	0.131484	0.684325	0.572851	1.33253	0.890968	0.176221	0.850007	0.531199	1.23289	0.428303	0.366252	0.492253	1.75777	1.10325	0.547262	1.1993	0.361072	0.936787	2.61698	0.478206
chr16:35014971-35019272	ALR/Alpha	0.943014	0.193885	0.795592	0.472332	1.45636	1.01159	0.696466	1.02322	0.417207	1.44162	0.705748	0.695557	0.876102	1.36958	0.899176	0.580589	1.2013	0.301482	0.738517	2.61473	0.593115
chr16:35019289-35020566	ALR/Alpha	0.884895	0.394042	0.733675	0.691302	1.51493	1.38642	0	1.5022	0.755819	1.32928	0.232575	0.359735	0.295429	1.48365	1.01524	0.510223	1.47379	0.277509	0.699276	2.79555	0.492745
chr16:35020918-35021305	SST1	2.0624	1.48062	1.24576	1.44074	1.87756	0.188591	1.31072	1.46036	1.14558	2.20395	1.20047	0.305188	0.938316	1.52618	1.42151	0.406079	1.50684	1.17572	1.41276	4.0464	0.255682
chr16:35022514-35023798	SST1	1.47082	1.40313	1.01204	1.367	1.78595	0.00334318	1.10473	1.98609	0	1.51823	1.09129	0.684397	1.08955	1.30529	0.656094	0.631551	0	1.06815	0.69447	2.96099	0.488608
chr16:35024650-35024940	SST1	1.99354	1.65213	0.920171	0.861582	1.88894	0.833627	1.00605	2.42169	0	2.22801	1.45648	1.09457	0.722807	1.29565	0.386877	1.37618	0.169373	0.767748	0.89229	3.0937	0
chr16:35025372-35025903	SST1	1.91328	1.30645	0.639538	0.116538	1.75012	0.690793	1.11398	1.97453	1.0773	1.53834	1.4279	0.521362	0.790955	1.24917	0.383375	0.565909	0.137333	1.12745	0.786964	3.79404	0
chr16:35027032-35027432	SST1	2.11883	0.796864	1.83013	2.37343	2.94298	0.319445	1.35508	1.72648	0	2.1754	1.32584	1.34291	1.12033	1.77701	0.218471	0	0.452901	1.47315	0.968821	3.6026	0.92581
chr16:35027829-35028502	SST1	1.18876	0.929503	0.391295	1.5714	1.93686	0.58845	2.07617	1.80336	0.339571	2.05579	0.902328	0.791297	0.926622	1.79276	0.469511	0.48796	0	1.18894	0.473569	3.5861	1.12425
chr16:35029561-35029970	SST1	1.63149	1.27343	0.449725	1.03626	1.78112	0.170297	0.24412	1.58802	0.431174	1.21545	1.90075	0.775868	1.28922	1.59011	1.12933	0.257216	0	1.29323	0.317918	2.77983	0.864905
chr16:35148022-35148561	SST1	1.66183	0.909266	1.39542	0.695976	2.67758	0.490621	0.605788	1.34884	0.302886	1.98944	0.850967	0	0.966423	1.11513	0.319606	1.08268	1.13763	0.765908	0.940941	3.284	0
chr16:35149246-35154405	ALR/Alpha	1.27538	0.315972	0.467905	0.645748	1.13829	0.79363	0.396466	1.18339	0.411621	1.25366	0.421565	0.341268	0.612154	1.70025	0.649744	0.513319	0.994109	0.18849	0.956696	2.76497	0.866504
chr16:35154421-35157585	ALR/Alpha	0.48871	0.173831	0.275555	0.677846	1.08135	1.07624	0.796697	0.90056	0.703721	1.05211	0.21166	0.138015	0.640519	1.63822	0.30548	0.290165	1.33771	0.335232	0.745754	2.81836	0.773203
chr16:35158151-35165250	ALR/Alpha	1.06683	0.131971	0.632659	0.529251	1.39721	0.939324	0.577431	0.959088	0.541396	1.34654	0.504783	0.26877	0.511691	1.5207	0.743825	0.422911	1.15296	0.207805	0.868529	2.87162	0.616329
chr16:35165261-35167711	ALR/Alpha	1.04001	0.38917	0.413876	0.402515	1.11246	1.32727	0.368344	1.18804	0.343396	1.10462	0.235482	0.254316	0.726413	1.08413	0.609093	0.524916	0.982765	0.437856	0.807075	2.9223	0.506825
chr16:35167723-35169154	ALR/Alpha	1.38223	0.268734	0.247624	0.652565	1.73695	1.08882	0.792172	1.35026	0.72139	1.33566	0.0973007	0.232415	0.888967	1.07612	1.10771	0.806497	0.754699	0.49212	1.07849	3.0206	0.765704
chr16:35169760-35178074	ALR/Alpha	1.21799	0.420326	0.750263	0.48011	1.63376	1.05259	0.565041	1.14105	0.529921	1.13641	0.497761	0.42461	0.682834	1.41351	0.813853	0.373264	1.07906	0.501037	0.833295	2.9337	0.364247
chr16:35184220-35184824	ALR/Alpha	0.517074	0.393581	1.52185	1.34695	0.828445	0.952647	0.613852	0.878702	0.53668	0.707339	0.63976	0.141904	0.545761	0.326491	0.506561	0.570502	0.144347	0.428657	0.86466	2.87494	0.10904
chr16:35184883-35185366	ALR/Alpha	1.12592	0.375167	0.396302	0.182489	1.76229	1.19337	0.726692	1.47573	1.06882	1.04428	0.528621	0.879737	0.189489	1.29863	0.785643	0	1.51142	0.715401	0.682888	3.50023	0.300381
chr16:35185377-35186736	ALR/Alpha	1.19327	0.0929651	0.067267	1.01513	1.18621	1.03422	0.331132	0.805507	0.354373	1.20283	0	0.3526	0.808986	0.114993	1.25487	0.564993	0.691534	0.352984	0.854259	2.54983	0
chr16:54407279-54407339	SST1	0.30765	0.167987	0.369204	0.900699	0.493166	0	1.45027	0.863661	0.616715	0.415034	0.386811	0	0	0.124831	0.362565	0.402438	0	0.343669	0	0.715437	0
chr16:77746482-77747325	SATR2	0.347382	0.749363	0.756929	0.717579	0	0.358801	0.551728	0.596744	0	0	0.00712372	0	0	0.49211	0.758644	1.19885	0.548052	0.21507	0	0.780209	0
chr16:77747338-77748360	SATR2	0.402373	0.674705	1.10601	1.00882	0	0.424288	1.06522	1.13013	0	0.53451	0.280327	0.609878	0.438495	0.105611	1.02858	0.824906	0.638815	0.443851	0.192169	0.928306	0.252367
chr16:77748372-77750449	SATR2	0	0.106549	0.453154	0.471489	0.714206	0.277521	0.791181	0.712367	0	0.275377	0.556768	0.281134	0.307603	0.137936	1.11014	0.882072	1.24061	0	0.199675	0.675671	0.0731347
chr16:77751012-77752428	SATR2	0	0	0	0	0.168629	0.582334	0	0	0	0	0.0791016	0	0	0	0	0.380087	1.53616	0	0	0.104967	0
chr16:77752484-77752946	SATR2	0	0	0	0.815748	0.632371	0.758994	0	0	0.450844	0.394909	0.242767	0.242487	0	0	0	0.602457	1.47974	0	0	0	0
chr16:77752973-77753307	SATR2	0	0	0	0.912727	0	0.621187	0.334133	0	0.200755	0.515612	0.0659996	0.313583	0	0	0	0	0.965359	0	0	0	0.0281023
chr16:77753889-77754134	SATR2	0	0	0	0.790972	0.570181	0.490929	1.29696	0	1.31849	0	0	0	0	0	0	1.11994	0.572201	0.0703069	0	0	0
chr16:77754177-77754400	SATR2	0.483003	0	0	0	1.19377	0.142649	0	0	0	0.287354	0.686998	0	0	0	0	0.112033	0.183658	0.53053	0	0	0.354249
chr16:80430469-80430646	(GAATG)n	0	0.0612647	0	0.327745	0.514026	0.804442	0	1.30504	0	2.04983	0.994261	1.06894	0.306239	0.826664	1.92888	0.758371	0.931365	0	0	2.41989	0.358194
chr16:80430658-80430698	(GAATG)n	0.605172	0.0673771	0.242438	1.39462	1.5219	1.26784	0	0.402962	0	1.50386	0.645388	0.222409	0.721084	0.434145	2.37156	0.421695	1.95866	0.545879	0	1.50477	0.455092
chr16:86923759-86923953	BSR/Beta	0	0	1.40298	0.529121	0	0.366823	1.00044	0	0	0.238738	1.25747	0.279186	0	0.195159	0.342953	0.472779	0	0.230166	0.0795658	1.34028	0.0285409
chr17:21302-21489	SUBTEL_sa	0	0	0	0	0	0	0	0	0	0	0	0	0	0	0	0	0	0	0	0	0
chr17:21562-21810	SUBTEL_sa	0.247928	0	0.0477896	0	0.167512	0	0	0	0	0.179205	0.317269	0.0604487	0	0	0	0	0	0.0960459	0	0.0259501	0
chr17:3669417-3669571	GSAT	0.234587	0.118147	0.266457	0.132893	0.576851	0	0.785492	0	0	0.448193	1.42152	0.507769	0.753493	0	0.130272	0.143224	0	1.02868	0	0.604868	0.91653
chr17:5745191-5746231	SATR1	0	0	0	0.118851	0.100601	0.295029	0.176374	0	0	0	0	0	0.296158	0	0	0.0585797	0.53821	0.50229	0.0474267	0.136598	0.0923292
chr17:15634912-15634992	HSAT5	0.917279	0.239508	1.52191	0.0717901	0.854411	0	0.469209	1.18484	0.764176	1.04023	1.45179	0	0	0.0211528	0.984057	0.557376	0.137504	0.181192	0.238824	1.56955	0
chr17:15636280-15636367	HSAT5	0.571667	0.080985	1.8634	0.942481	0.572443	0	0	0.959191	0	1.0749	1.45034	0.807149	0.296275	0	0.145769	0.181675	0	0	1.03652	0.840701	0.263034
chr17:15636413-15636514	HSAT5	1.38998	0	1.63398	0.836482	1.54211	0	0.948332	0.779251	0	0.681008	1.48055	1.05163	0.26206	0	0	0.204329	0	0.41472	0.78406	0.0866207	0
chr17:16796729-16796903	REP522	0.229649	0	0	1.25387	0	0	0.371983	1.02679	0	0.549186	0	1.02713	0.262493	0	0	0.223731	0	0.512561	0.133156	0	0
chr17:16838812-16839011	HSAT5	0.660025	0	0	0.036426	0.0471056	0	0	0	0	0	0.489255	0	0	0	0	0	0.417218	0.130944	0	0	0
chr17:18546801-18546887	HSAT5	1.14999	0.0849623	1.12974	0.379211	1.31104	0	0.704686	1.23243	0	0	1.23442	0	0.808369	0.042182	0.199449	1.00238	0	0.133116	0.452448	0.711037	0.029884
chr17:18546933-18547020	HSAT5	0.4259	0.598746	1.33368	0.981429	1.04182	0	0.30963	0.440357	0	0.54582	1.01963	0.082362	0.790138	0	0.298518	0.360949	0	0.711407	0.725322	0.939467	0.263034
chr17:20769853-20770049	REP522	1.46201	1.11487	1.23993	1.70699	1.52646	0	0.37559	0.779058	0.695014	1.91833	1.11021	0.809563	1.38573	1.16982	0.00332878	0.371302	0	1.72975	0.217107	3.29244	0.856962
chr17:20770624-20773216	REP522	1.38599	0.870463	1.39536	1.47476	1.22405	0	0.887073	1.2434	0.379366	1.27227	0.971273	0.674587	0.819088	0.668755	0.378656	0.0882909	0.180288	0.874348	0.44833	2.52928	0.411079
chr17:20841647-20841802	REP522	0.229305	0	0.860891	0	0.805408	0.0123255	0	0	0	0.0805076	0	0	0.630583	0	0.523933	0.595847	0.0783092	0.780512	0	0.00347271	0.196821
chr17:21476138-21476521	SST1	0.643985	0.551491	1.09386	0.839	2.12877	0	0.0404717	0.410667	0	0.956971	0.628223	0	0.732894	0.417099	0.0345538	0.561439	0.510527	0.492786	0.0529584	0.560353	0.311236
chr17:21477365-21477934	SST1	1.69329	0.512894	1.88632	0.342236	1.43476	0	0.907006	1.84976	0	0.919104	0.307953	0	0.473486	0.89396	0.735929	0.643053	0.717684	0.878608	0.380319	0.433333	0
chr17:21758658-21766005	ALR/Alpha	0.883449	0.220466	0.639269	0.609708	1.5202	0.952826	0.626262	1.18321	0.549787	1.2772	0.554677	0.357529	0.532885	1.04288	0.903223	0.975799	0.917867	0.0667161	0.743093	1.75617	0.818073
chr17:21766609-21772247	ALR/Alpha	0.87637	0.137294	0.696386	0.619019	1.30617	0.763335	0.499741	1.02774	0.821106	1.14742	0.455418	0.085547	0.576638	0.555119	0.430446	0.638611	0.975836	0.194541	0.663299	1.4889	0.320069
chr17:21772258-21772761	ALR/Alpha	0.687786	0.455197	0.0842276	1.01473	1.87344	1.22539	0.182552	1.0172	0.478609	1.11321	0	0.504386	0.468135	1.20669	0.309013	0.0898642	0.743575	0.554608	0.446828	1.24507	0.698974
chr17:21773057-21777641	ALR/Alpha	1.14615	0.418525	0.802392	0.911615	1.42494	0.878678	0.614474	1.1335	0.66319	1.18557	0.277806	0.536968	0.471843	0.891404	1.05015	0.445504	1.05157	0.206868	0.635689	1.60794	0.605162
chr17:21777976-21779081	ALR/Alpha	1.51812	0	0.632808	0.56665	1.40896	0.65172	0.118612	0.99421	0.121864	1.0344	0.608913	0.29604	0.576716	0.794936	0.985814	1.19145	1.09045	0.510608	0.827876	0.993479	0.528611
chr17:21779096-21788751	ALR/Alpha	0.917119	0.226336	0.689791	0.688959	1.39789	0.933414	0.547025	0.977727	0.52304	1.2498	0.410678	0.31098	0.531439	0.670877	0.524816	0.711706	0.765874	0.0211528	0.484087	1.18019	0.314105
chr17:21788765-21791768	ALR/Alpha	1.20151	0.174355	0.863058	0.709176	1.702	0.810435	0.461172	0.96482	0	1.32854	0.325421	0.0458623	0.583423	0.414763	0.444328	0.316563	0.952326	0.1554	0.54494	1.23288	0.580946
chr17:21791854-21791933	ALR/Alpha	0	0.683535	1.25056	0.762876	1.82305	0.664674	0	1.23259	1.55561	1.13701	0	0.113074	0	1.22687	0.860025	0.502738	0.695335	0.532945	0	1.3356	0.998174
chr17:21791948-21792519	SST1	1.74622	0.825826	2.07419	1.4362	1.69555	0.228258	0.565353	1.72782	1.22571	1.42095	0.306064	0.498343	1.16712	1.24299	1.16254	1.19641	1.01141	0.598318	0.415867	1.23548	0.691472
chr17:21793008-21793393	SST1	1.33381	0.894364	1.50644	1.71664	2.12908	0.365916	0.975454	1.69829	1.46202	2.21408	1.36218	0.0333701	1.4556	0.8624	1.32193	0.378711	0	1.00736	0.234759	1.65519	0.54311
chr17:21794424-21794998	SST1	1.41471	0.82158	1.64465	1.62978	2.0492	0.164915	0.515511	1.63497	1.183	1.57183	0.0972467	0.290578	0.907883	0.865119	0.260592	0.0405979	0	1.11617	0.227679	1.08096	0
chr17:21795197-21795317	SST1	2.20669	0	2.46102	0.371726	1.6679	0.319456	1.09874	2.44847	0.237833	1.20557	0.33387	0.525798	0.509442	1.0867	0.321928	0	0	0.743394	0.148049	0.166163	0.27997
chr17:21825143-21825706	SST1	1.76586	0.984983	1.55784	1.35132	1.48311	0.0713096	1.17965	1.48617	0	1.62345	1.23413	0.609831	0.985719	1.69762	0.825753	1.37958	0.946342	0.963541	0.32894	0.627261	0.829395
chr17:21826567-21827940	SST1	1.63333	1.26704	1.80214	1.08225	1.99005	0	1.39997	2.17433	0.497924	1.71608	1.27355	0.628251	1.32907	1.64798	1.15366	1.38607	0.579528	1.22767	0.880803	1.21139	0.663809
chr17:21828777-21828996	SST1	1.12127	1.49332	1.35853	0.946634	3.05364	0.454955	0.406373	2.21797	0.105812	2.81001	1.39518	1.00442	0.535247	1.47588	0.610152	2.31254	0	1.16091	0.265305	0.764864	0
chr17:21829011-21829839	SST1	1.66227	1.27304	1.45901	0.957469	2.39322	0	1.46158	1.84646	0.218508	1.47403	1.30919	0.635104	0.940212	1.71396	0.363866	0.804747	0.372607	0.869666	0.627074	1.50544	0
chr17:21830391-21831787	SST1	1.60286	0.883707	1.78755	1.23607	1.92693	0.411979	1.52398	2.02667	0.296945	1.65986	0.861495	0.964805	1.30487	1.81958	0.665775	1.52894	0	1.06021	0.513713	0.735297	0.151469
chr17:21832018-21832301	SST1	1.88474	1.30214	1.54332	1.21249	0.81809	0.515712	1.51777	2.00116	1.75477	1.32399	0.347042	1.38912	0.553066	1.14552	0.527291	0	0	0.742472	0.248353	1.35513	0.681251
chr17:21909901-21911217	SST1	1.79877	1.30694	1.85056	1.24179	1.98323	0	1.43651	2.38667	0.221518	1.90625	1.42	0.670487	0.747336	1.81652	1.14729	0.479013	0.509108	1.21562	0.728138	1.32634	0.45426
chr17:21912069-21912459	SST1	2.01366	0.944739	1.85665	0.857153	2.25644	0.0456247	1.2641	1.62447	1.47765	1.28569	1.10538	0.27145	1.10138	1.04218	0.328078	0.373587	0.0292903	1.70754	0.298553	0.120856	0.164542
chr17:22067903-22068073	REP522	1.33553	1.08149	2.84657	2.13343	1.8118	0.308349	1.30332	2.00939	1.88671	1.14298	0	0.272214	1.18504	0.0585936	0	0.1523	0.768841	0.89868	0.216349	1.30727	0.547904
chr17:22068621-22071244	REP522	1.73245	0.927199	1.65766	0.977851	1.92016	0.27739	1.30466	1.654	0.883175	1.5341	0.909305	0.504468	0.677846	1.00872	0.640778	0.105262	0.535525	0.627551	0.701762	1.59943	0.786253
chr17:22157851-22160581	ALR/Alpha	0.779756	0.249288	0.820028	0.83446	1.32319	0.64223	0.242194	1.45036	0.34618	1.21046	0.508642	0.326307	0.604707	0.544624	0	0.136559	0.383851	0	0.336798	1.53071	0.092654
chr17:22160886-22167531	ALR/Alpha	0.901989	0.25573	0.809019	0.751515	1.61111	0.62485	0.39639	0.99134	0.549176	1.52576	0.489183	0.359397	0.489173	0.560725	0.109869	0.314673	0.447061	0.0156974	0.463832	1.84419	0
chr17:22167641-22168228	SST1	1.77359	0.935271	0.917562	1.67772	1.82756	0.285958	1.06566	1.97563	0.610624	2.59333	1.16831	0.525688	1.19885	1.37445	0.228726	0.337243	0.981604	0.675166	0.574344	2.39072	0
chr17:22168418-22168575	SST1	1.53918	0.948683	0.326066	2.3671	2.78081	0.00401951	0.922251	0.848854	1.56828	1.8554	0.951812	0.759471	1.53116	1.03491	0.6914	0	1.0943	1.42787	1.29799	1.04108	0
chr17:22169733-22171085	SST1	1.29126	1.09016	1.99158	1.33245	2.0386	0	0.925726	1.79101	0.541683	1.42224	1.46829	0.355839	1.12545	1.01556	0.712323	0.506348	0.424815	0.95173	0.539392	2.52321	0
chr17:22171818-22172118	ALR/Alpha	0.94593	0	1.29421	0	1.72262	0.969012	0.0505783	0.440506	1.03192	1.55837	0.12364	0.00331439	0.707763	0.462356	0.464668	0.648309	0.751712	0.0450515	0.650912	2.40909	0
chr17:22172132-22179417	ALR/Alpha	0.971406	0.196028	0.58452	0.508865	1.47428	0.919904	0.601269	0.872876	0.40732	1.15108	0.336146	0.35443	0.556964	0.718386	0.587423	0.144242	0.78297	0.0279608	0.678126	1.69475	0.0940063
chr17:22179717-22179771	ALR/Alpha	1.392	0.562953	0.641491	0.378001	0	1.11753	0	0.683687	0.736968	0.255464	1.15601	0.509372	0	0.856093	0.744953	0.218868	2.06209	0	0.370823	1.31968	0.361813
chr17:22179786-22189462	ALR/Alpha	1.06059	0.429086	0.877422	0.637035	1.59961	0.834282	0.329675	1.14009	0.522648	1.30453	0.405382	0.377379	0.551954	0.687795	0.669743	0.285059	0.969049	0.205092	0.411274	1.97072	0.00976279
chr17:22189775-22190964	ALR/Alpha	1.37026	0.37699	1.08302	1.03274	1.97869	0.803616	0.462377	1.3243	0.411871	1.3759	0.157535	0.308058	0.625327	0.408516	1.02306	0	0.698405	0.205593	0.68524	1.17183	0
chr17:22190991-22191627	SST1	0.574324	1.49009	2.29756	1.54666	2.21103	0.667329	0.847203	1.74021	0.652308	1.85596	0.46633	0.478268	0.434049	1.44613	0.934139	0.250598	0.745814	0.273301	0.362913	1.86198	0
chr17:22192307-22192596	SST1	1.9818	1.04771	2.00603	0.890882	1.83114	1.02842	0.808855	2.32052	1.31232	1.44416	0.369695	1.0157	1.68042	1.97194	1.3563	0.603426	1.24609	0.106991	0.513976	1.45419	0
chr17:25414882-25415458	REP522	0.985398	0	1.21686	0.905451	1.61324	0.146681	0.0418878	0.363698	0.521282	1.94368	0.504295	0.398263	0.861114	0.201345	0.122752	0.260784	0.132432	0.0482083	0.682313	1.61686	0.854179
chr17:25415549-25417558	REP522	1.24378	1.01913	1.63019	1.33379	1.61549	0	0.867351	1.46114	0.498731	1.41509	0.770694	0.60202	0.963474	0.60007	0.153338	0	0	0.539769	0.329812	1.06001	1.42809
chr17:25418139-25418326	REP522	0.37391	1.10381	1.88772	1.18516	1.86873	0.0919232	1.00032	1.13648	2.09952	1.47428	0.864248	0.75919	1.47355	0.998419	1.25965	0.0892676	0.570754	0.917378	0.2902	0	1.78659
chr17:25475680-25479470	ALR/Alpha	0	0	0	0	1.5401	0.542565	0.215952	0.256612	0.237931	0.600089	0	0	0	0.513319	0.652289	1.03039	0.871788	0	0.285627	0.464491	0.0596183
chr17:25480181-25481535	SST1	0.589265	1.1382	0.911385	0.818728	2.16445	0	1.39504	1.14761	0.395754	1.10922	0.45445	0	0.432938	1.00143	1.00805	1.41786	0.921139	0.169784	0.274566	0.493453	0
chr17:25482639-25484070	SST1	1.00035	0.726465	1.52947	0.281479	1.67366	0	0.779714	0.857527	0.894053	0.657859	0.934841	0	0.298952	0.428003	1.04271	1.43278	0.641241	0.333687	0	0.294606	0.0134408
chr17:25485109-25486487	SST1	0.347824	0.976679	1.45572	0.779058	2.01933	0	1.27422	0.837096	0.133274	0.827014	1.06388	0	0.156151	0.275579	0.833805	1.17519	0.843477	0.300955	0.192497	0.551649	0.0859549
chr17:25486596-25486928	ALR/Alpha	0.194175	0	0.205718	1.01378	1.80568	0.666429	0.505037	0.3373	0	0.84141	0.479013	0.40487	0	0.148986	1.11868	0.655654	1.04236	0	0.416407	0	0.0612094
chr17:25486943-25487752	ALR/Alpha	0	0.353696	0	0	1.80241	0.535635	0.354689	0.551117	0.25198	0.251786	0.118851	0.421371	0.00748258	0.336866	0.695388	0.985945	0.89621	0	0.513016	1.3282	0.108665
chr17:25489687-25492776	ALR/Alpha	0.0522907	0.0444081	0.0430925	0	1.4891	0.389864	0.606376	0.108304	0	0.00580238	0.193267	0	0	0.289563	0.457153	1.05109	0.905482	0	0.180097	0.368109	0.436354
chr17:25492840-25494094	ALR/Alpha	0	0	0	0	1.4001	0.278044	0.429782	0.176489	0	0	0	0	0	0.104994	0.635764	0.738171	1.19272	0	0	0	0.0167102
chr17:25494414-25494699	ALR/Alpha	0.274029	0	0.643819	0.244363	0.9722	0.0450515	0.803764	0	0	0.211075	0.444307	0	0	0	0	0.333893	1.15144	0	0.477719	0.385486	0.16328
chr17:25494714-25499999	ALR/Alpha	0	0	0	0	1.37232	0.182489	0.302828	0	0	0.177573	0	0.00317044	0	0.666393	0.14513	0.773743	1.04969	0	0.120684	0.420628	0.138998
chr17:25500001-25508249	ALR/Alpha	0	0.0384783	0	0	1.51825	0.55394	0.852151	0.426114	0	0.204278	0.101193	0	0	0.778562	0.568324	0.637814	1.28434	0	0.240473	0.591258	0.232857
chr17:25509123-25509631	ALR/Alpha	1.29498	0.662087	1.04588	0.596048	2.39423	1.54821	1.72895	1.76952	0.171437	1.98684	0.16458	1.19406	0.946342	0.760519	0.826729	0.638528	0.161797	0.260845	0.276973	2.74619	0.172091
chr17:25509643-25510044	ALR/Alpha	0.793746	0	0.245471	1.22437	1.2863	0.562133	1.4097	1.43273	0.303097	0.764227	1.00023	0.525047	0.733068	0.917997	1.0351	0.535346	1.74484	0	0.216275	1.00895	0.596506
chr17:25516108-25524439	ALR/Alpha	0.00976279	0	0	0	1.38512	0.529741	0.686272	0.343021	0	0.0338916	0	0	0	0.915597	0.711283	0.709723	1.26125	0	0.320069	0.483633	0.454123
chr17:25525456-25525582	ALR/Alpha	0	0.300522	0	0.0315646	0.986462	0.0995376	0	0	0.215231	0.117283	0.46999	0.667483	0	0	0	0.491432	1.12338	0	0.0635582	0.341257	0
chr17:28903243-28903418	REP522	0	0.649312	0.0942766	0.795476	0.456985	0	0	0	0	0	0	0.847291	0.793147	0	0	0	0	0.335266	0	0.230867	0
chr17:61479858-61479913	HSATI	0	0.293147	0.562787	0	0.444169	0	1.04711	0	0	0.760485	0.914189	0	0.197123	0	0	0.354655	1.02486	0	0	0	0
chr18:11189036-11189247	SST1	1.99474	0	1.49295	0	0.48621	0.130522	0.568781	0	0	0	0.994276	0.571754	0	0	0	0.466204	0	0.575254	0	0.213055	0
chr18:11302902-11303362	GSATX	0.914059	1.21491	1.68104	0.997639	0.376079	0.477791	1.32055	1.37826	0.588047	0.334911	1.14684	0.150989	0.156565	0.0275221	1.39024	0.655892	0.229588	0.385608	0.91731	1.31663	0.719867
chr18:11532776-11533496	REP522	0.591383	0.30892	1.44752	0	1.04823	0	0.581592	0.33714	0	0	0.302079	0.334545	0.381095	0.0380006	0.780671	0.119569	0.280849	0.619854	0.42135	0	0.604973
chr18:11534069-11534425	REP522	0.903617	0	1.70103	0.719201	1.04063	0	0.16074	1.12382	0.731044	0	0.543526	0.11027	0	0.201772	0.560069	0.315984	0	0	0.168719	0.470001	2.12275
chr18:12046368-12046527	REP522	0	0.658691	0	0.345907	0	0.098177	0	0	0	0	0	0	0.494457	0	0	0.241999	0	0.400385	0	0.580416	1.78591
chr18:12047103-12047918	REP522	0	0.0300253	0	0	0.145886	0	0	0	0	0	0	0	0	0	0	0.0968421	0	0	0	0.0371151	1.11933
chr18:12048024-12048783	REP522	0	0	0	0.303073	0	0	0	0	0	0	0	0.149077	0.0297426	0.0163537	0.157484	0	0	0	0	0.665329	1.18018
chr18:12057818-12057946	REP522	0	0.442832	0	0.204216	0	0.1856	0	0	0	0	0	0.418071	0.273468	0	0.114634	0.106898	0.977888	0.209403	0	0.640158	0.359094
chr18:12059266-12061637	REP522	0	0.0570274	0.0352016	0.713968	0.215045	0	0	0	0	0.257192	0.282404	0.385	0	0	0.0634753	0.146212	0	0.0537369	0	0.000793264	1.52169
chr18:12061824-12061957	REP522	0.243255	0.441547	0	0	0	0	0.394931	0	0	0	0	0	0	0	0	0.118493	0.151417	0.498884	0	0	2.47714
chr18:12083629-12083822	REP522	0	0.00578801	0	0	0.0567916	0	0.324096	0	0	0	0	0.30977	0.0748205	0	0	0	0.242901	0	0	0.352634	0.0769832
chr18:12085178-12085653	REP522	0	0.337369	0	0.0708015	0.375089	0	0	0	0	0.182031	0.226792	0	0.207331	0	0.439687	0.464491	0.109976	0.813845	0	0.810386	2.08394
chr18:12086222-12086324	REP522	0	0	0	0.638278	0.554412	0	0	0	0	0.436173	0.734248	0	0	0.171783	0.255356	0	0.517679	0	0	0.901309	1.3167
chr18:14334160-14334266	HSAT5	1.86207	2.05006	1.19291	1.47968	2.34905	0	0.368757	0.733649	0.252815	1.86854	0.849479	1.69135	1.43217	0.389611	0.828583	0.671719	0	1.05297	0.294712	1.60372	0
chr18:14334340-14334420	HSAT5	1.66718	0.691623	1.37303	1.10831	1.92302	0	0	1.36031	0.952401	2.17529	2.02062	0.976034	1.52987	0	0.995485	0	0	0.775329	1.09158	1.69405	0
chr18:14334502-14334585	HSAT5	1.01759	0.405219	2.51287	0.202963	2.75028	0.513703	1.60589	1.02188	0	0.452501	2.831	1.26534	0.0458763	0.28168	1.03223	1.23791	1.32193	0.154674	1.05177	2.01521	0.0501743
chr18:14334810-14334973	HSAT5	1.38472	1.22813	1.35772	0.427703	2.44601	0.373509	0.85634	0	0.30395	1.33516	0.623183	0	1.10719	0	1.10454	0.528871	0	0	0.352815	0.724153	0
chr18:14640670-14641182	REP522	2.16418	0.460858	1.21109	1.25961	1.43793	0.00197514	1.27935	1.54965	0.967774	1.07543	0.571405	0.647158	0.723829	0.496513	0.428882	0.384967	0	0.394086	0.807132	1.70503	0
chr18:14641195-14641687	REP522	2.56388	0.291674	2.02875	1.42195	1.24756	0	1.73475	1.82241	0.5382	1.12814	0.281467	0.619704	0.854818	0.371291	0.804417	0.135942	0.271497	1.11501	0.708611	2.41327	0
chr18:14641744-14643199	REP522	2.07034	1.10607	2.01754	1.56789	2.18986	0	1.39182	2.37706	1.00931	2.16046	0.647849	0.739727	1.38186	0.846706	0.524936	1.2121	0	1.22826	0.775767	2.4044	0
chr18:14643741-14644138	REP522	1.55526	1.15807	2.53105	1.71528	1.99565	0.00883106	1.18995	2.3448	0.32671	2.09558	2.36854	0.618257	1.21001	0.206581	0.00736775	1.32718	0	1.0317	0.897302	2.51581	1.30409
chr18:14864444-14865040	REP522	1.4086	0.793488	1.11263	0.305515	1.61272	0	1.09012	1.45284	0.040654	1.52787	0.606054	1.03089	0.423589	0.297004	0.132327	0.00538561	0	0	0.761634	1.96431	0
chr18:14865123-14867010	REP522	1.8328	1.23136	2.27704	1.55043	2.06474	0	1.38471	2.06925	0.940753	1.71676	1.23593	1.17876	0.991303	1.02262	0.118187	0.809719	0	1.38464	0.914702	3.05455	0.979133
chr18:14867040-14867353	REP522	2.75419	0.709105	2.49777	1.65677	1.69117	0.277937	2.2014	1.91505	1.32069	2.07341	2.10879	0.957075	1.17379	0.62412	0.0457505	0.470198	0.569637	1.48882	1.36733	2.65259	0.305025
chr18:14867892-14868141	REP522	1.1016	1.31739	2.11203	1.569	2.7029	0.0642897	1.1863	2.90781	0.868055	1.73744	2.03246	0.802061	0.812753	0.347847	0.223027	0.229465	0.583866	0.458477	0.679865	2.1974	0.346917
chr18:14878925-14879395	TAR1	1.32585	0.644041	1.58683	0.897806	1.18993	0	0.463957	0.678261	0	0.795144	1.07768	0.494518	0.412597	0.201358	0.161023	0.695602	0.278306	1.03394	0.505647	1.38057	0
chr18:14985081-14985532	TAR1	1.79815	0.915108	1.43932	0.668745	1.81913	0.0843909	1.04854	0.817099	0	0	1.40451	0	0.432917	0.879949	0.998	0.352013	0	0.852734	0.486385	1.35675	0.381937
chr18:24463934-24466186	SATR1	0	0.152625	0.288914	0.93259	0	0	0	0	0	1.6635	0.163589	0	0.698121	0	0.0574572	0.888258	0.00863031	0	0	0.1657	0.161165
chr18:24466137-24468227	SATR1	0	0.281253	0.0722156	0.831488	0	0	0.0278618	0	0	1.07828	0.158932	0	0.950088	0	0	0.830142	0	0.273146	0.0988642	0.31632	0.143785
chr18:24468500-24469876	SATR1	0	0.133064	0.511701	0.0832066	0	0	0.134431	0	0	0.772291	0.480875	0.212769	0.737886	0	0	0.393932	0	0.0449396	0	0	0
chr18:28215535-28215590	TAR1	0	0.280754	0.71049	0.404445	0.223373	0	0	1.80332	0	1.28329	0.594071	0.927457	1.12685	0.487425	1.20732	0.889512	0.586347	0.74968	0.209665	0.536958	0.356144
chr18:28216009-28216153	TAR1	0	0.518606	0	1.27405	0.0938711	0.964502	0	1.00536	0	0.152469	0.658317	0.838944	0.83101	0.411578	0	0.82082	1.1589	0.668137	0	0.500731	0
chr18:75382169-75382782	TAR1	0.575516	0.0791152	0.629119	0.480834	0	0.110216	0	0	0	0.545968	0.373253	0	0.257361	0.0109373	0	0	0.10439	0.0827571	0	0.154713	0
chr19:246006-247844	TAR1	1.91583	0.845839	1.6728	1.3747	1.77145	0.130549	0.751241	1.79308	0	0.993356	1.3365	0.271784	0.471146	1.33089	0.95014	1.61136	0	1.57712	1.30542	2.21276	2.10868
chr19:602098-602470	TAR1	1.62162	0.225707	1.55326	1.34631	0.533783	0.044548	0.579508	0	1.16763	0.26962	1.03988	0.138448	0	0	0.524906	0.938075	0.0719411	1.42903	0.418751	0.316702	0.810295
chr19:6199552-6199707	SUBTEL_sa	0	0.0247168	0.0649932	0	0	0	0	0	0	0	0	0	0	0	0	0.149806	0	0	0	0.860001	0
chr19:6818825-6818844	ALR/Alpha	0.28455	0	0.739883	0.152612	0.594013	0	0.946372	1.22607	0.415034	0.415034	0.256781	0.430103	0.43081	1.2117	0	0.730392	0	0.795069	0.223719	0.807355	0
chr19:6819154-6819389	ALR/Alpha	0.410243	0.0130692	0.655059	0.412294	1.80376	0.0899455	2.37987	0.35978	0.203427	0.743937	0.889185	0.799311	0.30906	0.208367	0.385078	0.540236	0	0.702835	0.018506	1.22125	0
chr19:7811595-7811693	MSR1	0.424213	0	0.49019	0.267931	0	0.0801119	0.678622	0	0.266805	0.162764	0.230781	0.0700183	0	0	0	0.113314	0	0.0663166	0	0.243267	0.401401
chr19:7811849-7812170	MSR1	0	0.191019	0.115979	0	0.0593553	0	0	0	0.576019	0.00598916	0.183899	0	0	0	0	0	0.0779676	0	0.212831	0.266397	0
chr19:7828411-7828522	MSR1	0	0.0687671	0	1.11829	0	0	0	0	0.111392	0	0	0.154207	0.913079	0	0.45038	0	0	0	0	0	0.421619
chr19:7828559-7828819	MSR1	0	0.176233	0.0526802	0.107514	0.631924	0	0.195927	0.512591	0	0	0	0	0.536699	0	0	0	0.388564	0.100305	0	0.371403	0
chr19:7829827-7829938	MSR1	0	0.11426	0	0	0	0	0.587259	0	0	0	0	0.834905	0	0.116924	0.174253	0	0	0	0.14479	0.511377	0
chr19:9301346-9301946	SATR2	0	0	0.459495	1.12547	1.38073	0.757638	0.408886	0	0	0.862535	0.687625	0.116485	0.61743	0.161281	0.53034	0	0.870487	0	0.535884	0	0.689737
chr19:9366497-9367343	SATR2	0.881203	1.25298	1.95818	1.50104	2.274	1.06893	1.01747	1.38983	0.421662	0.783666	0.370555	0.428518	0.706906	0.0107369	1.73624	0.957038	0.918623	0.0653104	0.760664	1.697	0.524916
chr19:9367230-9370008	SATR2	0.34359	0.62352	1.35202	1.13918	1.89195	0.510527	0.621187	1.10698	0.160856	1.25328	0.442184	0.289823	0.45308	0.101973	0.847075	0.953034	0.617722	0.0647725	0.371648	1.28916	0.552131
chr19:16123430-16123517	HSAT5	0.951476	1.04248	0.549334	0.523371	1.9354	0.703411	0	0	0.128795	1.57015	2.00226	0.852646	1.24042	0.4629	0	0.904696	0.561204	0.667293	0	0	1.05981
chr19:16123545-16123626	HSAT5	0.402908	0	0.506785	0.338487	0.921962	0.144046	0	0.070774	0.127211	1.43186	1.27932	1.18407	0.836344	0.011195	0.211324	1.52195	0.137726	0.437803	0	0.069166	0.836966
chr19:16124124-16124232	HSAT5	0	0.21308	0.433846	0.829013	0.823586	0	0	0	0.746545	0.238934	0.725462	0.274005	0.153637	0.757271	0.429536	0.0732855	0	0.685734	0	0.793937	1.31406
chr19:16124418-16124633	HSAT5	0	0.693596	1.09062	0.0127689	2.69306	0	0.370309	0.235139	0.0313811	0	0.42375	0	0	0	0.440442	0	0	0.832282	0	0	0.557729
chr19:16124716-16124794	HSAT5	0	0.364034	1.01001	0.295347	1.35831	0	0	0	0.313443	0.584991	1.54697	0.758184	0	0	0.210115	0	0	0.564271	0.0177652	0.531579	0.0401349
chr19:16126156-16126239	HSAT5	0.643025	0.750392	1.19223	0.989706	2.08738	0	0.288618	0	0.151391	0	0	0.153325	0.436268	0	0	0.144751	0.669408	0	0	0.78463	0
chr19:16127000-16127093	HSAT5	0	0.467092	0	0	1.35761	0	0	0	0.483385	0.703429	0	0	0.936576	0	0	0.293771	0	0.0385626	0	0	0
chr19:16127113-16127210	HSAT5	0	0.914672	0	0	0.854012	0	0	0	0.185993	0	0.0787874	0	0.267512	0	0	0.477978	0	1.28315	0	0	0.229403
chr19:16142294-16142537	HSAT5	0.393153	0	0	0.242889	2.159	0	0	0	0.14827	0	0.27011	0.0743684	0	0	0	0	1.09202	0	0.0883994	0	0
chr19:16142561-16142758	HSAT5	0	0.153896	0.0793747	0	2.20299	0.00483933	0	0	0.010651	0	0	0	0.279685	0	0.327768	0.0157116	0.059203	0.618333	0.245836	0.0361587	0
chr19:16142849-16142934	HSAT5	0	0	0	1.17241	1.597	0	0	0	0	0.559374	0.20384	0	0.435479	0	0	0.66471	0	0.534251	0	0	0
chr19:16142947-16143053	HSAT5	0	0	1.0092	0.733155	1.33406	0	0.14991	0	0	0	0.0274796	0	0	0	0.232526	0.766307	0	0.562142	0.0244899	0.0988777	0
chr19:16143116-16143421	HSAT5	0	1.02453	0.451277	0	1.74107	0	0.52656	0	0	0	0.914587	0	0.0178507	0	0	0.0583719	0	0.491001	0	0.611456	0.190071
chr19:16143435-16143597	HSAT5	0	0.926083	0	0.695887	2.27486	0	0	0	0	0	0.50583	0.385961	0.575951	0	0.3744	0	0.0388856	0.379931	0	0.795759	0
chr19:16143613-16144778	HSAT5	0.476278	0.431013	0	0	1.89601	0	0	0	0.0372557	0	0.67017	0	0	0	0	0.220218	0.288276	0.0188905	0	0.069441	0
chr19:16144928-16145023	HSAT5	0	0	0	0.167461	0.341462	0.180568	0.967405	0	0	0.595924	0.640306	0.146134	0.498026	0	0	0.11719	1.23105	0	0	0.234281	0
chr19:16150451-16150562	HSAT5	0	0.291851	0	0	0.574867	0	0	0	0.467373	0	0	0	0.328928	0	0	0	0	0	0	0.0134837	0
chr19:16410396-16410580	SATR1	0	0.158259	0.455807	0.950304	0.300288	0.0118963	0.589811	0	0	0	0.319421	0	0	0	0	0	0	0.403388	0	0.404391	0
chr19:16410759-16411537	SATR1	0	0.280089	0	0.0532921	0.12923	0.3172	0	0	0.31443	0	0	0	0.0405278	0	0	0.365704	0.298869	0.215803	0	0.149415	0
chr19:19849505-19849590	HSAT5	0.376357	0.384547	1.70878	0.107728	0	0.121997	0.679343	2.1826	1.5981	2.12642	1.52371	0	0	0	0.0504529	0.0158829	1.43145	0.604166	0.539819	0.263744	0
chr19:19863819-19863919	HSAT5	1.43723	0	0.303202	1.4957	0.43791	0	1.61133	0.61712	0.292311	1.27534	0.248341	0.245447	0.467332	0.19507	1.46864	0.501781	2.14893	1.05507	1.07943	1.08311	0.461958
chr19:19864058-19864160	HSAT5	0.542773	1.01825	2.02494	1.41533	0.788494	0.199437	0.510901	2.48802	0	2.27975	1.12594	1.00053	0.949221	0	0.351527	0	0.193608	2.1239	0.449968	0.708302	0.226422
chr19:19864271-19864408	HSAT5	0.580483	0.35611	1.62288	0.407788	1.9543	0	1.35974	1.10184	2.02136	1.32416	0.169656	0	0.634761	0.684496	1.13997	1.15309	1.84833	0.507891	0.206368	0.980084	0.410602
chr19:19864443-19864528	HSAT5	1.48185	0.468802	1.54081	1.74986	1.12123	0	0.362015	1.55544	0	1.6168	1.14507	0.153157	0.77878	0.182451	0.686881	1.45937	1.19629	0.655004	0.263431	0.426737	0
chr19:19864611-19864694	HSAT5	1.9824	0.952632	1.98827	0.845454	0.866125	0	1.06783	1.75874	0	1.06338	0.222557	0.234011	0	0	0.624962	0	1.49003	0.739969	0.721863	1.2473	0
chr19:19864769-19864863	HSAT5	1.78161	0.609963	0.872238	0.159552	0.1974	0	1.86771	2.17378	0	1.20559	1.8256	0.528371	0	0	0.574693	1.33644	1.80354	0.482033	0.399401	1.04105	0
chr19:19864924-19865010	HSAT5	0.396729	0.543625	0.486086	0	1.44482	0.565256	1.94296	0.798142	0.106389	0	0	0.34087	0	0.739623	0.0533199	1.69704	1.85219	0	1.56024	0.912374	0.184369
chr19:19865089-19865202	HSAT5	0.541237	0.746511	0.483715	0.830726	2.45225	0.630834	1.76004	1.93678	0	0.424901	1.21832	0.941166	0.429611	0.757322	0.459432	0.518898	2.44778	0.838363	0.483674	0.545879	0
chr19:19865231-19865625	HSAT5	1.08092	0.491196	1.08007	1.47387	0.605779	0	2.39559	1.99065	0.0575127	0.740738	1.06798	0.670405	0.36623	0	1.86862	0.141864	2.02791	0.761617	0.476164	1.20311	0
chr19:19865641-19865726	HSAT5	1.24692	0.755605	1.8235	2.12444	1.99264	0	1.74499	1.30441	0	0.81746	1.00272	0.0959919	0.536341	0.394196	0.725479	0	1.91171	0.302781	0.798507	1.77395	0
chr19:19865780-19865886	HSAT5	1.88174	0.873585	1.44214	1.68672	1.14754	0.32023	1.32757	1.86585	0.611229	0.527321	0.296616	0.0660685	0.49502	0	1.31976	0.350146	0.677549	0.319918	0.0876937	2.27134	0
chr19:19865925-19866025	HSAT5	1.26003	1.49372	1.95471	1.74416	1.3612	0.286112	1.18806	1.40955	1.08406	0.302138	0.762085	0.202211	0.597631	0	0.444275	0.926432	1.51539	0	0.574344	1.79077	0
chr19:19866135-19866219	HSAT5	2.40099	0.0704031	2.26915	0	1.97266	0.0360461	1.86632	3.02631	1.70195	0	1.43908	0	0.294982	1.48967	0	0.823692	2.17716	0.219475	0.904542	1.03159	0.397047
chr19:19866236-19866353	HSAT5	2.13946	0.0610434	2.13898	1.43296	1.62108	0.240888	1.22895	2.52228	0	0.141171	0.871899	0	0.0715156	0.891505	0.166998	1.07452	1.78332	0.320219	0.626729	1.88063	0
chr19:19866398-19866515	HSAT5	0.980076	1.39156	1.4973	1.67224	0.645241	0.524706	2.01502	1.78369	0.785124	0.993153	0	0.302723	0.834331	0.330616	0.670351	0.610662	0.988463	0.62469	0.874411	2.20629	0
chr19:19866544-19866793	HSAT5	0.766468	1.53016	1.40065	1.39154	1.67898	0.116378	1.84702	2.68343	1.8426	0.863732	0.434327	0.73696	0.952371	0.15317	1.35546	0.31055	1.01746	1.1261	0.941166	1.85611	0.647204
chr19:19866830-19866931	HSAT5	2.00181	1.25508	2.04947	0.226558	1.64776	0	2.70602	2.29452	1.34921	2.36585	0	0	1.7689	2.58898	1.99642	1.33254	2.05862	1.1157	1.23614	1.21639	0.0684645
chr19:19866962-19867047	HSAT5	1.87881	1.15563	2.3507	0.137281	2.37721	0	2.71113	1.94633	1.92421	1.54795	1.37189	0.222916	0.61711	1.72324	1.96275	2.24125	1.84107	1.27356	1.7942	1.84993	0.11925
chr19:21149902-21152000	BSR/Beta	1.40678	1.03169	1.50017	0.430895	0.128201	0.128346	1.35958	1.80644	0.0492683	1.20375	0.630079	0.448394	0.715586	0	0.835399	0.701806	1.45001	0.744971	0.898348	2.04621	0
chr19:21152299-21155670	BSR/Beta	1.70681	1.3632	1.28623	1.59089	0.212856	0.1623	1.17678	2.10517	0.671475	1.39524	0.685285	0.460701	0.828542	0.222112	1.00556	0.628092	1.17324	0.742524	0.824483	2.01601	0
chr19:21155973-21156284	BSR/Beta	0.991477	1.46147	1.41833	0.143642	0	0.591411	0.342191	0.834299	0.342987	1.09407	0.551619	0.526089	1.29679	0	1.57993	0.270625	0.705235	0	0.751772	1.3524	0
chr19:21668536-21669126	BSR/Beta	1.26269	1.34621	1.70379	1.36754	1.53919	0.345067	1.6073	1.17095	0.912619	1.84091	0.830661	0	0.611805	0.430542	1.77176	1.02761	1.84146	1.1554	1.3008	2.81925	2.36793
chr19:21670503-21671863	BSR/Beta	1.04801	0.99266	1.50208	1.29114	1.2924	0	1.29097	0.206081	0	1.21847	1.18918	0.566796	0.304032	1.69433	1.28214	1.20864	1.4535	0.726517	0.807207	2.73744	0.697009
chr19:21672168-21674265	BSR/Beta	1.25392	0.750066	1.77869	0.953951	0.636005	0.0605593	1.35661	0.010651	0.326238	1.81219	0.728391	0.301119	0.420057	0.948145	1.52187	0.861463	1.18422	0.564124	0.82006	2.50979	0
chr19:21674492-21675257	BSR/Beta	1.38622	0.624756	1.66714	0.837895	0.782182	0	0.0215082	0	0.796897	1.48736	1.24362	0.679244	0.295147	0	1.03981	1.20028	1.30599	1.00758	0.816551	1.98423	0
chr19:21675660-21676666	BSR/Beta	1.36322	0.827144	1.2661	0.864842	0.314685	0	0.327009	0	0	1.84384	0.308268	0.297215	0.187236	0	1.48391	1.14971	1.35525	1.04355	0.922358	2.46799	0
chr19:21676812-21677104	BSR/Beta	2.04645	1.08447	0.770136	1.67756	0.816411	0	1.1476	0	1.3752	1.17414	0.444169	0.709105	0.507921	0	1.1121	1.22913	0.960527	1.65947	0.748101	2.5884	0
chr19:21677178-21678839	BSR/Beta	1.69319	0.577277	1.11173	0.620661	0.317165	0	0.992689	0	0.954889	1.68825	0.293641	0.429	0.512995	0.218831	1.3854	0.943089	1.79385	0.927995	0.727206	2.8027	0.127845
chr19:21679204-21679506	BSR/Beta	1.07446	0	1.63043	1.51504	0.830077	0	1.20371	0.796664	0	1.30359	0	0.951744	0.674316	1.18953	1.6959	1.26617	0.307965	1.12508	0.314557	3.14125	0.604603
chr19:21679518-21680219	BSR/Beta	1.60595	0.637109	1.52897	0.783214	1.66456	0	1.30883	0	1.04351	1.80089	1.12221	0.679036	0.77767	0.846257	1.80055	1.49486	1.53672	0.293818	0.849599	3.04254	0.485561
chr19:21680707-21681560	BSR/Beta	1.66951	0.585943	0.716429	0.959028	0.578002	0.342919	1.14519	0	0.166098	1.26296	0.810295	0.488505	0.292393	0.693596	1.37192	1.22821	1.17244	0.595685	0.601735	2.96788	0
chr19:21681582-21681650	BSR/Beta	2.06712	0.517124	1.44377	1.20089	0	0	0.884543	0.301728	0	1.49529	0.804078	0.461728	0.770296	0.346361	2.41537	0.822942	1.15571	0	0.766722	2.34176	0
chr19:21776132-21776655	BSR/Beta	1.32107	0.334728	1.20145	1.01594	0.440112	0.139797	1.0509	0	1.24003	1.30282	1.24164	0.300616	1.0129	0	1.10862	0	1.45203	1.12813	0.860979	2.29389	0
chr19:21776744-21778483	BSR/Beta	1.09425	0.697694	1.66304	0.933746	0.861781	0.192586	1.03125	0	0.399379	1.71796	1.0285	0.500782	1.03937	0	1.19206	0.100628	1.28966	0.932961	0.840645	2.63292	0.116564
chr19:21778783-21780768	BSR/Beta	1.21368	0.803318	1.54211	1.43901	0.0555011	0	0.979945	0	0.474244	1.72977	1.22292	0.37022	0.904496	0	1.50564	1.26635	1.55162	1.43932	1.01524	2.84974	0
chr19:22021715-22022139	BSR/Beta	0.753913	0.0541678	0.64899	0.100561	0.0858733	0	1.87869	0	0	0.805309	1.59984	0.828948	0.464511	0	0.1184	0.8746	1.2809	0.506703	0.508723	1.63048	0
chr19:22022154-22023149	BSR/Beta	1.26275	0.310957	1.04337	0.47951	0.478827	0	2.08511	0.00643448	0	0.981305	1.33008	0.811898	0.370142	0	0.863336	0.713845	2.00569	0.674904	0.529981	2.15379	0
chr19:22023201-22024683	BSR/Beta	1.0742	0.675988	1.13601	1.21053	0.248778	0	1.59556	0	0	0.335815	0.987292	0.0971658	0	0	0.553724	0.752243	1.50273	0.82502	0.949415	2.45256	0
chr19:22024739-22024930	BSR/Beta	1.45764	0	1.32083	0.801953	0.594443	0	0.446288	0	0.214597	0.947045	0.239105	0.523753	0	0	1.26649	0.236597	1.09845	0.939806	0.574538	0.897473	0
chr19:22025239-22026144	BSR/Beta	0.837281	0.56846	1.4187	0.935158	0.709943	0.141511	1.72764	0	0	0.428893	0.775624	0.149819	0	0.59076	0.953347	0.319502	1.35805	0.89569	0.778688	2.18261	0
chr19:22026178-22026309	BSR/Beta	1.0886	0	0.769983	0	1.48862	0	1.74962	0.159875	0	1.38144	0.154972	0.848293	0.286089	0	1.26284	0	1.78461	0.578832	0.684675	2.43037	0
chr19:22026602-22026931	BSR/Beta	0.47717	1.1822	1.27832	0.476454	0.432168	0.0126402	1.14096	0	0	0.727555	0.0669916	0.211536	0	0	0.277521	0.283863	2.20307	0.715753	1.22154	1.66291	0
chr19:22027175-22027415	BSR/Beta	1.31772	0.538389	0.589859	0.319086	0.355997	0	0.817533	0	0	0.891917	0.727075	0	0	0	0.116817	0.589821	1.68846	0.632761	0.842939	1.55827	0
chr19:22027755-22028413	BSR/Beta	1.68392	0.461141	1.52236	0.323854	0.00761174	0	1.40521	0	0.183963	1.18213	0.385961	0.266205	0	0	0	0.425964	1.45772	1.12384	0.928056	2.03699	0
chr19:22028709-22030215	BSR/Beta	1.17964	0.408418	1.28249	0.329594	0.232157	0	1.03047	0	0	0.971538	0.783784	0.446775	0	0	0.391438	0.472145	1.40183	0.890525	0.64236	2.56806	0
chr19:22030515-22030630	BSR/Beta	0	1.1	1.85338	0.796922	0	0.00417776	1.01878	0	0.357451	0	0	0.284147	0	0	0.18954	0	1.39586	0.269775	0.949244	1.57889	0
chr19:22031284-22031519	BSR/Beta	0.90892	0.759957	1.51306	0.396444	0.828981	0.125704	1.26226	0	0.666066	0.379732	0.606613	0.568665	0	0.0249721	0.661193	0.197173	1.70955	0.79927	0.970817	1.55553	0
chr19:22031554-22032008	BSR/Beta	1.48412	0.641934	1.26632	0.185702	0	0	0.808418	0	0.108866	1.38412	0.604792	0.423266	0.345112	0	0.843188	0.913929	2.07137	0.952647	0.69406	1.25522	0
chr19:22032317-22032333	BSR/Beta	0.522679	0.161281	1.06963	0.378512	0	0.183226	0.819431	0.0344411	0	0	0.31034	0	0	0.565597	0.392317	0	1.79442	1.13029	0.113714	0.584963	0.0703893
chr19:22032556-22033082	BSR/Beta	1.88209	0.712965	1.6605	1.28266	0.250865	0	1.05095	0.386701	0	0.850911	0.93638	0.60648	0.3786	1.03226	1.24727	1.07523	1.45636	0.896706	1.10791	2.18845	0
chr19:22033386-22034031	BSR/Beta	0.830361	0	1.05923	0.656387	1.02776	0	1.53539	0	0.142975	0.535087	1.4175	0	0.276068	0.170489	0.259761	1.24099	2.06059	0.788134	0.702844	1.97035	0
chr19:22056990-22057267	BSR/Beta	0.610993	0.668555	1.15814	0.331671	2.01361	0.772181	1.8473	1.26631	0	1.65191	1.08361	0	1.13208	0	0.812556	1.00389	0.887892	1.52012	1.11308	2.38369	0
chr19:22057470-22058489	BSR/Beta	1.51743	1.10197	1.43982	0.908198	1.71212	0.297039	1.4128	1.42472	0.536709	1.42164	0.770761	0.403955	0.867999	0.500894	0	0.42975	0.925384	1.13166	0.842351	3.2409	0.307522
chr19:22058500-22060561	BSR/Beta	1.55757	1.01791	1.76551	1.12192	2.08014	0.356403	1.01584	1.56781	0	1.89032	0.578678	0.679613	0.862249	0.654995	0.507404	0.358801	0.689827	1.05981	1.11154	2.95104	0.118998
chr19:22060874-22061122	BSR/Beta	1.27952	1.52393	0.744523	0.797113	2.18487	0.0318469	1.51921	1.22733	0	1.37043	0.540771	1.02995	0.624073	0	0.79956	0.115406	1.12901	1.0235	1.18861	1.96928	0.328193
chr19:22061134-22061551	BSR/Beta	1.36177	0.987299	1.16372	0.626019	1.52655	1.05894	0.641639	1.51199	0.619479	1.2204	0.908321	0.843566	0.88244	0	1.74292	1.0238	1.22266	0.990381	0.541336	3.01988	0
chr19:22061565-22063052	BSR/Beta	0.847917	0.787148	1.79578	1.01488	1.85617	0.190198	1.11381	1.60038	0.15549	1.88741	0.817435	0.465222	0.706729	0.607683	1.49922	1.20367	1.82478	0.752423	0.79849	2.90626	0.539749
chr19:22073354-22075704	BSR/Beta	1.28084	0.623801	1.0358	0.929117	1.16556	0.436972	0.675933	0.794861	0.677495	1.29124	0.683005	0.630648	0.708055	0.435287	0.91186	0.419204	0.923271	1.01082	0.974728	2.68518	0
chr19:22075884-22076152	BSR/Beta	1.24529	0.837992	1.84457	0.305048	1.29881	0.015469	0.946858	1.24878	0	2.45762	0.940535	0	1.86001	1.59688	1.2477	1.26656	1.66594	1.14084	1.1723	3.18864	0
chr19:22082897-22082995	BSR/Beta	1.3202	0.505942	0.407494	0.063282	1.4579	0	1.9482	1.92359	1.33972	1.15979	0	0.878537	0.946858	0.892337	1.39792	0.568956	1.52509	0.493248	1.49368	2.0547	0.745865
chr19:22083012-22083457	BSR/Beta	1.34384	0.4394	0.461937	1.09193	1.62353	0.128267	0.75587	2.06735	0.957409	1.27362	0.636599	0.768578	0.661458	0	1.40495	0.810945	1.6925	0.372373	1.04709	2.96801	0
chr19:22083505-22083651	BSR/Beta	1.68497	0.637221	0.279911	1.74089	1.18495	0.216188	0.401259	1.0237	0	2.02206	1.4511	1.2377	1.08306	0	0.0867294	1.50974	0.171899	0.104592	0.788251	2.91003	0.0720921
chr19:22083683-22084690	BSR/Beta	2.12924	1.0929	1.67238	1.53267	1.71754	0.575971	1.63227	2.01817	0.403137	1.63453	0.983758	0.871118	1.38051	0.402668	0.903054	0.911807	1.23254	1.47909	0.884895	2.57309	0.0734501
chr19:22084723-22085835	BSR/Beta	1.80284	0.792489	1.23035	0.591804	1.83809	0.753605	0.436855	2.10439	0.89865	1.31885	0.874073	0.919279	1.11678	0.204792	1.50222	1.10508	1.47328	0.720462	0.88341	2.6628	0.384625
chr19:22088431-22088589	BSR/Beta	1.10912	0.39685	0.766612	1.50877	2.16426	0.431184	2.05646	0.931085	0.628671	1.37009	0	0	1.02375	1.58736	1.94295	0.697409	1.2751	1.49228	1.08592	3.27741	0
chr19:22088654-22089487	BSR/Beta	1.17943	1.31367	1.03721	0.893316	1.78967	0.342885	0.890626	1.61073	0.684181	1.32132	0.367024	0.438346	0.890579	0.819987	1.399	0.813451	1.19308	1.05567	0.961127	2.89937	0
chr19:22089630-22089804	BSR/Beta	1.3	0.526149	0.704562	0.98628	0.996656	0.385188	1.51995	1.89015	0.111472	1.03298	1.25819	0.170335	0.8707	0.728495	1.55987	1.02472	0.855631	0.518636	0.685608	2.51182	0
chr19:22090090-22094452	BSR/Beta	1.64016	1.14118	1.50319	1.10694	2.09845	0.607948	1.03486	1.61203	0.199135	1.69072	0.922411	0.645582	1.04902	0.387693	1.36768	0.839621	1.28115	0.783247	1.0607	2.75275	0
chr19:22098015-22100563	BSR/Beta	1.872	1.15043	1.6226	0.906206	1.46766	0.692159	0.628279	1.79483	0.224559	1.70893	1.04662	1.00334	1.2063	0.317211	1.38425	1.13477	1.19584	0.549817	1.04785	2.65606	0
chr19:22100877-22101388	BSR/Beta	1.07107	0.946731	1.55513	0.986717	2.26884	0.617816	1.00318	1.80137	1.26586	1.07119	0.504895	0.487167	0.881116	0.695744	1.66016	1.19418	1.39093	1.09755	1.15416	3.67811	0.119316
chr19:22101812-22101847	BSR/Beta	1.3602	0.842697	0	1.59632	0.588766	0.813984	1.00455	2.35126	1.73647	1.41476	1.32074	0.49822	0.443638	0	1.22386	0.394229	0	0.507566	1.05452	1.46915	0.514572
chr19:22101939-22105065	BSR/Beta	1.35244	0.822942	1.33098	0.992203	2.03969	0.927813	1.05799	1.93209	0.722414	1.59717	1.05631	0.541792	0.831156	0.491638	1.12432	1.02761	1.08064	0.842971	1.02178	2.93616	0
chr19:22105159-22107067	BSR/Beta	1.54397	0.93355	1.53225	1.11	2.10277	0.914067	0.496473	1.82557	0.762255	1.58459	0.541287	0.433707	0.759599	0.518404	1.39028	1.01488	1.1489	0.787265	0.889925	2.88377	0.0714469
chr19:22109694-22112346	BSR/Beta	1.50502	1.30375	1.54732	1.28278	1.95379	0.515874	1.14877	2.13356	0.330501	1.84557	1.25249	0.705261	0.875576	0.944071	1.00862	0.852614	1.14537	0.932144	1.07095	2.92661	0
chr19:22112357-22115298	BSR/Beta	1.54182	1.02547	1.774	1.3647	1.9463	0.436684	0.627682	1.76795	0.353718	1.54387	0.972641	0.812901	0.82642	0.85736	1.15359	0.952304	0.977265	0.956637	1.14278	2.94699	0
chr19:22115309-22116681	BSR/Beta	1.39832	0.554186	1.36509	0.938865	1.81191	0.678288	0.680873	1.67878	1.05744	1.66566	0.888741	0.883019	1.23374	0.556199	0.773152	0.99904	0.962986	0.822045	1.22173	2.95705	0
chr19:22116697-22116750	BSR/Beta	1.6716	1.02017	2.70129	1.74034	1.57958	1.05857	0	0.983349	1.17166	1.38887	1.33121	0.773355	0.870163	0.619948	1.33955	1.14497	1.04259	0.0293327	1.13473	3.43893	0
chr19:22116799-22116977	BSR/Beta	1.60884	1.09625	1.15279	0.937804	2.02667	1.48153	0	0.893751	0	1.82802	0.879337	0.881602	0.225768	1.1993	0.574683	1.56281	1.31118	0.873711	0.851567	2.84436	0
chr19:22117030-22118554	BSR/Beta	1.59999	0.809834	1.47944	1.44494	2.20061	1.19323	1.26751	2.14509	0.15457	1.50706	1.62806	1.09259	0.638435	1.18886	1.73092	1.57435	0.956874	1.11163	1.2153	3.03766	0
chr19:22118610-22119083	BSR/Beta	1.62625	1.3807	1.80077	0.758491	1.50149	0.585357	1.69305	1.76185	1.02215	1.24711	0.958947	0.966866	0.836352	0.168514	1.55293	0.893696	1.11723	1.45725	1.00104	1.91455	0
chr19:22119107-22119771	BSR/Beta	1.31405	1.00041	1.98783	0.77484	2.20992	0.282558	0.55398	1.93771	0.637453	1.32821	1.59947	0.564915	0.881547	0.566309	1.15388	0.476879	1.34191	1.12161	1.06383	3.08527	0
chr19:22208494-22209402	BSR/Beta	1.74625	0.955767	1.54875	0.738396	2.12891	0.772274	0.068602	2.09737	1.47183	1.38415	0.535386	0.603017	1.16618	0.911323	0.664474	0.369171	0.637879	0.911254	1.10597	2.55238	0.150235
chr19:22209414-22209578	BSR/Beta	1.90344	0.621581	1.06242	1.11159	1.07893	0.0633511	1.352	1.91176	0.71914	1.97883	0	1.80344	1.14631	0.955752	1.08228	0.836772	1.08908	1.04981	1.05744	3.36617	0
chr19:22209630-22210103	BSR/Beta	1.43177	1.34126	1.43884	0.206306	2.13142	1.16555	1.13465	2.39982	0.729957	1.16899	0.445409	0.799875	0.0441003	0.855743	0.9844	0.749998	1.46235	1.06336	1.08899	3.49696	0
chr19:22210154-22210896	BSR/Beta	1.98274	0.635931	1.0961	1.96337	1.76768	0.735531	0.874341	1.8959	0.744023	1.75702	0.421328	0.950297	0.491289	0.6606	1.02504	0.765076	0.727128	0.958345	1.2136	2.7827	0
chr19:22210927-22211854	BSR/Beta	1.01263	0.787198	1.26815	0.629147	2.31489	0.318762	0.702294	1.83433	0.185308	2.04474	0.872395	0.916339	1.09698	1.4351	0.809744	0.533952	1.13403	0.709158	1.13217	3.27566	0.0476919
chr19:22211867-22212421	BSR/Beta	1.52966	0.932742	1.8176	1.61547	2.10088	0	0.890252	1.87162	0	1.78537	1.65546	1.02232	1.89667	1.60491	1.35801	0.794919	1.156	1.71176	1.13586	2.70975	0
chr19:22212727-22213360	BSR/Beta	1.74789	0.816231	1.73187	1.37338	1.58553	0.491761	1.52949	2.03878	0.522859	1.55112	1.04314	0.836465	1.19528	0.367472	1.31549	1.41514	1.64073	0.760434	1.05929	3.03651	0
chr19:22213410-22216601	BSR/Beta	1.5431	1.03886	1.34999	0.9636	1.83903	0.525387	1.09921	1.5755	0.333321	1.70032	0.533723	0.776163	1.02073	0.805136	1.10206	0.847267	0.876723	0.820387	0.877964	2.82936	0
chr19:22216911-22218704	BSR/Beta	1.91646	0.864248	1.30463	1.42409	2.30793	0.47361	1.07477	1.59813	0.334042	1.92868	0.905543	0.742748	0.768053	0.465128	0.982159	0.882713	1.10256	1.00892	1.17331	3.28643	0
chr19:22218731-22219477	BSR/Beta	1.61738	0.758056	1.49203	1.09202	2.29025	0.703597	0.586875	1.66965	0	1.73707	1.12675	0.463246	0.918256	0.407494	0.911784	0.541247	0.690685	0.904634	0.964073	3.49667	0
chr19:22222529-22224372	BSR/Beta	1.77234	1.25643	1.53034	1.58242	1.83103	0.470032	1.2852	1.89941	0.813919	1.97212	1.13843	0.673692	0.974889	0.770432	0.816198	1.40832	0.82051	0.971251	1.00684	2.96177	0
chr19:22224385-22227821	BSR/Beta	1.76931	1.01258	1.75277	1.20959	2.23573	0.316795	0.9204	2.04278	0.522548	1.70727	1.19607	0.464313	0.89964	0.903678	1.07164	0.657256	1.08828	1.33426	0.989001	2.9065	0
chr19:22228129-22229025	BSR/Beta	1.51901	1.41514	1.03345	0.951461	2.10355	0.866259	0.85997	2.19407	0	1.86041	0.809925	0.62882	0.611833	0.424535	1.21382	0.900954	1.32312	0.798349	0.877053	3.02568	0
chr19:22229081-22229247	BSR/Beta	1.68443	0.717	0.778873	0.591813	2.31826	1.32829	0.0765044	2.29652	0.518968	1.26053	0.592235	0.704677	0.818728	0.773608	1.278	0.84596	1.73479	0.214597	1.25963	3.17574	0
chr19:22229543-22230047	BSR/Beta	1.56401	0.748367	0.401696	0.478785	2.03601	0.526099	1.17103	1.77907	0.716824	1.47227	1.06018	0.582749	0.716245	1.19182	0.603568	1.04962	1.18022	0.909566	1.22875	3.27931	0
chr19:22230098-22231922	BSR/Beta	1.50674	1.36259	1.25146	0.754802	2.03724	0.48762	0.97497	1.72351	0.615548	1.74344	0.623333	0.91461	0.75994	0.625429	1.07718	0.805763	1.66477	0.787867	0.98895	2.93851	0
chr19:22231953-22232994	BSR/Beta	1.87869	0.395995	1.16027	0.535127	2.13754	0.207443	0.712173	2.1025	0	0.969174	0.374099	0.770449	1.13945	0.285698	1.20807	0.735765	1.6163	0.781721	0.888063	2.4156	0
chr19:22233017-22233207	BSR/Beta	1.91744	0.562504	0.776576	1.02751	2.66002	0.300264	1.34305	2.00065	0	1.70341	1.59725	0.292593	1.11843	1.66131	1.48203	1.23777	1.80772	0.747362	1.08136	1.11006	0
chr19:22315737-22318211	BSR/Beta	1.66507	1.21856	1.30551	1.0865	1.68955	0.836457	0.653363	1.91622	0.711979	1.46927	1.01902	0.666738	0.804401	1.27871	1.44853	0.960875	1.53267	0.775185	1.14711	3.01273	0.0443661
chr19:22318223-22318714	BSR/Beta	1.40616	1.53343	1.90126	1.59363	2.38501	0.829541	1.17915	2.28382	1.21554	1.32074	1.17726	1.15699	1.40865	0.952669	0.529011	0.856093	0.805713	1.35079	1.08439	3.02144	0.32725
chr19:22318808-22320704	BSR/Beta	1.32065	1.08589	1.43396	0.867881	1.92772	0.596725	1.33712	1.92078	0.607816	1.91797	0.683427	0.876079	1.02601	0.998427	1.09066	0.796573	0.879478	0.757424	1.4047	2.88789	0.297638
chr19:22421387-22421413	BSR/Beta	0.584963	0.371314	0.7855	0.584963	1.79632	0.169925	0.499619	0.00367419	0.312607	1.29866	0	0.25689	0.656441	0.126695	0.584963	0.649091	1.32193	0.741281	0.866631	2.15218	0
chr19:22421855-22421999	BSR/Beta	0.925491	1.00544	1.87612	0.874372	1.47354	1.20578	0.834638	2.39151	0.117948	1.77121	1.20569	1.30016	0.575341	0.274506	0	0.935392	0.196393	0.679063	0.909366	2.50684	0.212046
chr19:22422281-22422748	BSR/Beta	1.56171	0.482879	1.63844	0.261218	2.70362	0.140046	1.22484	1.94482	1.09478	1.49504	0.76137	0.892818	0.920575	1.40057	1.05538	1.37627	1.07133	0.466173	1.19007	3.02694	0
chr19:22422761-22423313	BSR/Beta	1.89126	1.27488	0.979894	1.2291	2.17724	0.824532	0.820959	1.83962	1.35701	1.23551	1.17053	0.49871	1.85194	1.07334	1.01139	1.19539	1.08843	1.20844	0.869785	3.63264	0
chr19:22423609-22423974	BSR/Beta	2.57615	1.63433	1.94871	2.19899	2.5246	0	2.00832	1.45907	1.03664	1.00758	1.08142	1.07865	1.15796	1.19207	0.415618	1.1017	0.627196	1.75266	1.33124	3.78409	0
chr19:22424004-22424211	BSR/Beta	1.00947	0.414937	0.56268	1.41674	2.33924	0.611191	0.764975	1.78053	0.903709	1.69639	0.219302	0.547608	1.35978	0.664155	0.407853	0.548821	0.673421	0.462838	0.836223	3.33256	0
chr19:22424297-22425608	BSR/Beta	1.48945	0.77905	0.997292	1.37203	1.71532	0.50283	0.707074	1.72354	0.553469	1.78962	0.715779	0.0715705	1.09416	0.365939	1.21593	0.885301	0.681908	0.702081	1.08197	2.72893	0
chr19:22425623-22426242	BSR/Beta	1.70415	0.324868	0.748796	0.801821	1.71734	0.704589	1.62481	1.8669	1.31538	1.73682	0.31808	1.41481	0.738491	0	1.16066	1.28547	0.336466	0.346634	1.04671	2.5423	0
chr19:22426261-22426828	BSR/Beta	1.34736	0.797362	1.31492	0.850727	1.70453	0.752868	0.899091	1.78304	0	0.945031	1.25381	1.38428	0.755144	0.76274	1.16914	0.986382	1.56539	0.929465	1.02926	3.46746	0
chr19:22427143-22429701	BSR/Beta	1.5323	1.19499	1.96998	1.03715	2.04618	0.59474	1.12964	2.13092	0.110163	1.76667	0.94563	0.826249	0.864493	0.678027	1.05091	1.03416	1.18836	0.889933	1.1251	3.19998	0
chr19:22435249-22436148	BSR/Beta	1.37458	1.22491	1.4228	1.35644	2.29078	0.83762	1.33244	2.09445	0.0332715	2.27426	0.996656	0.957268	1.2419	0.765458	1.46629	1.09465	1.73338	1.55275	0.870558	3.11688	0.216598
chr19:22436316-22438367	BSR/Beta	1.4687	1.21716	1.51204	1.06658	1.93408	0.432382	0.6362	1.73721	0.507921	1.94652	0.889956	0.528581	1.07072	0.796747	0.8602	1.16754	0.849431	0.69611	1.02778	2.98772	0
chr19:22438679-22439602	BSR/Beta	0.979374	0.895039	1.028	2.07254	2.35686	0.37589	0.534241	1.57472	0.310805	1.97375	0.652977	0.976554	1.13398	0.875576	1.21965	0.847853	1.38224	1.20039	1.46247	2.99755	0.20518
chr19:22439616-22440389	BSR/Beta	1.41965	1.31665	2.33283	1.77109	2.55358	0.625766	1.20288	2.27685	1.05499	2.01469	1.19391	0.639334	1.17265	0.297238	1.51338	0.687643	2.09562	1.01752	1.30367	2.90624	0
chr19:22440401-22441695	BSR/Beta	1.79256	1.06167	1.27563	1.76002	1.90493	0.493596	0.621196	2.42928	0.365211	1.44529	1.27939	0.555286	0.925483	0.815321	1.17453	0.837701	1.191	1.21934	1.03938	2.88555	0
chr19:22441712-22441864	BSR/Beta	0.638065	0.927221	2.04392	1.87329	1.74108	0.310852	1.1218	2.25444	0	1.98993	1.39145	1.13712	1.88015	1.34598	1.31813	1.19408	1.61325	1.01544	0.733701	1.76434	0
chr19:22441921-22442840	BSR/Beta	0.990258	0.749182	1.32074	1.73139	1.8965	0.482601	0.659468	0.982386	0.987939	1.77523	0.291686	0.105383	0.739321	0.678451	1.02936	1.30696	0.961068	0.877941	1.01106	3.02449	0.507201
chr19:22443330-22443618	BSR/Beta	0.70099	0.989495	1.92584	0.883793	1.98053	0.225448	0.0671568	1.57172	1.32423	2.30252	0.561018	0.509321	1.15849	0.732078	0.623277	0.625514	0.830288	1.13802	0.188122	2.05456	0.0868517
chr19:22505980-22506252	BSR/Beta	2.07156	1.30383	1.27535	1.37277	1.72481	0.877085	1.48746	2.36589	0.573384	2.44542	1.20982	1.17251	1.21001	1.61436	0.653225	1.44274	1.61299	0.897721	1.45561	3.1996	1.12766
chr19:22506296-22506599	BSR/Beta	1.22113	1.22418	1.35165	2.26258	2.32882	1.04079	1.94972	1.87517	1.30959	1.96036	1.53948	1.18479	1.3403	0.642923	1.76701	0.625841	1.10659	1.59029	1.02676	3.16361	0.08981
chr19:22506610-22507208	BSR/Beta	1.87832	1.06449	1.55096	1.46543	3.04884	0.503125	1.55741	1.86894	0.548151	1.53364	1.0767	0.846192	1.59755	1.03784	1.46556	1.70703	1.61553	1.38903	1.01107	3.96976	0.239813
chr19:22508167-22509376	BSR/Beta	1.89463	0.641306	1.64016	1.22851	2.35793	0.79786	0.825769	1.76285	0.946604	1.19491	0.555424	0.839323	1.19216	1.03858	1.70458	0.936576	0.986746	1.01777	0.916721	3.22264	0
chr19:22509685-22511211	BSR/Beta	1.80494	0.753759	1.56843	1.2511	1.87946	0.492407	0.469292	1.99053	0.529421	1.5291	0.919119	0.819284	1.13063	1.12397	1.17634	1.12167	1.42181	1.09664	1.06915	3.50089	0.0498538
chr19:22511330-22512800	BSR/Beta	1.24259	1.39717	1.21208	1.13637	2.21469	0.123481	0.932583	1.97168	0.507871	1.31222	0.825883	0.571221	0.678297	1.07987	1.20801	1.10236	1.47528	0.807536	0.894379	3.2495	0
chr19:22512844-22513168	BSR/Beta	0.970773	0.675581	1.74103	1.36145	1.52502	1.09734	1.49676	2.20309	0	1.52419	0.781695	0.986615	0.861717	1.47278	1.74668	0.741109	2.323	2.05232	1.18064	2.48171	0
chr19:22513186-22513229	BSR/Beta	1.36623	1.96528	1.76032	2.44761	2.57651	1.04134	1.6983	2.63791	0	2.59389	1.19535	1.36193	1.32053	2.86395	1.85683	0.963378	2.71145	2.18812	1.22366	4.0578	0.191992
chr19:22513250-22516351	BSR/Beta	1.9839	0.746958	1.51979	1.13794	2.2383	0.597393	1.14069	2.14456	0.779915	1.67769	0.419949	0.912282	0.980917	1.19368	1.31312	0.955052	1.26419	0.87486	1.3607	3.2706	0
chr19:22516362-22516551	BSR/Beta	0.865222	1.64793	1.86953	0.791731	2.61636	0.253505	0	2.78072	1.14579	0.391372	0.70481	0.643191	1.08818	0.612041	1.20371	1.10873	1.26255	0.180173	1.5354	3.1669	0.0415374
chr19:22516860-22517259	BSR/Beta	2.00693	1.47033	1.00838	1.48494	2.31657	1.0698	1.30333	2.69222	0	2.29334	1.49894	0.346906	1.11882	0.492243	1.72088	1.48384	1.58349	0.683813	0.72657	3.40249	0
chr19:22517271-22517530	BSR/Beta	1.19428	0.866631	1.38668	1.38333	1.17546	1.13951	1.49579	2.16426	0.192472	2.27599	0.964665	0.683499	1.28374	1.33044	1.10284	0.879761	0.981444	1.36088	1.28457	2.26631	0
chr19:22517870-22518147	BSR/Beta	1.04951	0.737332	0.830215	0.43858	1.62189	0.422911	0.76217	1.97094	0.506764	1.23964	0.950521	0.182438	1.19353	0	1.15842	0	1.17381	0.342578	1.1481	3.50618	0
chr19:22518223-22519684	BSR/Beta	1.43811	1.04317	1.39317	1.13034	1.5315	0.821204	0.794378	2.15979	1.35109	1.31884	0.522739	1.27172	1.00748	0.641565	1.09532	0.705589	0.583153	0.850135	1.00535	2.55429	0.0341453
chr19:22519697-22520045	BSR/Beta	1.80936	1.40486	1.58204	2.12291	2.258	0.752637	1.20045	2.19163	0	2.32055	0.638454	0.412532	1.91778	1.20063	1.12311	1.52012	1.41438	0.687114	0.96046	2.77125	0
chr19:22520057-22520478	BSR/Beta	2.02583	1.16215	1.58972	2.1034	1.48458	0	0.692981	2.03692	0.43313	1.17023	1.62841	0.63939	0.822118	0.308338	1.30873	0.838605	0.896427	0.924495	0.650719	2.30638	0.370912
chr19:22520499-22521875	BSR/Beta	0.856022	1.17554	1.5032	1.04237	1.73772	0.538667	0.447082	2.11348	0.797901	2.30707	0.954822	1.08862	0.862884	0.549502	0.569656	1.27352	0.551639	0.897992	1.18797	3.00446	0
chr19:22521887-22522050	BSR/Beta	0.871781	0.864707	0.555306	0.998918	1.69202	0.240937	0.759863	1.31774	1.59554	1.94672	1.27654	0.190526	0	1.16464	0.504956	0.606329	1.12091	0	1.29002	3.20814	0
chr19:22522354-22523452	BSR/Beta	1.34986	0.589188	1.68358	1.4311	1.45766	0.887065	0.887939	2.23294	0.277652	1.22486	1.09642	0.429975	1.1686	0.542387	0.799361	0.948302	0.477605	0.875992	1.01053	2.93089	0
chr19:22523517-22524145	BSR/Beta	0.568995	0.882776	1.77917	1.85449	2.01962	0.167165	0.89462	2.19476	1.29311	1.32828	1.00185	0.18198	1.20634	1.24351	1.88307	1.60623	0.902012	0.89005	1.10992	3.43619	0
chr19:22524173-22525751	BSR/Beta	1.63973	1.09702	1.31806	1.12035	2.70093	0.756426	0.822184	2.15943	0.755896	2.03762	0.719078	0.552043	1.06361	0.647664	1.31697	1.15957	0.892935	0.682807	1.08998	3.21549	0
chr19:22525774-22527413	BSR/Beta	1.988	0.452627	1.33254	1.26297	1.77307	0.855272	1.08592	1.67548	0.147294	1.82716	0.498271	0.458518	1.24211	0.921619	1.23688	0.584029	1.25545	0.944724	1.04992	3.38199	0
chr19:22527426-22528853	BSR/Beta	1.47977	0.787959	1.66917	1.4487	2.18469	0.157018	1.02925	2.00081	0.187806	1.68744	1.30153	0.972362	0.911001	0.682636	1.13318	1.04525	1.0851	1.03786	1.12078	2.51792	0
chr19:22528920-22530252	BSR/Beta	1.85878	1.19741	2.03974	1.59103	1.73993	0.740746	1.00095	2.08915	0.115739	1.59502	1.23013	0.488505	1.14162	0.840653	1.64427	1.41486	1.30055	1.06033	1.30079	3.71953	0.314928
chr19:22530741-22532762	BSR/Beta	1.42044	0.960089	1.62054	0.661987	1.94208	0.659066	0.651637	2.07999	0.304721	1.70949	1.25583	0.545089	1.27477	0.679442	0.820289	1.42404	1.17339	0.949079	1.08001	2.83573	0
chr19:22533107-22535119	BSR/Beta	1.51403	1.30876	1.76913	1.37874	2.46641	0.742222	0.990076	2.19856	0.341098	1.97011	0.749543	0.951991	1.73206	0.710164	1.09511	1.30248	0.866069	1.04018	1.11971	3.16476	0.00314165
chr19:22896519-22898544	BSR/Beta	1.77979	0.97508	1.57272	1.59131	2.24202	0.647167	0.746124	2.10495	0.0985274	1.9686	1.07724	0.661968	1.21993	0.659075	0.75745	1.29849	1.09395	1.17072	1.16815	3.34103	0
chr19:22898892-22899349	BSR/Beta	2.05918	0.817877	1.16458	1.16817	2.0503	0	1.26979	1.88901	1.29592	1.81401	0.746141	0.837443	1.54022	0.479044	1.03872	0.186031	1.533	0.603511	1.36622	2.85745	0
chr19:22899361-22901408	BSR/Beta	1.41551	0.961201	1.25904	1.39895	2.12603	0.743231	1.14347	1.91887	0.404456	1.74648	1.29748	0.546808	1.15673	1.31147	1.18437	0.683894	1.03674	0.890213	1.03503	2.41482	0.286562
chr19:22901471-22902748	BSR/Beta	1.71622	0.863209	1.31083	0.808443	2.24587	0.66081	0.709917	1.96044	0.503318	1.75786	1.02429	0.619779	0.950954	0.898177	0.994203	1.16056	1.2738	1.0674	1.07027	2.87864	0.124222
chr19:22903063-22903224	BSR/Beta	1.66888	1.70846	2.16857	1.18067	1.84511	0.34112	1.07442	1.66652	1.54175	1.21774	1.2015	1.09828	0.336089	0.191222	1.49245	0.448087	1.67549	0.554481	0.963674	2.8069	0
chr19:22903237-22904184	BSR/Beta	1.47041	1.05061	1.4562	1.10711	2.24591	0.68955	1.42133	2.16649	1.27945	1.08977	1.16889	0.817951	1.02154	0.656743	1.45978	0.751549	0.648778	1.10917	0.604119	2.84479	0
chr19:22904462-22907439	BSR/Beta	1.48177	0.731566	1.38548	1.15793	1.80307	0.697747	1.13637	1.91623	0.78406	1.60804	0.967338	0.718508	1.03472	0.675879	1.39142	1.16333	0.961386	0.846586	1.12123	2.87475	0
chr19:22907869-22909632	BSR/Beta	1.58586	1.06755	1.44096	1.38444	2.14794	0.589677	1.02745	1.78914	0.380153	1.19426	0.555502	0.587653	1.04992	1.08281	1.04858	0.908628	0.752089	0.988216	1.14409	2.47241	0.0847174
chr19:22909687-22910452	BSR/Beta	1.89714	0.69659	1.38886	1.22584	2.52649	0.623417	1.01034	2.13001	0.112553	1.91906	0.986622	0.757868	1.48529	1.02759	0.713766	0.850343	0.59409	1.42045	0.90799	3.16064	0.27305
chr19:22910475-22910894	BSR/Beta	1.12418	1.24755	0.958969	1.37011	2.57538	0.54493	0.504824	1.66415	0.82686	1.8458	1.41078	0.393691	0.835827	0.60984	0.998593	0.863336	1.22762	0.388476	0.999553	3.48401	0
chr19:22910906-22911250	BSR/Beta	1.44017	0.975674	2.28221	2.25348	1.28011	0.210065	0.61915	1.79944	1.27892	2.40708	0.844811	1.15153	0.456323	0.183963	0.739269	0.713256	1.47234	1.08799	1.31236	2.32618	0
chr19:22911263-22912690	BSR/Beta	1.65346	1.33373	1.57574	1.78773	1.89731	0.474618	0.990105	1.88894	0.743558	1.95285	1.29259	1.27827	0.954055	0.80606	1.53385	1.07879	0.612135	0.708717	1.10446	3.03638	0.156617
chr19:22912847-22913124	BSR/Beta	2.04521	0.888133	2.38949	1.42208	2.16067	0.238444	0	1.41762	0	1.80462	0.70373	0.757569	0.875906	0.340004	1.10473	1.0605	0.621046	1.67573	0.873112	3.32644	0.545692
chr19:22913468-22914152	BSR/Beta	1.92577	1.02516	1.84302	0.77044	1.91016	0.694568	1.01622	2.00907	1.0341	2.13696	0.481857	0.908959	1.15507	1.69268	1.20454	1.54466	1.08094	0.800181	1.33567	3.10883	0
chr19:22914465-22916751	BSR/Beta	1.54572	1.02451	1.40528	1.19029	2.24374	0.507932	1.19771	2.24277	0.41778	1.60983	1.12035	0.716499	1.02558	1.25312	1.48203	0.971531	1.15996	1.01617	1.0714	2.99362	0.37254
chr19:22917784-22917935	BSR/Beta	2.07714	1.51067	1.70181	1.29669	1.59369	0.695299	2.03386	0.916973	0	1.6449	0.996179	0	1.37641	1.87619	0	0.165147	1.16648	1.58868	0.807652	2.32999	1.41273
chr19:22917991-22919549	BSR/Beta	1.89408	1.23364	1.57926	1.51096	1.58859	0.653409	1.08042	2.00065	0.583018	1.78296	0.990018	0.655801	1.17123	1.14428	1.40517	1.16351	1.99283	1.00971	1.12354	3.42569	0.67891
chr19:22919996-22921266	BSR/Beta	1.75748	0.907068	1.50623	1.02938	1.67171	0.59704	0.953153	1.69874	0.227877	1.50698	0.747929	0.283424	0.91536	0.344351	0.735635	1.38962	1.36643	0.982138	0.899114	2.80678	0.203539
chr19:22922171-22923411	BSR/Beta	1.73438	1.00574	1.54083	1.06084	2.08965	0.489348	1.18643	1.76174	0.306776	1.71722	1.14704	1.06987	0.782081	1.17266	1.05625	1.34362	1.40528	1.1264	1.15061	3.22867	0.29066
chr19:22991782-22992054	BSR/Beta	1.42364	0.631412	1.41337	1.07812	2.09114	0.75751	0.95622	1.21458	1.01908	0.71563	1.63061	0.0713645	0	0.972553	0.746502	0.670605	1.42166	0.257662	1.1107	2.46212	0.510324
chr19:22992381-22993330	BSR/Beta	2.01499	1.10443	1.88139	1.48662	2.34552	0.295841	0.819022	1.43155	1.04597	1.49049	0.434754	0.373141	0.949318	0.99266	1.24074	0.682438	1.20454	0.551984	0.898363	2.40475	0
chr19:22993858-22994122	BSR/Beta	1.71175	0.990556	1.60929	0.864969	2.16308	1.19003	0.552603	1.45731	1.98056	1.22329	1.10643	0.195146	0.396762	0.889435	0.895186	0.864026	1.30544	0.733276	1.33327	2.10161	0
chr19:22994155-22994777	BSR/Beta	1.45762	1.29143	1.91239	1.06355	2.39551	0.246189	0.918837	2.02021	0.637694	1.23727	0.679271	0.892679	1.17727	0.418503	1.42549	1.38423	0.787717	1.00878	1.07574	3.13122	0
chr19:22995072-22995739	BSR/Beta	1.75138	1.2165	1.52014	1.64074	2.17402	0.320404	1.12786	1.98323	0	1.76818	0.470677	0.670641	0.869524	0.785458	1.34105	0.280505	1.26126	1.21811	0.78932	2.83327	0
chr19:22996063-22996317	BSR/Beta	1.29321	0.488278	1.46844	1.10748	1.55914	0.796606	0.30765	1.96683	1.51871	2.49632	0	0.742541	1.20633	0.0485152	1.72942	0.0117532	1.00915	1.25627	0.596792	2.6205	0
chr19:22996568-22996613	BSR/Beta	1.09551	0.830077	0	0.807355	1.6477	0	0	1.36646	0	0.650921	0.083724	1.35918	0.395644	1.31911	0	0.587202	0	0.658143	1.30529	1.8844	0.485427
chr19:22996913-22999101	BSR/Beta	1.46423	0.813344	1.5035	1.41163	2.18453	0.480555	1.01796	2.12855	0.589092	1.66986	0.973273	0.651619	1.03132	0.851767	1.2725	0.776668	1.32482	0.848358	1.08161	3.04268	0.419571
chr19:22999132-23000000	BSR/Beta	1.27042	0.999654	1.51132	0.834816	2.28957	0.914733	0.966423	1.87089	0.166677	1.81496	1.001	0.708081	1.05902	0.919088	1.6803	1.01839	1.25492	0.866686	0.970611	2.32892	0
chr19:23000008-23002487	BSR/Beta	1.49176	1.03065	1.19154	0.903609	1.70644	0.690006	0.929193	1.8047	0.854562	1.39093	1.01879	0.708558	1.06443	0.82703	1.46317	0.950005	1.37239	0.96958	1.01535	2.89185	0
chr19:23002500-23004453	BSR/Beta	2.10575	0.790639	1.47852	1.00298	2.03978	1.08131	1.46847	2.22186	0.662178	1.82365	1.33883	0.698085	1.01398	1.18582	1.3872	0.971678	1.75903	1.10288	1.10568	3.16872	0.170348
chr19:23004479-23004628	BSR/Beta	1.38686	0.815051	2.2367	1.78218	1.44485	0.749826	1.42203	2.15342	0.845775	2.12652	0	0	0.242316	0.656899	1.82795	0.373732	1.91348	1.32528	1.06465	2.36552	0
chr19:23004920-23005383	BSR/Beta	0.872435	0.735453	1.98147	0.807248	2.81515	0.835625	0.664019	2.63225	0.432211	2.07411	1.52351	0.828485	0.433365	1.36861	1.33126	1.48669	1.47912	1.21081	0.168064	3.48909	1.22592
chr19:23005677-23006361	BSR/Beta	1.61632	1.16626	1.03048	1.23438	2.28521	0.615463	1.3435	2.03283	0.565958	1.66022	0.953355	0.895628	1.19595	1.21121	0.486272	0.641278	1.05189	0.107179	0.877988	3.4842	0.378201
chr19:23006404-23008157	BSR/Beta	1.26816	0.829298	1.53225	1.31306	1.89345	0.607124	0.822975	1.81387	0.0558481	1.81091	1.07944	0.985406	1.08164	1.03566	1.34832	0.812383	1.36771	0.910809	0.82304	3.03723	0
chr19:23008256-23009540	BSR/Beta	1.84738	1.28934	1.76378	1.27148	2.4772	1.08761	1.32536	2.14178	0.7801	1.62489	1.2282	0.789571	0.941039	1.21424	1.5016	1.28487	1.28392	0.863931	0.951207	2.55729	0
chr19:23097041-23097318	BSR/Beta	0.956934	0.443596	1.66878	0.904735	0.889357	0.258627	2.00033	2.29761	0	1.98481	1.63366	0.472082	1.6467	0.474555	1.04167	1.02068	1.09044	0.971141	1.11067	2.51404	0.398525
chr19:23097513-23098608	BSR/Beta	1.69724	0.756007	1.78176	0.773887	2.08405	0.436354	0.734491	2.26475	0.592895	1.7466	0.611408	0.801001	0.471406	0.933829	0.892803	0.961082	0.630042	1.20329	1.22404	2.93324	0.162481
chr19:23098619-23100686	BSR/Beta	1.75636	1.13435	1.72015	1.52545	2.08757	0.288335	1.14347	2.09588	0.603568	1.68762	0.791272	0.833554	1.07789	1.01596	1.09144	0.834695	1.15177	1.15961	1.04776	2.79447	0.0108371
chr19:23100990-23103096	BSR/Beta	1.44373	0.829939	1.39882	1.22461	1.83974	0.336626	0.830272	1.84836	0.449968	1.31467	0.988805	0.892438	1.04671	0.535346	1.12267	0.977185	1.04194	1.14268	1.13503	3.0943	0.176118
chr19:23105382-23108071	BSR/Beta	1.6311	1.03811	1.34238	1.20903	2.11487	0.464898	0.871457	1.83561	0.591182	1.56655	1.0806	0.430574	1.06234	1.5	1.32234	0.870274	1.34168	0.564525	0.968518	3.09742	0.982459
chr19:23111413-23113205	BSR/Beta	1.21767	1.10465	1.48145	0.899307	1.90283	0.80967	1.23347	1.61908	0.929867	1.53045	0.865555	0.756895	1.1023	1.08013	1.00208	0.716236	1.31006	0.954985	0.907214	2.78945	0.293076
chr19:23113931-23116551	BSR/Beta	1.63292	0.748238	1.55243	1.25218	2.01151	0.497219	0.66672	1.79486	0.538568	1.70087	1.0615	0.751858	1.23289	0.80733	0.922738	0.922594	0.716368	0.581371	0.99594	3.2005	0.0435545
chr19:23116600-23119013	BSR/Beta	1.43582	1.01753	1.53208	1.32203	2.31717	0.789696	1.15865	1.89817	0.373231	1.31948	1.20832	0.733554	1.01545	1.0119	1.42382	0.768671	0.859167	1.15268	0.981188	3.04929	0
chr19:23119038-23119694	BSR/Beta	1.33191	0.395666	1.62253	1.82232	2.16409	1.29636	1.42051	2.29415	1.17584	1.7276	1.15537	0.829501	0.774848	1.17342	1.39726	1.24717	1.17467	0.876047	1.35612	3.75511	0.664164
chr19:23197493-23198400	BSR/Beta	0.923339	0.693828	1.69491	1.20705	1.77621	0.642618	0.849455	1.71511	0.534848	1.30664	0.772553	1.14705	0.899709	0.904758	0.873388	0.769721	0.357361	1.10496	1.12982	3.12777	0
chr19:23198413-23199085	BSR/Beta	1.29499	1.23138	1.25221	0.590185	1.78708	0.497904	1.11045	1.8343	1.50125	1.13179	0.689433	1.06341	0.390756	1.3955	1.00484	0.924047	0.443978	0.521101	1.41008	3.76378	0.572162
chr19:23199171-23199927	BSR/Beta	0.688118	0.364741	1.04334	1.17247	1.75629	0	1.01645	1.55948	0.770305	1.84096	0.685258	0.555777	0.876668	0.693677	1.20919	0.168167	0	0.59121	1.11537	2.21143	0
chr19:23199956-23200735	BSR/Beta	1.62535	0.846393	1.61732	1.33581	2.48728	1.29289	0.728417	2.35118	0.286254	1.74961	0.461015	1.06045	0.886316	0.999329	1.0961	0.944776	1.08408	0.768985	0.765603	3.01561	0.178619
chr19:23200746-23201459	BSR/Beta	1.62167	1.15619	1.88732	1.19668	2.37861	1.11422	0	1.48112	0.720051	1.60573	0.97993	0.552357	1.06363	0.586722	1.02882	0.754528	0.70703	0.361274	0.755879	3.03414	0.282155
chr19:23201790-23202162	BSR/Beta	1.83652	1.33779	1.93588	1.55661	1.63021	0	1.04026	2.08153	0.296628	1.56719	0.321536	0.710208	1.11938	1.03987	0.62571	0.888609	0.368154	0.776753	1.39086	3.53016	0
chr19:23202186-23202429	BSR/Beta	2.39804	1.05227	1.32191	1.23718	2.31878	0	0.402438	2.0014	1.35534	1.21821	0.852542	0.218074	0.641407	0.380197	1.42225	1.36786	1.60462	0.958486	0.690426	3.30879	0
chr19:23202479-23204877	BSR/Beta	1.43095	0.752569	1.34914	1.04248	2.32954	0.327952	1.05129	1.8475	0.271736	1.94097	1.03782	0.719464	0.869706	0.70201	1.08129	0.780167	0.763828	0.959058	1.00261	3.24995	0
chr19:23205254-23208348	BSR/Beta	1.45815	0.982882	1.48259	1.25881	1.95158	0.67919	0.894907	2.04786	0.455502	1.49919	0.644161	0.681755	0.708452	0.777022	1.47881	0.747069	1.44434	0.738232	0.816731	2.88903	0.871765
chr19:23208803-23208940	BSR/Beta	2.58112	0.87074	0.905767	1.91905	1.60487	0.36215	2.22685	0.467426	0	2.40654	0.423524	0.994609	0.630573	0.64584	0.561781	1.48845	1.25974	1.40167	1.04085	2.19659	1.11589
chr19:23226065-23226473	BSR/Beta	1.07516	0.859135	1.67044	1.93138	2.02451	1.07647	0.87316	2.20098	1.0494	1.04537	1.22712	0.906298	0.758576	1.32379	1.32055	0.350339	0.679036	1.17144	1.30483	2.9287	0
chr19:23227244-23228407	BSR/Beta	1.60164	0.794736	1.02008	1.19961	2.06938	0.618596	1.06944	1.55672	0.975726	1.62858	1.48883	1.03799	1.15857	1.4098	1.48288	0.979769	0.992196	0.946005	0.933595	3.24291	0.389512
chr19:23228801-23230535	BSR/Beta	1.91131	0.613749	2.05922	1.31453	2.00314	0.616932	0.917646	1.48563	0.927001	1.65385	0.733589	0.324096	1.11116	0.614569	1.43458	0.792764	1.09841	0.931176	1.12409	2.42169	0.120816
chr19:23230906-23232822	BSR/Beta	1.67614	1.304	1.71821	1.19994	2.17242	0.687983	0.638222	1.68698	0.628391	1.30376	0.597708	0.625111	1.10911	1.07372	1.10442	0.551924	0.751524	0.821531	1.17613	2.99059	0
chr19:23233132-23234279	BSR/Beta	1.51818	0.914534	1.48494	0.756716	2.15623	0.490447	1.24906	1.78904	1.02792	1.62624	0	0.987736	0.866979	0.651077	1.19632	1.04597	1.40121	0.837112	1.06731	3.0357	0
chr19:23234336-23235589	BSR/Beta	1.19739	0.422868	1.01868	0.797362	1.46993	0.338829	1.52058	1.80196	1.02357	1.50882	0.513278	0.582546	1.14759	0.518747	1.07407	1.17919	0.950327	0.173857	0.973317	2.9356	0.19857
chr19:23235619-23236045	BSR/Beta	0.924168	0.121838	2.07561	0.871276	1.53399	0.248583	0.899021	1.27217	1.03379	1.67104	0.134642	1.31441	0.681818	0.587883	0.764796	0.684917	1.15754	1.14292	0.919363	2.45525	0
chr19:23236092-23236151	BSR/Beta	0	0.315126	0	0.617204	0	0.297262	0	1.06039	0.983773	0.388333	0.397321	0.863938	0.484777	0	0.551984	0.888094	0.265773	1.24606	1.28973	1.9287	0
chr19:23236453-23237593	BSR/Beta	0.650333	1.0886	1.01162	0.808434	1.04474	0.223509	0.619911	1.19279	0.587327	1.51182	0.512783	0.472924	0.736951	0.621196	0.757561	0.661175	1.18948	0.923385	0.815346	2.16558	0
chr19:23237987-23239747	BSR/Beta	1.89222	0.884309	1.49946	0.956436	1.69839	0.881946	1.29421	1.55164	0.12014	1.48239	0.925255	0.388652	0.960882	0.841555	1.03636	0.900915	1.30907	0.75316	0.910264	2.77894	0
chr19:23239842-23240447	BSR/Beta	1.73399	1.24774	1.44978	0.957967	2.3089	0.510111	0.940024	2.16734	0.986476	1.96603	1.57803	0.190185	0.627663	1.41417	1.58814	0.818532	0.706862	0.878168	1.21988	2.8944	0.359757
chr19:23241092-23241198	BSR/Beta	0.480213	1.09782	0.305877	1.06041	2.59629	0.320115	1.05421	0.403715	1.40965	1.9095	1.00263	0	1.32168	0.198771	1.44075	0.367774	1.15317	0.794744	0.656917	2.89873	0
chr19:23241628-23242791	BSR/Beta	1.25688	0.984502	1.35955	0.661248	1.5741	0.480513	1.07002	1.18028	0.665556	1.13782	0.702631	0.503277	0.450359	0.518867	1.0164	1.19277	1.50504	0.232219	0.91507	2.37622	0
chr19:23242804-23242957	BSR/Beta	1.39319	0.850711	1.72406	1.42849	1.83503	0.624494	0.500476	2.93062	1.32123	1.37131	1.00794	0.161023	0.45485	1.44825	1.28576	0.844538	1.6866	1.42065	0.798357	3.60824	0
chr19:23243038-23244257	BSR/Beta	1.75985	0.908244	1.61317	1.17602	1.88807	0.0199011	0.932371	1.78952	0.143106	1.4817	0.496268	0.323923	1.15821	0.958523	1.33735	0.83846	0.894271	1.2974	1.05365	2.41955	0
chr19:23244369-23244608	BSR/Beta	0.0110662	0.957707	2.09425	0.610341	2.23654	0	1.63838	0.804037	0.234182	1.49604	0.139024	0	0.982663	0	1.13697	1.55855	1.36563	0.900915	1.11372	3.03672	0
chr19:23244644-23244755	BSR/Beta	0.972943	1.58793	1.65136	0	1.72863	0.0692897	1.89989	1.77381	0.562435	1.37906	0.359038	0	1.1879	0.343033	1.46487	1.30156	1.12451	0.492315	1.00808	3.59083	0.783566
chr19:23244766-23245320	BSR/Beta	1.68658	0.843574	1.2932	0.232931	1.41411	0.305037	0.963089	1.13865	0	1.02851	1.24911	0.0828661	0.789938	1.34593	0.826876	0.833238	0.755041	1.08207	0.990802	3.13907	0
chr19:23245629-23246909	BSR/Beta	1.49656	0.604755	1.5573	1.04196	1.36474	0.0903386	0.750769	1.58547	0.520779	1.95837	0.842086	0.10341	0.475178	1.07652	1.0528	0.771074	0.995318	1.07039	0.946581	2.97878	0
chr19:23246989-23247210	BSR/Beta	1.74994	1.29933	0.523271	1.55682	1.94164	0	1.4145	0.248814	0.112513	2.12866	0.764499	0	0.645702	1.0406	0.0193746	0	1.90925	0.486683	0.540583	2.92755	0
chr19:23247510-23248504	BSR/Beta	1.86619	0.589514	1.79653	1.36169	1.32472	0.861193	0.909765	1.3451	0	1.39432	0.687589	0.817681	0.59662	0.543842	1.401	1.24716	1.20913	0.660354	1.19027	3.20813	0.00578801
chr19:23248516-23248806	BSR/Beta	1.49161	0.936312	1.81768	0.968636	2.45635	0.844345	1.32414	1.50023	0.0584135	2.03017	1.216	1.17506	0.396291	0.597107	0.620633	1.1394	1.75823	0.665529	0.815838	3.1993	0.428335
chr19:23248819-23249378	BSR/Beta	1.21037	0.486931	1.2867	1.88764	1.77711	0.239471	1.06283	1.41339	0.59662	1.96859	0.904842	0.371247	0.620042	1.00697	1.78354	1.15166	1.03858	1.43317	1.00709	2.65093	0.1883
chr19:23249407-23251533	BSR/Beta	1.08315	0.67371	1.61603	1.12194	1.6553	0	0.734447	0.972457	0.417898	1.59489	0.799792	0.757305	0.597412	1.38645	1.31774	0.953794	1.25693	0.894185	0.986265	2.78327	0.169733
chr19:23251691-23252259	BSR/Beta	1.81025	0.910334	1.63615	1.1861	1.29267	0	1.5985	1.78336	0.325041	1.38759	0.912681	0.111846	0.968887	1.76446	1.93427	1.34255	1.52722	1.26401	0.995984	3.01734	0.632194
chr19:23277826-23278527	BSR/Beta	2.00587	0.698627	1.85517	0.551934	0.192131	0.202537	0.693685	2.31065	0.00630521	0.998694	0.87838	0.549827	0.772519	0.722247	1.60108	1.14901	2.10398	1.29649	0.900591	3.87118	0
chr19:23278539-23280195	BSR/Beta	1.28578	0.847524	1.88795	0.415748	0	0.37167	1.05151	1.64871	0.42247	1.19027	0.94209	0.156694	0.0806849	0.6168	1.28948	1.25133	1.96786	0.644936	1.07376	3.12426	0
chr19:23280209-23280658	BSR/Beta	1.52852	0.283424	1.60581	0.754255	0	0.0646759	0.69488	1.73406	0	0.981232	0.848766	0.474389	0.501801	0.587144	0.978833	0.667847	1.35034	1.66499	1.36723	2.82997	0
chr19:23280964-23281057	BSR/Beta	2.03539	0.663536	1.42114	0	0.192611	0.611862	1.63407	0	0.148101	1.18798	0.323255	0.253953	0	1.20948	1.32966	1.17817	1.27059	0.580367	1.1566	2.04725	0
chr19:23281069-23282303	BSR/Beta	1.4218	0.270314	1.65908	0.623577	0.153377	0.430842	0.634147	1.16894	0	1.15461	1.06509	0.197689	0.356583	0.561605	1.5201	1.01427	0.835795	0.640778	1.09429	2.625	0
chr19:23282352-23282538	BSR/Beta	1.3856	0	1.42381	1.8577	0.224571	0.445261	0.953884	1.03257	0	0.864628	0	1.2227	0.158272	0	1.4331	0.838105	1.59818	1.07114	0.971155	3.27015	0
chr19:23282616-23283445	BSR/Beta	1.28491	0.0368479	1.89782	0.0721607	0.0968421	0.14745	1.16017	1.47551	0.233716	1.46286	1.12094	0.430949	0.162403	0.370142	0.845799	1.28906	2.07084	0.908452	1.16176	2.73139	0
chr19:23283754-23284047	BSR/Beta	1.56101	0	0.650397	0	0	0.189325	1.30172	1.20876	0	1.7035	1.26656	0.183493	0	0.847748	1.42271	1.81882	0.939971	1.2498	0.550979	3.07742	0
chr19:23284076-23284428	BSR/Beta	1.33944	0.621187	1.15532	1.47147	0.37012	0.0964238	1.77587	0.295288	0.224349	0.486601	1.38515	0.217169	0.542585	0	1.37044	0.989132	1.06464	0.499915	0.886004	3.55999	0
chr19:23284669-23285287	BSR/Beta	1.67338	0.611663	2.01766	0.718026	0.117868	0.0173518	1.27343	0.939904	0	0.818204	1.04493	0.294677	0.0670604	0.830434	1.5924	0.593555	1.06732	0.181955	1.10258	2.32162	0
chr19:23285597-23286027	BSR/Beta	1.70809	0.142871	1.79005	0.867011	0.720489	0.326376	0.594224	0	0	0.856308	0	0.116192	0.104739	1.32969	1.02631	0.444126	1.07674	0.801986	1.19522	2.70078	0
chr19:23438232-23438270	BSR/Beta	0	0.520478	0.543634	0	0.0398824	0	0	0	0	0.619967	0	0.803392	0	0	0	1.11122	1.33704	0.851199	0.943126	0	0
chr19:23438562-23439381	BSR/Beta	0.348595	0.0304208	0	1.00891	0	0	0.0942901	0	0	0.577451	0.343522	0	0	0	0	0.745401	0.708505	0.617646	1.10518	0.509736	0
chr19:23439393-23439633	BSR/Beta	0	0.269967	0	0.56051	0	0	0	0	0	0.0131692	0.417218	0	0.276997	0	0.675102	0.87264	0	1.26561	0.828177	0.497014	0
chr19:23439765-23440194	BSR/Beta	0.786973	0	0.984903	0.493709	0	0	0.614455	0	0	0.528191	0	0.0450655	0.102053	0	0	0.431623	0.161952	0.522628	0.684352	0.994138	0
chr19:23440496-23440591	BSR/Beta	0.767316	0.277461	0	0.729644	0.242877	0.441377	0	0	0	0.421479	0	0.247587	0.312433	0	0	0.341872	1.48543	1.20699	1.0491	0	0
chr19:23440871-23440949	BSR/Beta	0.572084	0.583288	0.840016	0	0	0.327526	0	0	0.176616	0.12733	0.0147266	0	0.265773	0	0	0	0	0.140582	0.546294	0.71878	0.866378
chr19:23441420-23443231	BSR/Beta	1.5807	0.819995	1.01714	0.49253	0.768934	0	1.1591	0.902452	0.179715	1.11022	0.791297	0.383209	0.85243	0	0.465515	0.872616	1.28254	1.16318	1.32622	1.31682	0
chr19:23443542-23444318	BSR/Beta	0.412435	0	0.76387	0.613409	0.0836423	0	1.23644	0.1049	0.128703	1.15352	0.0437225	0	0.360465	0.233998	0.127316	1.28431	1.34703	0.92729	1.14656	0.121267	0
chr19:23444363-23445010	BSR/Beta	1.30525	0.463371	0.919851	0.581438	0.136336	0	1.27691	0.381062	0.264957	1.28743	0.862955	0	0	0	0.0313528	1.26759	1.54848	0.958991	0.697098	0.716447	0
chr19:23445579-23447435	BSR/Beta	0.344215	0.136283	0.675464	0.0344834	0.758866	0	0.712244	0.0152264	0	0.77219	0.295147	0	0.517911	0	0	0.711759	1.17634	0.741575	1.08527	0.18683	0
chr19:23488972-23489582	BSR/Beta	0.90185	0.830166	0.680288	1.66813	0.806506	1.03406	1.15133	1.69308	0.38115	0.94819	1.19123	0	0.580078	0.775952	0.466726	1.1945	0.581891	0.0913139	1.05301	2.37685	0
chr19:23489886-23491514	BSR/Beta	1.70903	0.752363	1.18212	0.899934	1.63684	0.485159	1.22083	1.43919	0	1.58067	0.323405	0.23864	0.732703	0.860327	0.746356	0.928389	1.26853	0.714654	1.12819	2.87701	0
chr19:23491587-23493348	BSR/Beta	1.45128	0.657704	1.64451	0.407353	1.52008	0.402526	0.683876	1.67989	0.00535687	1.36515	0.261398	0.0455129	0.781402	1.02523	0.366633	1.06029	1.43994	0.55959	0.93051	2.48859	0
chr19:23493366-23495049	BSR/Beta	1.13013	0.68018	1.4587	1.11094	1.82404	0.184522	0.795501	1.92356	1.28883	1.58721	0.775185	0.106201	0.843542	1.15788	0.591928	1.11791	1.57634	0.987867	0.984392	3.43216	0
chr19:23495070-23495933	BSR/Beta	0.379432	0.466455	1.02494	0.859214	2.12476	0.266745	1.19976	1.35529	0	1.36282	0.350633	0.0239934	0.852926	0.0992144	0.230793	0.747637	0.668646	1.05082	0.711239	2.0792	0
chr19:23495980-23496143	BSR/Beta	0.932938	0.399412	0.261097	0	1.11362	1.04153	0.624082	1.09626	0.125241	1.43111	0	0.890392	0.79023	0.0478734	0.877681	0.169207	1.52625	1.42707	0.818818	2.29105	0
chr19:23496154-23496765	BSR/Beta	1.50852	0	1.22911	0.485901	1.41749	0.202261	0.0586905	1.52769	0.300393	0.543733	0	0.104806	0.715674	0	0.783289	0.917271	0.805111	0.59683	0.673059	2.59637	0
chr19:23496870-23499839	BSR/Beta	1.10106	0.86527	1.51443	0.982663	1.52397	0.498567	0.75628	1.72606	0.153053	1.35256	0.59967	0.113634	0.706959	0.196985	0.332015	0.734655	1.25303	0.770102	0.917241	2.77145	0
chr19:23500150-23500697	BSR/Beta	1.35131	0.278948	1.43533	0.757168	1.0271	0.465034	1.42659	1.56434	1.1498	1.15948	1.36326	0.22509	0.970279	0.660372	0.395096	0.867414	0.8054	0.38766	0.705429	2.1352	0
chr19:23500746-23503162	BSR/Beta	1.21078	0.552357	1.21771	1.162	1.52634	0.502626	0.583741	1.54411	0.223274	1.11561	0.654674	0.432404	0.921429	0.536043	0.557297	0.907344	0.766985	0.705659	1.13953	2.7568	0
chr19:23503511-23503709	BSR/Beta	0.473008	0.493268	1.22008	1.24185	1.37251	0.332931	0	1.32236	0.14689	1.15915	0.164748	0	0.0771883	0.322194	0.691445	0	0.444784	0.0273947	0.842158	1.98045	0.753972
chr19:23503822-23505312	BSR/Beta	0.67324	0.66612	1.11189	0.745409	1.35036	0.503664	0.576648	1.59758	0.533583	1.52616	1.08332	0	0.840129	0.494559	0.428925	1.02813	0.962808	0.869074	0.778436	2.18138	0.0581225
chr19:23582380-23582762	BSR/Beta	1.99826	1.5124	1.21973	1.13514	0	0.45586	1.35089	1.66919	0.0520959	1.73179	0.0886708	0.977595	0.945578	0.815805	0.573345	0.983845	1.86984	0.533125	1.28009	1.46301	0
chr19:23583081-23583606	BSR/Beta	1.23744	0.903247	0.119887	1.34085	0.551295	0.376001	1.04122	1.48785	0	1.57472	0.3596	0.720235	0.731592	0.664801	0.890711	1.31469	1.70009	0.661385	1.55163	0.938587	0
chr19:23583623-23585798	BSR/Beta	0.829647	0.206981	0.612541	0.748882	0	0.403737	1.29515	0.95126	0	1.20247	0.529731	0.538518	0.866773	0.022517	0.737349	0.330708	0.928541	0.334545	0.881524	0.674244	0
chr19:23585878-23586160	BSR/Beta	1.22985	0.694461	1.11031	1.52545	0.417585	0	0	0.520608	0.307079	1.35109	0.588219	0.688717	0.381704	1.02046	0	0.577373	0.442821	0.257904	0.732165	0	0
chr19:23586925-23588203	BSR/Beta	1.02037	0.929995	0.886808	0.700555	0	0.41711	0.828233	1.52841	0.0199438	0.670777	0.871686	0.179957	0.684199	0.726674	0.339582	0.896853	0.71914	0.49336	1.07722	0.835609	0
chr19:23588221-23588419	BSR/Beta	0.753998	0.996251	1.20457	0.788101	0.233949	0.670659	1.98405	0.973486	0	1.94376	0.674045	0.430093	0.718903	0.686684	1.38187	0.442917	0.310968	0.798656	0.638825	0	0
chr19:23588435-23589593	BSR/Beta	1.08438	0.932689	1.05549	0.506409	0.101758	0	0.696973	1.30279	0.451193	1.37837	1.51998	0	0.592885	1.14307	0.558679	0.608175	0.885629	0.645914	1.01529	1.22799	0
chr19:23589624-23590086	BSR/Beta	1.171	1.48544	1.80703	1.19758	0	0.62882	1.16215	1.53573	0.294488	0.619676	0.654848	0.162481	0.872585	0.805094	0.406079	0.470209	1.68104	1.01266	1.27578	2.0103	0
chr19:23590398-23591085	BSR/Beta	0.5268	1.07101	1.39462	1.37687	0.334683	0.313443	1.65958	1.99185	0.318924	1.44388	0.439761	0.629865	1.02908	1.02283	0.290778	0.935505	1.65684	1.27703	0.821082	1.27089	0
chr19:23640698-23645566	BSR/Beta	1.2035	1.09525	1.10095	0.935467	2.29261	0.647425	0.998961	1.95471	0.211436	1.73213	1.01747	0.646992	0.657347	0.840838	0.871347	0.747912	0.79427	0.637796	0.981188	2.85012	0.267176
chr19:23645918-23646329	BSR/Beta	0.618943	0.190362	1.53859	0.953809	1.07688	0.766451	0.149324	1.18457	0.234796	1.76213	0.615595	0.52096	0.655004	0.418708	0.917791	1.12834	0.198456	0.256346	0.88459	3.01231	0
chr19:23646351-23647256	BSR/Beta	1.19285	0.767163	1.07223	1.34106	1.71655	0.728156	0.784353	2.0119	0	1.45995	0.963371	0.511762	1.30376	0.586232	0.607229	1.15671	1.39686	0.867272	0.980025	3.09752	0
chr19:23647282-23647600	BSR/Beta	0.605599	1.79387	1.83344	0.303459	2.4321	0.818392	0.476413	1.74422	0	1.88917	1.32116	0.553488	1.22345	0.234845	0.4456	0.320739	0.81592	0.899493	1.12173	2.75282	0.471094
chr19:23647625-23647740	BSR/Beta	0.0226874	0.530181	0	1.29032	2.24639	0.528741	0.108598	1.57209	0.417434	0.463005	1.14817	0.857312	0.816813	0	0.822934	0.828079	1.18086	0.31978	0.831391	2.47066	0.256769
chr19:23703016-23704544	BSR/Beta	0.657018	0.690971	0.825208	1.62855	1.80298	0.398996	1.36135	1.88039	0.745435	1.77818	0.940325	0.370957	1.08976	0.430671	1.16068	1.05198	1.00849	0.794919	1.14523	2.92436	0
chr19:23704596-23705898	BSR/Beta	0.751387	0.63171	0.766536	0.806489	1.25948	0.505312	0.23325	2.09105	0.501251	1.49879	0.680765	0.119197	0.385398	0.782224	0.494313	0.687473	0.685052	0.471167	1.02909	2.49838	0
chr19:23706209-23706388	BSR/Beta	0	0	0	0.974096	1.44066	0.504875	0.12499	1.20326	0.675518	0.87074	0.347598	0	0	0	0.0349341	0	0.959065	0.82642	0.532048	2.1747	0
chr19:23706430-23706699	BSR/Beta	0	0.930518	1.52823	0.796888	1.43232	0.454376	0	1.39029	1.68045	1.0225	1.10528	0.426275	1.02805	0.573316	0.492161	0.36005	1.44168	0.12985	0.949542	2.45745	0
chr19:23706743-23707521	BSR/Beta	0.93429	0.871781	1.03415	0.451509	2.29209	0.450591	0.471635	1.70525	0	1.42652	0.869098	0.792081	0.576435	1.36401	0.864121	1.04072	0.741109	0.676881	1.01235	2.38953	0
chr19:23707886-23708055	BSR/Beta	0	1.07748	0.439974	0.667774	1.56176	0.60297	0	1.92115	0.220602	1.31846	0	0	1.0933	1.28309	0.120578	0.694853	0.642249	0	0.572143	2.86279	0.329962
chr19:23708107-23708250	BSR/Beta	1.33613	0.891287	1.67167	1.57274	1.67008	0.658637	0.313339	1.72336	0.593956	1.59756	0.468323	1.19041	1.04251	0.90569	0.36717	1.03473	0	0.922472	0.635271	2.19042	0.692552
chr19:23711249-23711597	BSR/Beta	1.81655	1.36536	0.710199	1.31335	2.28531	0.343783	2.41647	2.3102	0.651803	1.14277	1.25507	1.09459	1.18504	1.24107	1.02865	0.156694	1.66813	1.03999	0.495419	2.7323	1.8664
chr19:23711899-23712074	BSR/Beta	0.817918	0.275281	1.75682	0	1.3236	0.522247	0.405709	1.20777	1.09974	1.13215	1.22846	0.218781	0.914036	1.09513	0.154816	0.27317	1.06986	0.0687121	0.950528	2.5432	1.31742
chr19:23712352-23712600	BSR/Beta	1.40851	1.58214	2.1724	1.61127	2.72147	1.00558	1.88497	1.71571	1.26097	1.5783	1.39144	0.953995	1.26826	2.0408	2.06991	1.60431	1.92765	1.25117	1.44444	2.65179	1.53016
chr19:23712886-23713405	BSR/Beta	0.89271	1.267	1.44133	0.783465	2.41621	0.640547	1.56795	1.83206	0	1.72086	0.588785	1.41005	0.991412	1.27784	0.876542	0.862995	1.45326	0.756067	1.11685	2.55496	1.09035
chr19:23713477-23713591	BSR/Beta	0	0.140281	0.48042	0	1.47066	0.375479	1.18408	0.764822	0	0.625383	0.648585	0	0.755973	1.14008	0.0967476	0.184978	0	0.0978939	0.476143	2.06551	0.533832
chr19:23713666-23713744	BSR/Beta	0	0.333676	0.9507	0.944019	0.937729	1.08964	0.793771	1.16054	1.90491	1.24193	0.355975	0.221494	1.09047	1.84998	1.32008	0	0.924047	0.495859	0.102309	1.1233	1.75022
chr19:23714056-23714803	BSR/Beta	1.3384	1.05314	0.399335	0.851103	1.67704	0.753202	0.758354	1.63512	0	1.407	1.03555	1.3404	1.22247	0.372763	0.940896	0.84774	1.13511	1.16806	1.1369	2.93183	1.04584
chr19:23723471-23723644	BSR/Beta	0.297168	0.792789	0.756878	0.811002	0.840854	0.545642	1.15073	2.10883	0.0927487	1.93037	1.33933	0.761507	1.37897	0.242133	0.862701	0.612126	0.593363	0	1.35914	3.32918	0.0264601
chr19:23723703-23723813	BSR/Beta	1.12918	0.37971	0.43391	1.08268	0.62368	0.748933	1.11007	2.56868	0.915376	1.33583	0	0.764541	0.82295	0	0.0467704	1.27866	0	0.320924	0.505434	2.52067	0
chr19:23723864-23725592	BSR/Beta	0.833886	1.03969	1.08362	0.764499	1.36094	0.658819	0.536272	1.65683	0.130193	1.79367	1.04657	0.962305	1.1412	0.16895	0.717105	0.384647	1.04047	0.849751	1.24427	2.54721	0.156345
chr19:23725888-23726832	BSR/Beta	1.70557	0.60124	1.61011	0.694292	1.38441	0.740599	0.568762	1.36655	0.482786	1.96894	1.02672	0.795991	1.18955	0.195902	0.895861	1.18429	1.15336	0.599251	1.28198	3.13629	0.140098
chr19:23726845-23727494	BSR/Beta	2.03775	0.999026	2.47162	0.63787	1.97478	0.502178	1.7366	1.93436	0.77484	2.22223	0.623061	0.756528	1.5643	1.42187	1.78095	1.03446	1.19888	1.28825	0.925384	3.71296	1.51932
chr19:23727538-23727743	BSR/Beta	1.93355	0.662196	1.86478	1.55928	0.983028	1.17205	0.306461	2.04568	0.329778	1.05132	1.42401	0.781687	0.619882	0.705898	1.96438	1.08428	1.21376	0.453038	0.643164	2.75772	1.10618
chr19:23728048-23728729	BSR/Beta	1.84199	1.15111	2.33495	1.44895	1.78066	0.557042	0.689702	2.17492	1.25969	1.78343	1.31434	0.896559	1.13695	0.915796	2.14278	0.946551	1.3238	0.935007	1.29924	2.87698	1.19972
chr19:23728774-23729095	BSR/Beta	1.44973	1.10888	2.33714	0.180619	1.53056	0.452827	0.720278	2.07036	0.68861	0.993232	1.09799	0.739278	1.37738	1.51261	0.235433	1.45853	1.06348	1.03883	1.02159	3.64819	0.441579
chr19:23729393-23729554	BSR/Beta	0.498036	0	1.46223	0.232157	0.944094	0.154609	1.23674	0.62234	0	1.0099	0.556346	0	1.21291	0.223484	1.15491	1.53045	1.00782	0.694363	0.992029	3.21244	0.918737
chr19:23729884-23730305	BSR/Beta	1.68754	0.645056	1.54795	1.60857	1.62478	0.568285	0.662196	1.8618	0.116418	1.67745	0	1.54752	0.722807	1.43505	0.83425	0.293818	1.25211	1.11008	1.26523	2.77998	1.07623
chr19:23741917-23742004	BSR/Beta	0.715296	0.30878	0.615247	1.77814	1.47918	0.265341	0.796589	0.957283	0	0.222434	0	0.389567	1.4841	1.60385	1.6902	1.27294	1.47141	0.458581	1.00273	1.8408	0
chr19:23742018-23743037	BSR/Beta	0.885738	1.11768	1.47027	1.72344	1.59541	0.271199	1.46305	2.36563	0.25244	1.39189	0.70512	0.794952	1.17572	1.54011	1.43669	1.22141	1.41952	0.966024	1.21709	3.41292	0.238787
chr19:23743049-23743407	BSR/Beta	1.75575	1.80265	1.35545	0.961868	2.37951	0.444042	1.86442	2.35677	1.36245	0.916308	1.22738	0	1.63365	2.18125	1.17614	0.996172	1.10589	1.81185	1.17875	2.52628	0.234992
chr19:23744116-23744293	BSR/Beta	0.430457	0.758687	0	0.316111	1.63402	0.469011	1.01621	1.80609	1.21922	0.918211	1.43273	0	0.266205	0.749466	0.225571	0.284573	0	0.794744	1.34893	3.11387	0.614625
chr19:23744306-23744505	BSR/Beta	0.937005	0.918501	0.273229	1.61082	1.40896	0.196292	0.417585	1.89355	0.418999	0.858944	0.872033	0.249712	0.944244	0	0.777005	0.485231	0.522186	0.407418	0.683122	2.63551	0.0250997
chr19:23744516-23744900	BSR/Beta	0.276771	0.777645	1.06043	0.743825	2.4469	0.628428	2.1425	1.62778	0.684846	2.24918	0.935437	0.809892	1.02164	0.150417	1.66491	0.390492	1.24404	0.524405	1.20891	3.08627	0
chr19:23744960-23745369	BSR/Beta	0.785869	0.952192	0.335746	0.746906	1.44321	0	0.89194	1.6584	0.913906	1.46332	1.14926	0.216871	0.488556	0.81646	0.54964	0.898603	1.31144	0.528611	0.752817	2.52648	0
chr19:23745646-23746722	BSR/Beta	1.089	0.790322	1.34381	0.946109	1.63903	0.109708	1.33755	2.15969	0.590195	1.82465	0.883112	0.761787	1.65312	0.843534	0.699925	0.969712	1.24987	0.965825	0.840419	2.82399	0
chr19:23747025-23747975	BSR/Beta	0.593918	0.931025	0.693266	0.752072	1.52023	0.13072	2.03475	1.9088	0.232563	1.76079	0.593956	0.751909	0.953384	1.09034	1.20336	0.894092	1.34975	0.947861	1.11617	3.66118	0.764754
chr19:23747987-23748687	BSR/Beta	0.57719	1.63943	1.3449	1.1691	1.93864	0.718833	2.5958	2.31349	0.885855	2.22517	0.833724	0.608185	1.51648	1.7893	1.71694	0.576571	1.04078	0.673764	1.21263	3.63807	0.838363
chr19:23843959-23844040	ALR/Alpha	0.0276353	0	1.94664	0.504203	1.21525	1.41948	1.58653	1.28842	1.48204	1.13761	0.277128	0.739744	0.178211	1.31263	1.02209	0	1.15443	0.838129	1.43572	1.03929	0.547104
chr19:23871235-23871735	BSR/Beta	0.238738	0.889193	0.438846	0.977698	0.106831	0.930616	1.48377	0.896156	0.252924	0.382468	0.621459	0.467885	0.604441	0	0	0.757817	1.18236	0.593851	1.01857	0.575864	0
chr19:23951704-23952156	BSR/Beta	1.45943	0.913653	0.987153	1.39369	1.06361	0.423234	1.81482	2.01541	0.829452	1.53956	0.394745	0.655077	0.63318	0.330168	1.25994	0.645194	1.88119	0.931986	1.26766	2.82172	0
chr19:23952445-23954065	BSR/Beta	1.56368	0.929647	0.747465	0.657238	1.29646	0.42219	1.32376	0.934592	0.661768	1.00354	0.968835	0.816338	0.252948	0.855878	0.208218	0.278734	1.40646	0.771649	0.911155	2.54643	0
chr19:23954162-23955845	BSR/Beta	1.64762	0.0194173	0.559727	0.564622	1.42242	0.378567	1.05202	1.24644	0	1.82646	0.638547	0.608478	0.537982	0.330948	0.584818	0.240461	1.8784	0.894333	1.03096	2.81384	0
chr19:23956385-23956664	BSR/Beta	1.98808	0	0.875253	0.413507	0.908113	0	2.42455	0.0426864	0	0.121917	0.0630197	0.679379	0	0	0	0	0.909481	0.92251	0.763361	3.06203	0.275782
chr19:23956724-23958551	BSR/Beta	1.01755	0.0644828	0.422125	0.644788	1.33311	0.104015	0.589217	0.678144	0	1.42713	0.768138	0.147229	0.564778	0.276199	0.402155	0.38104	1.31463	0.900861	0.714039	2.67995	0
chr19:23958690-23960854	BSR/Beta	1.44804	0.521795	0.942623	1.06053	1.49936	0.0263752	1.26009	1.13511	0.454871	1.45554	0.826494	0.742343	0.519663	0.0178792	0.651435	0.682591	1.76309	1.01717	1.15489	2.72697	0
chr19:23960866-23961016	BSR/Beta	1.6013	0	0.268626	1.37116	1.18618	0.754682	0.623773	0.419043	2.11946	0.9925	0.134208	0.833773	0	0.141158	0.545879	1.71306	1.48562	0.479117	1.30585	3.27291	0.0324535
chr19:23961313-23961797	BSR/Beta	1.49861	0.77836	2.07913	1.58242	2.54713	0.674623	2.96762	1.52956	1.3307	1.17327	0.990047	0.689872	0.886488	1.13991	0.651784	0.56882	0.87427	1.26134	0.994116	3.28822	0.984327
chr19:23962101-23962268	BSR/Beta	0.145417	1.19005	1.21909	0.977859	1.23466	0.967973	1.60988	1.95814	0.432564	0.733519	0.299561	0	0.778066	0.829387	1.10508	0.745711	1.51114	0.326135	0.491751	2.24678	0.504386
chr19:23962279-23963163	BSR/Beta	1.59351	0.806769	1.71038	0.985624	1.35768	0.36399	1.69044	1.67967	0.837661	1.53338	0.792972	1.09244	0.662242	0.564495	1.0972	0.11462	1.61987	0.059646	0.735202	2.28134	0.352273
chr19:23963472-23963761	BSR/Beta	1.42587	0.776045	0.855392	1.9653	0	0.405807	1.0283	1.58005	0	2.19859	1.0307	0.742394	0.760485	1.01348	0.552584	0	2.1038	1.62703	0.854163	2.90384	0.0821848
chr19:23964461-23964551	BSR/Beta	1.72599	0.492438	1.55142	1.67912	0.227544	0.601449	1.13872	0.48421	1.0613	0	0.916675	0.478195	1.39245	0	1.47104	0.220627	1.65374	1.75562	1.65608	3.2179	0.180963
chr19:23964613-23965272	BSR/Beta	2.28562	1.08935	1.46092	0.40732	1.46399	0.551895	1.40437	2.43427	0	1.9618	1.31456	0.849903	1.57505	1.04768	1.30201	0.53441	1.91586	0.285544	1.21256	3.11047	0.969454
chr19:23965316-23965873	BSR/Beta	1.33255	1.5288	2.29719	1.00145	1.80178	1.11571	1.28348	1.49696	1.31914	2.17834	1.42871	0.780394	1.26278	1.25404	1.20718	0.0284984	1.51994	1.02785	1.0588	3.06112	1.25963
chr19:23966212-23967830	BSR/Beta	1.26732	0.662005	0.97483	0.902213	1.13373	0.386667	1.35827	1.07214	0	1.41283	0.435607	0.57748	0.480306	0.214548	0.738344	0.0936954	1.45895	0.846241	0.849103	2.78175	0
chr19:23967852-23968961	BSR/Beta	1.08327	0.170861	0.291108	0.607617	1.50808	0	0.962468	1.00861	0.13774	1.58586	1.12274	0.330616	0.723891	0.348096	0.588996	0	0.624092	0.418222	0.718245	2.26526	0
chr19:23969106-23969245	BSR/Beta	2.10641	0.0835742	0	0.976664	0.503807	0.214274	1.04619	0.560089	0.706756	1.14141	0.927639	0.329078	0	0.457552	0.527461	0.199399	0.723384	0.0973951	0.55505	2.93779	0
chr19:23969362-23970122	BSR/Beta	1.61205	0.980457	1.18599	0.659084	1.01369	0.383729	1.09621	1.80747	0.478703	1.46836	0.723864	0.920812	0.933127	0	0.571182	0.341052	1.54475	0.640519	0.87286	2.62966	0
chr19:23970439-23970701	BSR/Beta	1.1045	0	1.56381	0	1.16552	0.625383	0.579045	1.42474	0	0.995007	0.307615	1.01198	0.744609	0.641907	0.333687	0.209541	0.646541	0.354633	1.15081	2.61411	0
chr19:23970774-23971808	BSR/Beta	1.71205	0.214374	1.12871	1.5151	1.31144	0.465003	1.21034	1.63679	0.727441	1.41207	0.528381	0.841579	0.38363	0.733979	0.661686	0.0108658	1.4231	0.833781	0.959674	2.43151	0
chr19:23972102-23972510	BSR/Beta	1.60478	0.262012	0.124633	1.28412	0.756417	0	0.10817	1.94169	0.133182	1.70986	1.03858	0.736025	0.627626	0.730888	0.958449	0.839516	1.28666	0.990752	0.84244	3.43144	0
chr19:24071099-24071234	BSR/Beta	1.32405	0.904881	1.58393	1.38856	2.30576	1.01159	1.89411	1.09255	0.759343	1.8927	1.20932	0.16633	1.22122	0.607295	2.74416	0.51082	1.28876	1.62237	1.40082	3.41384	0.11828
chr19:24071278-24071769	BSR/Beta	1.85757	0.988216	1.28381	1.40996	2.06197	0.69917	1.21636	1.78719	0.809019	2.52522	0.843349	0.388344	1.10719	1.93756	2.42182	1.08593	1.57548	1.23972	0.927434	3.09679	0.533195
chr19:24072080-24073203	BSR/Beta	0.909666	0.499129	1.05488	0.859954	1.95034	0.397606	0.467019	1.45845	0.822942	0.971663	0.732781	1.0927	0.724327	1.0208	1.12486	0.191563	0.742049	0.667747	0.742334	2.73741	0.0696884
chr19:24079258-24081021	BSR/Beta	1.52826	0.782635	1.01612	0.819227	2.02695	0.690944	1.11496	1.4789	0.624793	1.65863	0.687061	0.725418	0.781444	1.22741	1.09999	0.607626	1.30098	0.694702	0.887876	3.05205	0.611796
chr19:24081051-24081167	BSR/Beta	1.51939	0.772595	0	1.69799	1.84322	0.687939	1.16506	1.21818	1.00001	0.741791	0.599575	0	0.0673496	0	0.315311	0	0.549285	0.770347	1.06992	3.44251	0.0203991
chr19:24081245-24082210	BSR/Beta	0.809283	1.00667	0.876904	1.04532	2.10778	0.214286	0.944866	1.38129	0.381472	1.51715	0.644032	0.492151	0.815461	0.0627296	0.788619	1.14288	0.27176	0.362745	0.662424	2.51541	0
chr19:24082524-24082606	BSR/Beta	0.625878	1.00083	0.918615	1.23132	1.44399	0	0.262614	0.728652	0.818695	0.744669	0.732035	0.892772	0	0.0810532	0.484283	0.248608	1.58963	0	1.16627	2.44992	0.0343707
chr19:24082689-24082778	BSR/Beta	1.36316	0	0.330742	1.23894	2.28504	0.552131	1.19609	0.220429	0.531279	2.21389	1.18124	0.475158	0.841804	0.152106	0	1.51166	0.833238	0.974067	0.752166	2.36041	0
chr19:24082791-24083863	BSR/Beta	1.27953	0.928238	0.96843	1.23682	1.90276	0.098716	0.573055	1.3006	0.793621	1.2697	0.766638	0.556228	0.988121	0.467666	0.878631	1.0534	1.12633	0.585539	0.832509	2.67889	0
chr19:24084203-24084608	BSR/Beta	2.10723	0.974617	1.17771	0.627252	1.58857	0.166921	1.4908	1.95014	0	1.42758	1.21978	0.793238	0.393262	0.184712	1.14321	0.0868789	1.27087	0.212246	0.584943	2.1	0
chr19:24084903-24085253	BSR/Beta	0.752697	1.48549	1.92339	1.03521	2.21755	0.25964	0.58527	2.40724	1.05767	0.67484	1.15739	0.226989	1.02304	0.888835	1.18269	0	1.58118	1.07644	0.172411	2.54064	0
chr19:24088871-24089240	BSR/Beta	0.81773	0.635699	1.03148	0.100413	2.08039	0.811323	1.67366	1.28342	0	0.7659	0.345805	1.14834	0.48132	1.5612	1.17478	1.05439	0.987474	0.42766	0.506307	2.49559	0.152365
chr19:24089308-24090178	BSR/Beta	0.894286	0.609991	1.12813	0.599594	1.59538	0.751532	0.812925	1.65309	0.527961	1.0961	0.746915	0.597936	0.568431	0.958709	1.73453	0.696332	0.881453	0.570375	1.05443	3.11774	0.292381
chr19:24090237-24090419	BSR/Beta	0.448901	0.819178	1.04808	0.747654	0.558953	0.100587	0.923119	1.37494	0.511377	0.697898	0	0	0.858705	0.963385	0.890299	0.0249437	0.968931	0.635299	0.851679	1.73663	0.546018
chr19:24090770-24091586	BSR/Beta	0.774764	0.564203	1.42582	0.889396	1.95553	0.343533	1.19319	1.39937	0	0.529231	0.80264	0	0.312398	0.122302	0.684334	0.629044	0.795376	0.591143	1.14306	2.81496	0
chr19:24156856-24158662	BSR/Beta	0.458319	0.498016	1.0864	0.712921	1.35116	0.288016	0.526309	1.23074	0.00890276	0.966755	0.577895	0.11043	0.63252	0.232034	0.524375	1.0194	0.613635	0.538359	0.867936	2.24836	0.0800709
chr19:24159012-24161514	BSR/Beta	0.885613	0.919226	1.59574	1.01361	2.09203	0.465964	1.44429	1.63785	0.332794	1.5415	0.939114	0.428968	0.845197	0.0923157	0.665584	0.917271	0.70688	0.578108	0.828762	3.13884	0
chr19:24161612-24163357	BSR/Beta	0.953876	1.04699	1.36923	0.705527	1.84473	0.279376	1.10752	1.3088	0.555266	1.82073	0.770381	0.406918	0.659952	0.68568	0.298459	0.841595	0.770846	0.915865	0.974794	3.08804	0
chr19:24163370-24165094	BSR/Beta	1.04121	0.955305	1.10948	0.656652	1.96398	0.360297	0.51166	1.22631	0	1.64826	0.519944	0.25313	0.507221	0.567808	0.0936548	0.26259	1.0597	0.283602	0.833165	2.82271	0
chr19:24165236-24165417	BSR/Beta	1.18222	0	0	1.47385	2.61502	0.651123	0.739667	0.885426	0.925278	1.19716	1.50259	0.495705	0	0.679145	0.625355	0.112834	0.608677	0.622762	0.33245	2.63139	0
chr19:24165430-24166019	BSR/Beta	1.06506	1.07948	1.38891	0.627719	2.2411	0.174202	1.56941	1.00339	0.490478	1.03034	1.21786	0.232906	0.488021	0.426437	0	0	0.694221	0.881359	0.591095	2.56966	0
chr19:24166091-24168968	BSR/Beta	0.969241	0.533374	1.00023	0.768722	1.95845	0.0809987	0.877407	1.23713	0.552662	1.69506	0.529871	0.437611	0.56986	0.495716	0.611975	0.726221	0.841546	0.470105	0.841112	2.57636	0
chr19:24169007-24169377	BSR/Beta	1.17806	0.925422	1.4428	0.65764	1.81812	0.1874	1.05132	1.1335	0.550763	1.91661	0.77804	0.306939	0	0.638445	0.383165	0	0.752552	0.102107	0.62129	1.81874	0
chr19:24169409-24171059	BSR/Beta	1.06359	0.482466	1.43031	1.06961	1.70708	0.303237	0.0785552	1.13333	0.140177	1.23798	0.802648	0.37619	0.671493	0.509665	0.885676	0.503247	1.10466	0.592043	0.848566	2.22199	0
chr19:24171371-24171791	BSR/Beta	1.80281	0.367371	1.61564	1.22139	2.56975	1.28243	0.853269	1.74788	1.6385	1.43307	0.321859	0.397693	0.0994299	0.676619	0.84244	0.849343	0.814075	0.61711	0.711354	3.20458	0
chr19:24171815-24171961	BSR/Beta	0.92798	0.630676	1.03709	1.70619	2.77151	1.16772	1.7332	0.946566	0.0863218	2.17195	1.01503	0.271019	0.499119	2.24389	0.427263	1.47483	1.43122	1.25501	1.07409	2.76026	1.62561
chr19:24177110-24177528	BSR/Beta	1.67267	0.799253	1.70087	0.602048	2.3759	1.19495	1.04157	1.56937	0	1.68915	0.638519	0.888772	0.263179	1.27841	1.43985	0.440219	0.860041	0	1.34129	2.24133	0
chr19:24232248-24232922	BSR/Beta	0.551944	0.223534	0.376324	0.0692622	0.533992	0	0.22588	0	0	0.374333	0.645573	0	0.161023	0	0	0.64991	1.13762	0.569199	0.641648	0.672208	0.0776122
chr19:24233276-24233552	BSR/Beta	0.537346	0.0366088	0.220441	0.453481	0.845887	0	0	0	0	0	1.23248	0	0	0.392207	0	0	1.98489	0	0.303775	0.793846	0
chr19:24233802-24233965	BSR/Beta	0	0	0	0.238408	0.276747	0	0.360465	0	0	0	0.238738	0.204366	0	0	0.249324	0	2.15045	0	0.424148	0.490478	0
chr19:24234261-24235908	BSR/Beta	0.608771	0.286183	0.298506	0.2639	0.45268	0	0.111085	0	0	0	0.790922	0	0.0710487	0	0	0.353086	1.07173	0.239105	0.628167	0.171297	0
chr19:24236035-24236801	BSR/Beta	0	0	0.711372	0.433152	0.0290076	0.118107	0.185397	0	0	0.448964	0.468927	0	0	0	0	0.674849	0.682349	0.416678	0.52674	0	0
chr19:24236812-24237726	BSR/Beta	0.509331	0	0	0.939858	0.523281	0	0.0305762	0	0	0.680846	0.206518	0	0	0	0	0.336432	0.8012	0	0.223608	0.708946	0
chr19:24238034-24238069	BSR/Beta	0	0	0	0	0	0	0	0	0.549541	0	0.305457	0	0	0	0.386414	0	0.44057	0.0157687	0	0	0
chr19:24238378-24238657	BSR/Beta	0.701088	0	0.511225	0.361577	0.08337	0.363474	0.450675	0	0	0	0	0.312514	0	0	0.029262	0.237943	0.688789	1.11223	0.455313	1.14431	0
chr19:24238717-24240453	BSR/Beta	0.273146	0	0.592675	0.819398	0.312828	0	0.167204	0	0	0.290814	0.467363	0	0	0	0	0.308967	0.890875	0.126074	0.642692	0.35602	0
chr19:24240699-24240951	BSR/Beta	0	0.598575	0.0292055	0.68135	0.829533	0	1.47677	0	0	0	1.23617	0.685519	0.465954	0.269763	0	0	0.576571	0.29112	0.762834	0.758303	0
chr19:24241001-24241199	BSR/Beta	0	0.363878	0.646716	0.640177	1.62164	0	0.262565	0	0	0.615689	0	0	0.258435	0	0.445758	0.53669	1.00443	0.976254	0.541753	0.0933168	0
chr19:24241509-24242942	BSR/Beta	0.164567	0	0.219896	0.349999	0.654903	0	0.739511	0	0	0.325409	0.0303926	0	0	0	0	0.115899	0.541485	0.420024	0.862527	0.244887	0
chr19:24242955-24243174	BSR/Beta	1.03678	0	0.926091	0.629958	0.700138	0	0.795692	0	0	1.2384	1.2543	0	1.06039	0.600879	0	0	1.09502	0	0.605855	0.362588	0
chr19:24243186-24244603	BSR/Beta	0.204667	0	0.127118	0.0943172	0.254908	0	0.201245	0	0	0.12828	0	0.0280033	0	0	0	0.278603	0.528321	0.123984	0.758721	0	0
chr19:24244916-24245481	BSR/Beta	0	0	0.178326	0.123203	0.332542	0.00342953	0.507039	0	0	0.273122	0	0	0	0	0	0.813016	0	0.155192	0.293688	0	0
chr19:24246057-24246714	BSR/Beta	0.264957	0.0972332	0.742877	0	0.44777	0	1.19859	0	0.520498	0.146134	0.381339	0.0915848	0.0588014	0	0.08882	0.567185	0.748727	0.346316	0.708558	0	0
chr19:24246758-24247309	BSR/Beta	0	0.271736	0.795908	0	0.385199	0.0620664	0	0	0	0.31757	0.490426	0.109534	0.628895	0	0	0.722501	0.608961	0.400746	1.02941	1.19551	0
chr19:24247732-24248330	BSR/Beta	0	0	0	0	0.310643	0	0.90475	0	0	0.39893	0	0	0	1.36692	0.326963	0.392372	0.442078	0	0.328377	1.78548	0
chr19:24248384-24248507	BSR/Beta	0	0.0231986	0.469928	0.131603	0.402602	0	1.62879	0	0	1.22606	0.425223	0	0	0	0	0.419194	0	0.313757	0.0264177	0.831577	0
chr19:24248613-24249367	BSR/Beta	0.219488	0.175288	0	0.435735	0.0957489	0	0.782585	0	0	0.879408	0.240791	0	0	0.136296	0	0.80096	0.658554	0.327055	0.681521	0.459767	0
chr19:24249730-24249993	BSR/Beta	0	0.0867023	0	0.178135	0	0.168308	0	0	0	0	0	0	0	0	0	1.28688	0.0562506	0	0.91559	0	0
chr19:24250064-24251107	BSR/Beta	0	0	0.182146	0	0.183251	0	0.805466	0	0	0.0619144	0.11998	0	0.148296	0	0	0.13476	0.421113	0.100641	0.745865	0.547963	0
chr19:24251445-24251805	BSR/Beta	1.30892	0	0.598051	0.270613	0.613475	0	1.26596	0	0.602276	0.220194	0.871166	0	0	0.128848	0	0.224139	0.583577	0	0.565851	0.220095	0
chr19:24252747-24253438	BSR/Beta	0.455186	0	0.00984877	0.385332	0.0678039	0.194566	0.192384	0	0.208293	0	0.360398	0	0.114367	0.994203	0	0	0.182146	0	0.449218	0.934539	0.00417776
chr19:24253470-24253827	BSR/Beta	0.151963	0	0.141864	0	0	0.0125544	0.235825	0.257831	0.195297	0.0112809	0.429311	0.406983	0	0.140674	0	0.493852	0.335243	0	0.392032	0.0216361	0
chr19:24253966-24254439	BSR/Beta	0	0	0.574189	0	0.946431	0	0.780814	0.0838465	0	0.139325	0.107273	0	0.184433	1.5304	0	0.480338	1.30776	0.236168	0.957655	0	0
chr19:24254494-24254732	BSR/Beta	0	0	0	0.0509126	1.07425	0	1.55906	0.224658	0.387197	0.127924	0.393328	0	0	1.09989	0	0	0.587672	0.474846	0.698485	0	0.331166
chr19:24254768-24254946	BSR/Beta	0.049101	0	0.193431	1.25059	0.53091	0.290884	0.955454	0	0.760238	0.0165106	0	0.128953	0	0	0.17974	0	1.00809	0.872151	0.772958	0	0.221296
chr19:24255305-24256639	BSR/Beta	0.0738202	0	0.489728	0.244826	0.914855	0	0.691999	0.290955	1.04599	0.0579701	0.148127	0	0	0.907906	0.03251	0.679964	1.01598	0.164053	0.695254	0.667529	0.510162
chr19:24256698-24258122	BSR/Beta	0.685519	0	0.677071	0.789904	1.3782	0	1.61247	0.684181	0	0	0	0.0769148	0.0309999	1.0981	0.649091	1.47589	1.39992	0.396938	0.781528	0.593373	1.4511
chr19:24259189-24259273	BSR/Beta	0	0	0.665356	1.09667	2.42154	0	0.288524	0	0.59452	0.120617	0.778747	0.258205	0	1.11483	0.382789	0.918493	1.13674	0	0.979923	0.067446	1.23289
chr19:24364512-24364937	BSR/Beta	0.446246	1.13477	1.44638	0.920354	1.80289	0.177675	0.439847	1.64439	0.271055	2.15722	0	0	0.603663	1.05338	1.27128	1.29025	1.3295	0.614917	0.907621	3.20734	0
chr19:24364972-24365868	BSR/Beta	0.869777	0.138788	1.23351	0.825012	1.86113	0.963578	0.930101	0.950058	0.381804	1.20784	0.426791	0.352081	0.75809	0.67428	0.608421	0.854131	0.640538	0.620455	0.796971	2.93627	0
chr19:24365891-24365997	BSR/Beta	0.870061	1.21572	1.64301	1.29113	2.02896	0.36492	1.13435	0.47306	0	1.37241	0.571551	0	1.56903	1.17183	0.198896	0.152586	1.10001	1.4781	0.401117	2.88913	1.05755
chr19:24366107-24366300	BSR/Beta	0.644844	0.483983	1.70038	1.03022	1.75523	0.505302	1.13619	1.26424	0.25061	1.20056	0.682061	0.451678	0.119954	0.39742	0.601021	0.75238	0.269871	0.0166247	0.586308	2.76851	0.00165815
chr19:24366652-24367950	BSR/Beta	1.16173	0.668028	1.59743	0.907437	1.83039	0.139208	0.992449	2.06829	0	1.31178	0.54587	0.452037	1.0218	0.446616	1.40532	1.07628	1.85807	0.798681	0.860049	3.29602	0
chr19:24368007-24368803	BSR/Beta	1.32309	1.07478	2.034	0.890688	1.5387	0.284775	0.922289	1.70515	1.05903	1.99204	0.737046	0.56811	0.909082	1.25453	1.87478	1.45279	1.45836	0.929011	0.990701	3.17606	0.587643
chr19:24368817-24369096	BSR/Beta	0.210713	0.297097	2.67103	0.478754	2.05816	0.247138	0.116551	2.28555	1.30161	1.28609	0.969955	0.651867	1.85313	0.573491	0.543941	0.383397	1.25726	0.654051	0.622612	2.73778	0.126339
chr19:24369408-24372838	BSR/Beta	1.16213	0.685043	1.1183	0.927752	2.11641	0.613815	0.738007	1.43188	0.128505	1.54779	0.112153	0.439102	0.981765	0.776727	0.905043	0.568558	1.00932	0.855862	0.730731	2.90664	0.0277486
chr19:24372944-24373160	BSR/Beta	1.03998	0.606992	1.58201	1.76438	1.54049	0.827656	0.763072	1.00862	0.369729	2.0146	0.463811	0	0	0.35816	0	1.03669	1.11233	1.1033	0.522186	3.90262	0
chr19:24373209-24373753	BSR/Beta	0.808929	0.396192	1.01037	1.69333	2.33872	1.01868	0.43344	1.50992	0	1.58357	0.217094	0.53655	0.957023	0.51788	0.325594	0.978349	1.38316	0.454965	1.07137	3.17399	0
chr19:24373843-24376216	BSR/Beta	1.11996	0.584539	1.18814	0.977727	1.7983	0.595389	1.20248	1.61046	0.301283	1.72733	0.533364	0.666029	1.52351	0.351391	0.289386	0.842327	1.26989	0.395381	0.73087	3.01363	0
chr19:24378506-24378548	BSR/Beta	1.20202	0.464543	1.97039	0.135049	2.12782	1.71	0.976891	2.6937	0.376146	0.990708	1.37444	2.21638	1.75244	1.13821	1.848	1.96002	1.11135	0.80808	0.97428	2.33393	1.94411
chr19:24378559-24378727	BSR/Beta	1.63267	1.34926	2.02102	0.886581	1.75549	0.988208	1.6836	3.18564	0.101112	1.32094	1.05414	1.71345	1.44594	1.93225	2.32563	0.622284	1.80173	1.04216	0.575361	3.39645	1.31433
chr19:24378795-24379044	BSR/Beta	2.04971	0.685429	1.84754	1.34913	1.86751	1.23038	0.46851	2.27309	0.343851	2.37443	0.865903	1.11389	0.533175	2.64372	2.06475	1.41113	1.96303	0.651692	0.987321	3.00947	1.1668
chr19:24380109-24380589	BSR/Beta	1.86279	0.272202	1.48718	1.04627	1.97217	1.23637	0.690015	1.76067	0.315752	1.7433	0	0.250222	0.319017	0.226558	1.8059	0.754622	1.32641	0.697658	1.00197	3.22203	0.521191
chr19:24385266-24385552	ALR/Alpha	1.51564	0.781385	0.750975	0.845639	1.74794	0.850895	1.56665	1.2473	1.09965	1.98002	0.212619	1.03381	1.02048	0.495613	1.47655	0.494928	0.990534	0.315613	1.22566	1.72175	1.45517
chr19:24385789-24389522	ALR/Alpha	1.22503	0.367539	0.600631	0.742506	1.29261	1.59279	0.697471	1.59248	0.917921	1.2488	0.494323	0.795958	0.824857	1.59163	1.25428	0.712314	1.31951	0.338966	0.973457	2.80269	0.87714
chr19:24390267-24392540	ALR/Alpha	1.60095	0.747121	0.737142	0.929064	1.83707	1.77759	0.934418	1.71525	0.7498	1.74304	0.624307	0.70326	1.02328	1.50362	1.27251	0.647434	1.32361	0.22848	0.841047	2.897	0.613749
chr19:24392576-24411242	ALR/Alpha	1.39373	0.761923	0.918119	0.682654	1.48792	1.617	0.854833	1.66905	0.567458	1.5283	0.548368	0.843357	0.724825	1.56752	1.04534	0.629744	1.13279	0.345351	0.965611	2.77916	0.851855
chr19:24411558-24414448	ALR/Alpha	0.85481	0.562807	0.794586	0.847965	1.41685	1.34236	0.790163	1.51203	0.186184	1.24479	0.432318	0.679379	0.707905	1.71537	1.27409	0.388697	1.33169	0.294594	0.994254	2.8213	0.966061
chr19:24420194-24425467	ALR/Alpha	1.18345	0.279293	0.722081	0.508865	1.52332	1.37387	0.803401	1.21379	0.2841	1.20782	0.36511	0.680909	0.738171	1.17183	0.833635	0.720926	1.08075	0.335117	0.941181	2.73555	0.734517
chr19:24434627-24440531	ALR/Alpha	1.11676	0.407418	0.917317	0.359622	1.53264	1.08201	1.09311	1.5876	0.650535	1.51056	0.29725	0.712631	0.755272	1.46407	1.08362	0.679406	1.16295	0.257216	0.954851	2.4207	0.71242
chr19:24440573-24446571	ALR/Alpha	1.32632	0.277366	0.986309	0.722632	1.67018	1.40303	0.60316	1.67401	0.822241	1.51761	0.47981	0.663408	0.818016	1.79167	1.05558	0.699036	1.37312	0.408723	1.12356	2.61526	0.985471
chr19:24451435-24453033	ALR/Alpha	1.57894	0.805499	0.453544	0.186577	1.45579	1.03307	0.981268	1.71805	0.81966	1.3788	0.381505	0.967353	0.73417	1.40772	1.22321	0.393372	1.15367	0.266385	1.36436	2.6987	0.472997
chr19:24456349-24457147	ALR/Alpha	0.753425	0.742541	0.804624	0.124527	1.14727	1.61904	0.236058	1.33713	1.35671	1.3954	0.661923	0.658902	0.50176	0.995166	0.660454	0.629212	1.34109	0.244583	0.7837	2.36535	0.199399
chr19:24457188-24457747	ALR/Alpha	1.2134	0.553459	0.308058	1.3884	0.849143	1.56246	0.407755	1.87366	0.709061	1.92615	0	0.661357	0.501689	1.14765	1.31833	1.19395	1.29898	0.738258	1.05173	2.94075	1.38025
chr19:24457762-24460158	ALR/Alpha	1.31482	0.765382	0.467353	0.731001	1.50951	1.6238	0.696804	1.55351	0.0273806	1.34603	0.91051	0.746476	0.934305	1.4379	1.23638	0.282214	1.18399	0.387837	1.18554	2.72087	0.702551
chr19:24461199-24462693	ALR/Alpha	1.02911	0.369975	0.791864	0.682708	1.28217	1.7586	0.663071	1.84083	0.976415	1.68596	0	0.891404	0.691847	2.04702	0.993131	0.625766	1.46281	0.274053	1.08533	2.91122	0.976613
chr19:24464078-24464163	ALR/Alpha	0	0.0850439	0.789203	0.144099	0	0.29257	0.54958	0.594826	0	0.573074	0	0	0.472207	0.481526	0	0.629781	1	0.137504	0.829687	0	0
chr19:24468723-24470730	ALR/Alpha	1.39889	0.343919	0.902776	0.695014	1.27947	1.72335	0.611881	1.43484	0.573665	1.22268	0.846401	0.62798	0.734361	1.56336	1.03058	0.803326	1.51686	0	1.04095	3.12326	1.09921
chr19:24470741-24479243	ALR/Alpha	1.4858	0.527331	0.694015	0.738379	1.58482	1.60812	0.865333	1.8005	0.755751	1.25954	0.451657	0.859071	0.942773	1.58167	1.05488	0.618906	0.719569	0.411643	0.930419	2.7018	0.836894
chr19:24479269-24480333	ALR/Alpha	1.05845	1.24354	0.941407	0.221234	1.71182	1.62783	1.31939	1.90094	0.596143	1.60987	1.03691	0.0879109	1.01013	1.49743	1.43805	0.417801	1.29289	0.0992548	1.15217	2.74933	1.2968
chr19:24480345-24488833	ALR/Alpha	1.37918	0.561126	0.916438	0.881923	1.44176	1.84823	0.945083	1.76882	0.783331	1.4082	0.673086	0.668936	0.960927	1.77451	1.25286	0.754699	1.58027	0.361016	1.2152	2.83192	1.30286
chr19:24488847-24494826	ALR/Alpha	1.20977	0.587183	0.894193	0.774949	1.51844	1.83987	1.21155	1.67486	0.48727	1.48997	0.460019	0.731166	0.89012	1.70228	1.23121	0.769484	1.4272	0.307347	1.08502	2.75066	1.22232
chr19:24495126-24500000	ALR/Alpha	1.14116	0.608469	0.86332	0.804591	1.4653	1.72435	0.834485	1.75961	0.609386	1.37986	0.321016	0.736657	0.884957	1.47259	1.04266	0.774401	1.42339	0.26182	1.05265	2.72569	1.01987
chr19:27995483-28000000	ALR/Alpha	1.07871	0.472436	0.706959	0.705129	1.29615	1.11628	0.507921	1.34411	0.255755	1.34176	0.775177	0.652803	0.681278	1.5011	1.08886	0.384514	0.759522	0.145482	0.913638	2.38146	0.744247
chr19:28000000-28002684	ALR/Alpha	0.806209	0.22832	0.714074	0.612334	1.29181	1.37857	0.866908	1.30785	0	1.38989	0.505728	0.796066	0.804384	1.09849	0.743636	0.668546	1.36979	0.380508	1.06766	3.02846	0.941993
chr19:28002699-28003204	ALR/Alpha	1.03882	0	0.238041	0.105852	0.822787	1.38925	0.520498	1.04056	0	1.76404	0.905189	0.400604	0.923088	1.83626	0.915062	0.393834	1.03279	0.463309	1.22956	2.2045	0.988696
chr19:28003216-28007089	ALR/Alpha	1.15754	0.520417	0.848213	0.693052	1.45462	1.47646	0.680153	1.5025	0.545711	1.67016	0.603521	0.594205	0.79781	1.65255	1.06068	0.65461	1.15434	0.345771	1.06917	2.9336	0.96397
chr19:28011031-28013902	ALR/Alpha	0.656084	0.322009	0.789095	0.837959	1.66396	1.21728	0.44384	1.22956	0.609963	1.3421	0.121055	0.731244	0.694301	1.19554	0.84669	0.68844	1.34487	0.491586	0.939708	2.50317	0.533912
chr19:28013915-28017130	ALR/Alpha	1.11553	0.425363	0.934743	0.730888	1.50174	1.37422	0.952453	1.57028	0.881813	1.31736	0.559365	0.56775	0.769298	1.34456	1.04528	0.914855	1.33925	0.365021	1.07948	2.62107	0.681485
chr19:28017144-28027042	ALR/Alpha	1.19792	0.514582	0.780764	0.631374	1.42755	1.69466	0.644272	1.62948	0.655773	1.31991	0.51343	0.814542	0.809184	1.64211	0.943156	0.442248	1.37033	0.316771	1.10909	2.67152	0.83212
chr19:28027068-28035023	ALR/Alpha	1.10084	0.268303	0.882784	0.677035	1.44919	1.17673	0.324649	1.30518	0.585434	1.32741	0.647333	0.652473	0.69708	1.23496	0.965426	0.624578	1.32307	0.179779	1.08169	2.7471	0.771455
chr19:28035034-28041610	ALR/Alpha	1.10799	0.509442	0.899949	0.806217	1.74959	1.26147	0.587403	1.64741	0.421565	1.54934	0.484365	0.679226	0.873695	1.2213	0.999199	0.752432	1.21251	0.500894	0.985624	2.83106	0.902444
chr19:28041663-28053279	ALR/Alpha	1.15275	0.54745	0.807858	0.588622	1.49571	1.36423	0.654133	1.60428	0.691856	1.48004	0.563178	0.749097	0.851935	1.60842	1.0906	0.552092	1.31332	0.429889	1.069	2.71809	0.889583
chr19:28054131-28056031	ALR/Alpha	1.19914	0.229969	1.22725	0.341519	1.44094	1.48707	0.469813	0.828875	0.0923157	1.36086	0.794969	0.663153	0.869382	1.05179	1.15443	0.556287	1.18713	0.308501	0.994558	2.6719	0.566387
chr19:28056049-28056319	ALR/Alpha	1.32019	0.283898	0.968592	0.171309	1.95141	1.65986	0.463779	1.65455	0.477543	1.70214	0	0.547588	0.918234	0.900544	2.00433	1.32716	0.754802	0	1.38857	2.18547	1.74071
chr19:28056330-28065287	ALR/Alpha	1.36724	0.441802	0.69249	0.716095	1.34171	1.53521	0.676809	1.46019	0.666384	1.48147	0.618643	0.686729	0.947905	1.34562	1.39987	0.731583	1.21706	0.267392	1.04841	2.60047	0.965662
chr19:28065303-28068757	ALR/Alpha	1.06751	0.34618	0.862511	0.703234	1.00707	1.35493	0.810682	1.05829	0.108317	1.24099	0.165893	0.541862	0.842174	1.15852	1.17106	0.427724	1.12712	0.266972	0.832128	2.59288	0.449514
chr19:28068994-28069589	ALR/Alpha	0.581775	0.45288	0.968865	0.34932	1.17786	1.09238	0.673186	1.20464	0.422857	1.35705	0.512712	0.631998	0.261459	1.13981	1.2033	0.517558	1.0623	0	0.555021	3.05055	0.741799
chr19:28073185-28074471	ALR/Alpha	0.804012	0.432767	0.601868	0.158544	1.6116	1.31353	0.792847	1.17489	0.837483	1.52619	0.760366	0.731279	0.842834	0.924465	0.8112	0.563578	0.712191	0.39719	1.033	2.55991	0
chr19:28074483-28087417	ALR/Alpha	1.12043	0.506622	0.707719	0.594759	1.52078	1.38858	0.661385	1.56364	0.546304	1.39147	0.557454	0.753853	0.849783	1.30504	1.43213	0.641176	1.15255	0.342634	1.06289	2.69563	0.854857
chr19:28093944-28099615	ALR/Alpha	1.0059	0.248741	0.584453	0.933286	1.41061	1.56035	0.834129	1.23846	0	1.23609	0.276044	0.851751	0.865697	1.35888	1.26161	0.810509	1.31459	0.254098	1.07226	2.79365	0.751018
chr19:28099630-28102503	ALR/Alpha	0.764771	0.264633	0.616254	0.673584	1.61506	1.23581	0.539392	1.39018	0.313989	1.05886	0.644327	0.615576	0.646089	1.79437	1.30634	0.599223	1.45177	0.0756285	0.948885	2.51141	0.611654
chr19:28102525-28113499	ALR/Alpha	1.13287	0.38701	0.640528	0.637842	1.47912	1.47774	0.825525	1.43348	0.571463	1.30312	0.579479	0.859071	0.855838	1.4121	1.50727	0.720865	1.21322	0.239948	1.13824	2.67347	0.715182
chr19:28113737-28118566	ALR/Alpha	0.737592	0.225904	0.730105	0.687195	1.46358	0.96812	0.473402	1.40553	0.360679	1.51462	0.474649	0.43743	0.730053	1.0351	1.20376	0.495767	1.24788	0.117575	1.0294	2.64963	0.556287
chr19:28118579-28124921	ALR/Alpha	1.22311	0.49545	0.690211	0.700058	1.70725	1.21493	0.585761	1.37494	0.608535	1.37552	0.243584	0.926781	0.809077	1.33263	1.19077	0.62756	1.20749	0.240241	0.939174	2.82893	0.884692
chr19:28124936-28126004	HSAT4	1.20796	0.856802	1.6248	0.771522	2.16881	0.660235	0.803954	1.82952	1.18693	0.825875	0	0.774511	1.41709	1.61418	1.19647	0.935188	1.0222	0.625009	1.22255	3.22921	1.15371
chr19:28126322-28128497	HSAT4	1.39762	0.964022	1.63946	0.788059	1.82766	0.50231	0.729775	1.93926	0.821237	0.984159	0.7498	0.31436	0.967921	1.08837	0.789963	0.233495	0.467551	0.591507	0.972979	2.46696	1.44289
chr19:28137380-28138612	HSAT4	1.34109	0.940024	1.21176	0.51344	1.88328	1.08386	1.00138	2.29002	1.06358	1.42514	0.764057	0.794445	0.742782	0.569345	0.901711	0.695673	0.86159	0.525317	1.1019	2.76094	0.697427
chr19:28138627-28141756	HSAT4	1.28046	0.84318	1.08783	0.644382	1.69015	0.365021	0.57974	1.77825	0.809192	1.30782	0.433045	0.442131	0.542149	0.979177	1.2001	0.497617	0.678505	0.471718	0.620455	2.80268	0.371458
chr19:28141787-28144906	HSAT4	0.775733	0.819447	1.05929	0.818842	1.90783	0.341473	0.74731	1.66565	0.478019	1.4697	0.758883	0.607541	0.578803	0.981875	1.0736	0.292605	0.588229	0.18527	0.716245	2.37246	0.582864
chr19:28144934-28149403	HSAT4	1.08545	0.837144	1.32189	1.09594	1.82146	0.481991	0.9152	1.87856	0.818818	1.1501	1.07441	0.741445	0.851303	0.82524	1.05597	0.682447	0.738742	0.475043	0.751961	2.64297	0.478288
chr19:28149715-28150223	HSAT4	1.85717	0.737168	1.30584	0.831926	1.81346	1.06052	1.43408	2.43601	0.841426	1.68295	1.73859	1.65205	0.951267	1.25441	2.07722	1.29033	1.93659	0.928374	1.46007	3.19161	1.27103
chr19:28150814-28151344	HSAT4	1.55056	0.591727	2.14304	0.966179	2.0833	1.08411	1.12675	1.87218	0.838355	1.31557	0.306776	0.755417	1.14705	1.80154	1.38842	0.6349	0.331052	1.14394	0.746003	2.56569	0.109133
chr19:28151358-28151439	HSAT4	1.29538	0.320485	1.6363	0	1.18105	1.08011	0.702906	0.462157	0.92219	1.0565	0.0586351	0.541584	1.50928	0.84083	0.292016	0.34384	1.11548	0.786881	0.832274	0.937005	0.504803
chr19:28151548-28151643	HSAT4	0.533434	0	1.34566	0.0284418	0.91041	0.813861	0.493822	0.00642011	0	1.63295	0.690801	0.574295	0	0.359206	0.947816	0	0.26744	0	0.704854	1.49084	1.59351
chr19:28151640-28153143	ALR/Alpha	0.633468	0.11206	0.691677	0.631169	1.55864	1.00429	0.445928	1.15475	0.465578	1.46267	0.45855	0.865713	0.745418	0.9902	0.80939	0.0487942	0.63529	0.325271	0.532028	2.23236	0.0748205
chr19:28153203-28153585	ALR/Alpha	0	0.239007	1.36216	0.496851	1.93079	0.983196	0.892787	1.03726	0.601468	0.75815	0	0.896473	0.496299	0.227384	1.80601	0.0486687	1.66072	0.40856	0.793596	2.44959	0.208143
chr19:28153600-28160539	ALR/Alpha	0.364953	0.244437	0.701682	0.621974	1.69447	0.995195	0.562943	0.998925	0.703632	1.34006	0.516893	0.582633	0.456375	0.779646	1.06672	0.45019	1.04345	0.0795932	0.674533	2.44455	0.399773
chr19:28160574-28161655	HSAT4	0.720996	0.825948	1.14392	0.396181	2.10405	0.251034	0.235408	1.66852	0.397529	0.986928	0.328653	0.981568	0.722728	1.48643	1.38786	0.791189	1.35459	0.666211	0.633078	2.34527	0.42093
chr19:28161966-28169402	HSAT4	1.02843	0.7959	1.18228	0.652776	1.81586	0.407103	0.848398	1.80686	0.63061	1.47295	0.540979	0.602666	0.749148	0.667992	0.97106	0.392076	0.783842	0.591641	0.498772	2.50847	0.271127
chr19:28169692-28170172	HSAT4	0.405622	1.20879	1.13685	0.433825	1.54178	0.860621	1.28414	1.71813	1.55539	1.84327	0.858411	0.347031	0.111058	0.973604	0.477273	0.84665	0.991993	0.266265	0.851687	3.10542	0.383563
chr19:28170454-28170701	HSAT4	1.199	0.892127	2.19373	1.16014	1.08942	0.5631	0.623811	2.08816	0.324419	2.37941	1.18368	0.511994	0.759556	0.861693	1.33263	0.68393	1.99744	0.22662	0.747112	3.22895	0.395282
chr19:28170712-28171099	HSAT4	1.05439	1.32612	1.61353	0.860764	1.57705	0.744127	0.94958	1.76947	0.88945	1.48569	1.22386	0.325237	0.461309	0.655471	0.904526	0.600831	0.111218	0.474836	0.394514	2.38528	0.529841
chr19:28171370-28171629	HSAT4	1.50571	0.448013	0.855559	1.09353	2.41622	0.86709	0.312108	2.00338	1.56531	2.03041	0.238029	0.66811	0.41833	0	0.0189902	1.00763	1.31948	0.55664	0.632315	2.72232	0.83032
chr19:28171632-28173686	ALR/Alpha	0.417034	0.144125	0.534998	0.543229	1.56295	0.891264	0.618126	1.26849	0.113554	0.999654	0.647757	0.472872	0.516883	0.589294	1.01966	0.302582	1.15351	0.0192464	0.572337	1.98375	0.131629
chr19:28173700-28174553	ALR/Alpha	0.587711	0.183188	0.352386	0.690542	1.31796	1.29951	1.06976	0.816411	0.565812	1.54714	0	0.0373682	0.667602	0.553587	0.739883	1.02209	1.01236	0.189262	0.547776	2.18639	0.0654758
chr19:28174565-28180402	ALR/Alpha	0.131208	0.189742	0.593459	0.661549	1.37868	1.02206	0.500262	0.791347	0.475469	1.0703	0.378034	0.425964	0.40744	0.596305	0.588699	0.589869	1.18604	0	0.618013	2.27607	0.495337
chr19:28180407-28181879	HSAT4	0.671049	0.293076	1.0234	0.594969	1.8704	0.66622	0.796739	1.68787	1.07161	1.32216	0.664683	0.315891	0.984444	0.601554	0.298905	0.107058	1.02764	0.541475	0.916438	2.78718	0.934984
chr19:28181908-28183233	HSAT4	0.879925	0.489461	1.16808	0.715366	1.42309	0.195423	0.832914	1.78425	0.143341	1.49355	0.60221	0	0.928609	0.671393	0.907783	0.765798	0.868434	0.179944	0.82313	2.52567	0.621562
chr19:28183265-28183673	HSAT4	0.797287	0.412792	0.785458	1.72693	1.65101	0	0.890929	1.79612	0.775843	1.59776	0.537714	0.745263	1.03046	0	1.05433	0.970729	0.867383	0.876668	0.813172	2.79238	0
chr19:28183690-28186127	HSAT4	0.528941	0.955395	1.00351	1.02037	1.78941	0.554736	0.920552	1.66897	0.489379	1.3333	0.750984	0.465149	1.08096	0.612079	1.07374	0.309514	0.585943	0.569734	0.703898	2.9234	0.461225
chr19:28186125-28186344	ALR/Alpha	0.546383	0	0.936417	0.389721	1.58701	0	0	1.25682	0.312584	1.57353	0.252295	0.939588	0.362442	0.308582	0.429054	0.254449	0.157535	0.387682	0.788494	2.57071	0.636302
chr19:28192496-28194360	ALR/Alpha	0	0.161617	0.53829	0.703809	1.70808	0.776458	0.959117	1.10052	0.294735	1.25831	0.4116	0.387252	0.761745	1.20632	0.899555	0.400571	0.552249	0.178173	0.844217	1.82447	0.227482
chr19:28203119-28203145	ALR/Alpha	0.142518	0.833967	0.886987	0.947255	0.525868	0.210451	0.959473	2.62452	0.249118	0.828851	0.932356	1.08606	0.248341	0	1.77934	0.892857	1.11585	0.122076	0.271246	2.72078	0.496626
chr19:28204218-28206483	ALR/Alpha	0.811438	0.155244	0.796182	0.847219	1.36311	0.906614	0.568587	1.25224	0.392493	1.27777	0.608904	0.526299	0.70733	1.10186	1.47737	0.730601	1.03997	0.0986352	0.922076	2.30548	0.412185
chr19:28206497-28207180	ALR/Alpha	0.0381271	0.639704	1.16953	0.686478	1.67558	1.1651	0.849311	1.35297	0.246177	1.52784	0.707675	0.226348	0.928132	0.907606	0.925422	0.886144	0.819685	0	1.18751	2.31598	0.516519
chr19:28207183-28207624	HSAT4	1.02657	1.33074	0.697365	1.31354	2.20433	0.950162	1.52525	1.6526	1.29652	1.65102	0.32382	0.15685	0.339479	1.44978	2.00611	1.65897	1.27617	0.52684	0.959755	2.69887	0.238444
chr19:28207637-28212087	HSAT4	0.468979	0.78339	1.08519	0.921223	2.04983	0.526359	0.50583	1.79088	0.433312	1.81286	0.536063	0.195335	0.859167	0.814206	1.21666	0.68108	1.05998	0.459495	1.04004	2.61713	0.618699
chr19:28212100-28212940	ALR/Alpha	0.914741	0	1.04096	0	1.18481	1.83721	0.52654	1.40892	0.690578	1.2848	0.312177	0	0.321963	0.862765	1.71732	0.592761	1.13521	0	0.655856	2.18874	0.423417
chr19:28212953-28218421	ALR/Alpha	0.346259	0.270505	0.620258	0.485602	1.75491	1.58007	0.724537	1.59626	0.957097	1.53062	0.496769	0.317362	0.460816	1.05581	1.26526	0.581534	1.17528	0.0693447	1.20079	2.26032	0.935973
chr19:28218700-28221894	ALR/Alpha	0.270589	0.507617	0.430574	0.539928	1.65555	1.82667	0.91818	1.52502	1.13459	1.19326	0.416753	0.432639	0.492971	1.68708	1.40468	0.671456	1.36841	0.159526	1.31704	2.25555	0.772806
chr19:28221930-28224185	ALR/Alpha	0.192207	0.137543	0.412131	0.315902	1.05242	1.30511	0.797843	1.2906	0.371403	0.937864	0.770034	0.328963	0.580001	1.01298	1.12343	0.566708	1.24926	0	0.987503	1.96899	0.423793
chr19:28224182-28232719	HSAT4	0.337414	0.379388	0.694675	0.269823	1.57932	0.5528	1.02121	1.43843	0.318693	1.22334	0.22163	0.00603226	0.512277	0.883988	0.600241	0.417142	0.967183	0.35789	0.743187	2.28385	0.974507
chr19:28232789-28236728	HSAT4	0.274184	0.306227	0.657109	0.389336	1.38787	0.363508	0.709176	1.4227	0	1.2922	0	0	0.337939	0.901379	0.572899	0	0.675409	0.0162824	0.539174	1.95801	0.238285
chr19:28242364-28243371	HSAT4	0	0.585886	1.00308	0.270768	0.474483	0	0.40329	1.15578	0.583278	1.00874	0.375534	0	0.237111	0.333996	0.181204	0.220392	0.865673	0.155024	0.288996	2.59229	0.359285
chr19:28243387-28246090	HSAT4	0.355761	0.375568	1.15097	0.510476	0	0.369282	0.821327	1.53733	0.553596	1.51049	0.203414	0	0.189464	0.526309	0.227729	0.113234	0.528841	0.108799	0.410352	2.1407	0.876747
chr19:28248502-28257858	HSAT4	0.597879	0.412695	1.0572	0.507404	0.673249	0.724729	0.851031	1.85086	0.790447	1.11536	0.441951	0	0.575235	0.773178	0.60774	0.354147	0.936591	0.269835	0.826624	2.39144	0.569666
chr19:28257869-28262528	HSAT4	0.767807	0.560148	0.955871	0.821588	1.04185	0.835698	1.12944	1.89201	0.510091	1.32434	0.583789	0	0.809489	1.04766	0.964258	0.624531	1.03842	0.391108	1.10635	2.13102	0.433045
chr19:28342861-28343608	HSAT4	1.5324	1.0224	1.4311	1.58138	1.88151	0.00891709	0.90809	1.69954	1.38986	2.0161	0.96629	0.70427	0.953712	1.59073	1.05532	0.538151	0.449852	0.686971	1.19151	3.00162	0.727999
chr19:28349776-28353319	HSAT4	1.20079	1.31751	1.64148	1.07797	1.98374	0.95442	0.46563	1.73773	0.546956	1.39356	1.19209	0.689228	0.848638	1.26702	1.47304	0.503491	0.516812	0.590233	0.713898	2.44107	0.692088
chr19:28356864-28357725	HSAT4	1.06044	0.408114	1.89271	0.404554	2.63448	0.614842	1.136	1.78704	0	1.12609	1.02056	0	1.06777	0.200818	0.713036	0.799692	0.316609	0.496565	0.868149	2.87545	0
chr19:28400928-28401495	REP522	1.34653	0.878553	1.79516	1.72261	2.68614	0	1.00771	0.983999	0.230928	1.49964	0.873475	0.50714	0.545494	0.301119	1.06179	0.860923	1.13857	0.763369	0.726247	2.31801	0.183734
chr19:35530333-35530436	MSR1	0.73831	0.620164	0	0	0.476154	0	0.195423	0.649606	0	0	0.0150979	0.755204	0	0	0	0	0	0.144595	0	0	0
chr19:35532936-35533135	MSR1	0	0	0.19179	0	0.0266159	0	0	0	0.380342	0	0.812211	0	0.267452	0	0	0	0.703703	0	0	0.168141	0.504976
chr19:35567136-35567228	MSR1	0	0	0	0.48553	0	0	0	0	0	0	0.349241	0	0	0	0	0.230105	0	0	0	0.297133	0
chr19:36133084-36133286	MSR1	0	0.671828	0	0	0	0	0	0	0	0	0	0	0	0	0	0.158867	0.24123	0.253771	0	0	0
chr19:36236915-36237169	MSR1	0.0837784	0	0	0.0887658	0.733727	0	1.5325	0	0.032651	0	0	0	0	0	0	0.668328	0	0.795933	0	0	0
chr19:36351049-36351132	MSR1	0.635745	0.603103	0	0	1.09137	0.311457	1.21517	0.999437	1.46046	0.814345	0.0727644	1.60274	0	0	0	0.258688	0	1.2049	0	0	0
chr19:36358901-36359061	MSR1	0	0.668673	0	0.324741	0	0	0.949879	0.521021	0	0	0.837273	0	0.710966	1.38039	0	0.522096	0	0.792897	0	0.801109	0
chr19:36369599-36369716	MSR1	0	0	0	0	0	0	0	0	0	0.0485989	0	0.281835	0	0	0	0	0.545158	0.127316	0	0	0.102322
chr19:36387494-36387643	MSR1	0	0.0894304	0	0.4039	0.89026	0	0.716517	0	0	0.35906	0.37235	0.12454	0.408799	0	0	0.663336	0	0.167756	0	0.4968	0
chr19:36445059-36445182	MSR1	0.49211	0	0.555365	0.0577206	0	0	1.53077	0	0	0	0	0	0	0.641666	0	0	0	0	0.3274	0.884035	0
chr19:36745831-36745884	SST1	0.444805	0.789145	0	1.15092	1.26749	0.812498	1.52891	1.36315	0.955923	0.372774	1.35274	0.208542	0	1.44276	0.0441423	1.19986	0.84665	0.560744	0.997321	1.37095	0.0242913
chr19:36746169-36746613	SST1	1.64567	0.867019	1.40087	0.898263	0.991623	0	2.59669	2.33023	0.206443	0.261796	0.907806	0.601535	0.710384	0.179855	1.34833	0.337117	1.37718	0.812235	0.661978	0.876157	0.213602
chr19:36747442-36749006	SST1	1.57435	0.741238	1.43184	0.988594	1.36287	0	1.75822	2.18547	0.442068	0.446341	0.937683	0.503196	0.586645	1.13152	0.582556	0.40127	1.17398	1.02283	1.16508	1.1461	0.188287
chr19:36749857-36750415	SST1	1.09011	0.864462	0.506084	0.529281	0.45152	0.483168	1.00005	2.39406	0.0413832	0.78339	0.33237	0.018449	0.795601	0.258181	0.299069	0	1.40972	0.328974	0.668128	1.32942	0
chr19:36756402-36757968	SST1	1.05075	1.36381	1.89286	1.0278	1.31804	0.256407	1.49524	2.60716	0.810986	1.06528	0.930639	0.570171	0.67295	1.31014	0.638408	0.416883	0.993015	0.91992	1.00361	1.64525	0.426619
chr19:36758821-36760421	SST1	0.582065	0.396894	0.59054	0.631747	1.55463	0.123401	1.52892	1.3422	0.46471	0.964236	0.791656	0.414168	0.244717	0.842247	0.0819667	0.303915	0.343806	0.289315	0.809966	1.77626	0
chr19:36761348-36762944	SST1	0.188198	0.335277	0	0.160236	0.068148	0.201358	1.17627	1.16477	0.129507	0.675464	0.118174	0.0542095	0.388333	0.611248	1.2589	0.151313	0.73741	0.6291	0.657622	1.12351	0
chr19:36763849-36765443	SST1	0.484159	0.0693447	0.116897	0	0.357845	0.0298557	1.37484	0.916049	0	0.528251	0.0918284	0	0.536113	0.769196	0	0.0835878	0	0.122712	0.605532	1.42732	0.0706504
chr19:36766390-36767986	SST1	0.11382	0.151378	0	0	0.153753	0	1.29409	0.719148	0	0.536928	0.0621632	0	0.17004	0.579557	0	0	0	0.214137	0.600127	1.05015	0
chr19:36768945-36770539	SST1	0.270158	0.189502	0	0.273528	0.395545	0	1.2868	1.17317	0.108183	0.455123	0.283305	0.0377477	0.480513	0.606281	0	0	0	0.263864	0.893898	1.35759	0
chr19:36771479-36773073	SST1	0.468906	0.198117	0.0311411	0.258205	0.270027	0	0.565987	1.16711	0	0.470001	0.0602134	0.300745	0.412044	0.843333	0	0.424653	0	0.189426	0.839766	1.46869	0
chr19:36774016-36775612	SST1	0	0.0458204	0	0.0851119	0	0	0.939264	0.490488	0	0.651949	0.298107	0.0328767	0.274494	0.633915	0	0.158828	0	0.0686158	0.588344	1.02045	0
chr19:36776549-36778143	SST1	0.0294741	0.0255108	0	0	0.0909483	0	0.797204	0.342657	0	0.548999	0.198343	0	0.535107	0.49133	0	0.133379	0	0.186894	0.395589	1.41653	0
chr19:36779085-36780681	SST1	0	0.0324535	0	0	0	0	0.993805	0.876998	0	0.865357	0.293488	0	0.344317	0.77989	0	0.168257	0	0.222397	0.747997	1.1216	0
chr19:36781622-36783216	SST1	0.42205	0	0.113967	0	0.064938	0	0.775379	0.333069	0.0255108	0.73061	0.250816	0	0.513137	0.735964	0.0381833	0.356775	0.623661	0	0.53101	1.27803	0.0244048
chr19:36784148-36785744	SST1	0	0.113447	0	0.211374	0	0	0.556572	0.852878	0	0.844466	0.11422	0.109802	0.398	0.399652	0	0.254195	0	0.0616656	0.793937	1.25714	0
chr19:36786671-36788267	SST1	0	0.0102642	0	0	0	0	0.671031	0.885863	0.220677	0.339126	0.236584	0.166484	0.0864713	0.395842	0.044506	0.0161682	0	0	0.569501	1.10741	0
chr19:36789206-36790802	SST1	0.0928434	0	0	0	0	0	0.756605	0.670686	0	0.615642	0	0.00306967	0.298119	0.262433	0	0.121692	0	0.115606	0.758013	0.824312	0
chr19:36791741-36793337	SST1	0	0.0437784	0	0	0	0	0.470854	0.374255	0	0.782761	0.228197	0	0.463173	0.342896	0	0.0765865	0	0	0.508631	1.33938	0
chr19:36794273-36795867	SST1	0.0163109	0.114607	0	0	0.162429	0	1.11143	0.696848	0.0725312	0.653491	0.0537369	0	0.321824	1.07652	0.0170952	0.411806	0	0.188528	0.736873	1.58329	0
chr19:36796788-36798382	SST1	0.0100207	0.0778992	0.390315	0	0.271115	0	0.845068	0.733207	0	0.614832	0.293076	0.0731073	0.430553	0.644456	0	0.318346	0	0.123957	0.780856	1.19407	0
chr19:36799316-36800883	SST1	0.433098	0.580165	0	0	0.141877	0	0.551167	0.848838	0.242316	0.82907	0.678487	0.161049	0.369159	0.336478	0.399532	0.348946	0.0291631	0.431837	0.756562	1.28296	0.0783229
chr19:37498439-37499121	SST1	1.13415	1.85325	1.30571	1.67626	1.18555	0.0227158	1.91537	1.81669	0.990824	1.00806	2.08849	1.41357	0.359791	1.14555	1.12243	0.787775	1.73282	1.27435	1.27591	2.0645	0.228012
chr19:37499863-37499997	SST1	1.47077	0.408777	2.05101	1.7637	2.25108	0.362565	1.54674	1.55247	1.20237	1.79418	1.15094	0.0695784	0.959102	1.28024	1.83755	1.09895	0.602476	0.99956	1.88842	3.18783	0.00222004
chr19:37500000-37501369	SST1	2.00168	1.64372	2.18671	1.6069	1.66577	0.186526	1.64746	2.29836	0.693088	1.73861	1.70145	1.05038	1.09647	1.76794	1.81754	0.875843	1.52018	1.12649	1.442	2.59479	0.523743
chr19:37502174-37503109	SST1	2.11398	1.42736	1.87201	1.66402	1.95764	0.141655	2.36707	2.41746	1.66565	1.71697	1.19281	0.82868	1.0382	1.37613	1.7076	0.485623	1.0648	1.21	1.12645	2.70431	0.357541
chr19:37503139-37503642	SST1	1.42836	1.39592	1.9802	1.90073	1.33569	0.729348	1.76145	2.29857	0.199839	1.90498	1.87421	1.33966	0.802144	1.88804	2.12098	0.501159	0.782526	1.57078	1.22322	2.61183	0.444211
chr19:37504143-37505082	SST1	1.57315	0.683876	1.67613	1.55606	1.9359	0.495849	2.02236	2.75211	0.381771	1.51117	0.84863	0.486539	1.37429	1.56694	2.17264	0.912589	1.45898	1.17799	1.46112	2.53981	0.703712
chr19:37505168-37505998	SST1	2.06671	1.751	2.00011	0.980259	1.79483	0.0539454	1.95604	2.44704	1.73156	1.64324	1.4314	1.15656	1.17585	1.61128	2.1467	0.70718	1.7068	1.91425	1.338	2.47683	1.05753
chr19:37506332-37506465	SST1	2.11659	1.7425	1.37573	1.83334	2.27682	0.191335	0.956495	2.17828	0	2.53134	1.07572	0.786663	1.26673	0.789153	2.22687	0.53436	1.34375	1.55877	1.7878	2.82081	0.329675
chr19:37507009-37507580	SST1	1.77022	0.776517	1.29992	1.55268	2.34446	0.670287	1.99154	2.43712	0.704695	1.07758	1.56785	0.698085	1.04934	1.44804	1.8011	1.04449	1.27561	1.52512	1.24958	2.80568	0.537107
chr19:37546346-37546923	SST1	2.49545	1.73931	1.82532	1.45552	1.72709	0.122368	1.28454	2.19666	0	1.60585	1.9471	1.53256	1.62038	0.611512	2.28404	1.361	0.702658	1.43558	1.37548	3.23874	1.65268
chr19:37547022-37548336	SST1	1.60421	1.76354	1.8527	2.02597	2.15108	0.143615	1.40072	2.16662	1.03985	1.99892	1.7626	1.16511	1.45517	1.05723	1.73069	0.609944	1.36195	1.3978	1.28765	3.03655	1.03923
chr19:37549139-37550653	SST1	2.20826	1.45545	2.25959	1.66155	1.74693	0.246104	1.98142	2.22313	0.891209	1.59288	1.22562	1.38752	1.50158	2.08835	2.02294	0.801366	1.81753	1.26181	1.43099	3.05106	0.772908
chr19:37551541-37552156	SST1	1.13061	1.40523	1.5449	2.17498	2.18115	0.58029	1.26532	2.36278	1.17881	2.30992	1.76278	1.01114	1.40699	0.903825	1.94706	0.388443	1.53206	0.802334	1.13617	2.74782	0.266109
chr19:37624495-37624824	SST1	2.20036	1.51893	2.18818	2.42528	1.75944	1.08281	1.78517	2.62035	1.52515	1.84182	0.914151	0.802383	1.81654	2.1325	2.21052	0.954181	1.17935	1.26586	1.44879	3.99951	1.30575
chr19:37624901-37625744	SST1	2.00178	1.62194	1.65707	1.29924	2.2134	1.43866	1.90755	2.20383	1.58982	1.74816	2.12791	1.95344	1.56049	1.92706	1.88731	0.886613	0.793729	1.26394	1.53578	3.02928	1.63157
chr19:37797228-37797689	SST1	2.05322	1.58456	2.0327	1.17019	2.43363	0	1.86909	2.34459	0.715331	1.37076	1.37064	0.72616	0.762213	1.1554	1.80575	0.454839	1.15951	0.880419	0.65428	2.20823	0.83929
chr19:37797976-37798029	SST1	1.67043	1.24277	0.967766	1.03357	1.57467	0	1.50417	1.74915	1.81309	1.88804	1.82319	0.641897	1.45019	1.17624	1.82534	0	0	1.28072	0.982437	2.52686	0.672271
chr19:38041179-38042674	SST1	2.30963	1.94854	1.87031	1.37041	1.79516	0.520759	2.33342	2.53408	0.683337	1.39472	2.13051	1.4665	1.59814	2.0677	2.02503	0.910572	1.78576	0.980237	1.63411	2.27642	1.26168
chr19:38286909-38287256	SST1	2.07927	2.21786	1.14294	0.769137	1.14291	0.542724	2.21704	2.90453	1.93973	1.95267	1.76367	1.22859	1.02026	0.237919	2.04989	0.687724	1.38328	0.884082	1.46239	2.74376	1.14582
chr19:39233905-39234559	MSR1	0	0.543565	0	0	0.0793474	0.0419719	0.0403454	0	0	0	0	0	0	0	0	0	0	0	0	0.262481	0
chr19:39235961-39236006	MSR1	0	0	0.212544	0	0	0.222397	0	0	0	0	0.830077	0.571143	0	0	0	0	0.584963	0.83255	0	0.329089	0
chr19:39292835-39292933	MSR1	0.801076	0	0	0.957045	0	0	0.336363	0	0.0204702	0.585751	0.236658	0.126246	0	0	0.527401	0	0.110189	0.0658342	0	0.974603	0.83674
chr19:39361982-39362167	MSR1	0.623633	0	0.607891	0.561429	0	0	0	0	0.0222471	0	0	0	0.633961	0	0	0.206856	0	0	0	0.430938	0
chr19:39687157-39687516	MSR1	0.726849	0.805738	0.10742	0.0911514	0	0	0.154791	2.0022	0	0	0.21009	0	0	0	0	0.333607	0	0.221209	0	0.291875	0
chr19:39809191-39809347	MSR1	0	0	0	0	0	0	0	0	0	0	0.139561	0.33754	1.23974	0	0	0.0701557	0	0.0171665	0	0	0.131313
chr19:39893697-39894146	MSR1	0.0781726	0	0.0480548	0	0	0	0	0	0	0	0.286029	0.0806986	0	0	0	0	0.100426	0.323578	0	0.076778	0.0190329
chr19:39911958-39912038	MSR1	0	0	0	0	0	0	0	0	0	0	0.13774	0	0.697151	0.210763	0	0.365995	0	0	0	0.829143	0
chr19:39973316-39973490	MSR1	0	0.108625	0	0.492222	0.00761174	0	0	0	0	0.82051	0.301658	0	0	0	0	0	0	0.266193	0	0	0
chr19:41317350-41317525	MSR1	0	0	0.880051	0	0.789679	0	0.427531	0	0.0453171	0	1.50773	0	0	0	0	0	0	0.0722156	0	0.178147	0
chr19:41641059-41641275	MSR1	0.651848	0.861709	0.669254	1.45388	1.65849	0	0.764745	0	0.899114	0.0241353	1.33028	0	0	0	0.206568	0.0848671	0	0.105759	0	0	0.294959
chr19:41965006-41968162	SATR1	0.00669298	0	0	0.334992	1.52568	0	0.594873	0	0.208355	0.46425	0.0397841	0.252767	0.0853703	0	0	0.556277	0.403802	0	0.0819667	0.366778	0.426308
chr19:41969104-41969336	SATR1	0	0.0246601	0.18664	0	2.08439	0.561624	0.853844	0	0.771167	0.710596	0.0453451	0.135443	0	0.0724626	0.555453	0.628886	0.544129	0.172116	0	0.726142	0.938542
chr19:41969834-41975360	SATR1	0.0185772	0.0784049	0.0102786	0.149611	1.52874	0	0.631607	0	0	0.0478036	0	0.0992817	0	0	0	0.401292	0.0332997	0.0838329	0.0630059	0	0.107795
chr19:41975314-41977265	SATR1	0.00682222	0	0.366577	0.334008	1.60223	0.137923	0.670342	0.325283	0	0.328997	0.313327	0.0643448	0	0	0	0.677585	0.176948	0.235899	0.286633	0.409147	0
chr19:41977295-41980181	SATR1	0.199035	0.18773	0.0363275	0	1.63006	0.12315	1.1309	0.6755	0	0.40317	0.0698809	0.194503	0.0207689	0	0	0.450095	0.196217	0.17163	0.5125	0.0270549	0.198683
chr19:41980475-41981322	SATR1	0	0	0.0461558	0.267056	1.77688	0	0.661841	0	0.116445	0	0.104296	0	0	0	0	0.350712	0.310294	0.129745	0.128729	0	0
chr19:41981348-41982168	SATR1	0.0344552	0.150222	0.280731	0.946641	1.57088	0.0650621	0.736129	0	0	0.172526	0	0.132932	0	0	0.0224601	0.33474	0.0365807	0	0.0913546	0	0.200077
chr19:42008008-42009722	SATR1	0	0	0.0146552	0.521463	1.46506	0.151248	0.681242	0.118041	0.412576	0.435522	0.45039	0.132524	0.0552095	0	0.565383	0.572734	0.105638	0.135325	0.130694	0.447219	0.809991
chr19:42010016-42010537	SATR1	0	0.368455	0	0	1.89656	0.142178	1.64675	0.686899	0	1.15438	0.601383	0.711592	0.566659	0.308093	0.694631	0.825737	0.464396	0.664146	0.641037	0.887237	0.320877
chr19:42010560-42012008	SATR1	0	0.573976	0.225929	0.242877	1.84271	0	1.04418	0.682151	0	0.595847	0.0251422	0.257059	0.167461	0	0.758738	0.384602	0	0.289551	0.187236	0.0439184	0.263323
chr19:42014114-42014542	SATR1	0	0.250513	0	0.903571	1.27361	0	0.210563	0	0	0	0	0.0972197	0	0	0	0.31429	0	0.0492125	0	0	0
chr19:42014828-42018034	SATR1	0	0.314569	0	0.119316	1.91989	0	0.760025	0	0	0.349524	0.337768	0	0	0	0.0905012	0.514541	0.188933	0.127356	0	0.360038	0.191057
chr19:42018049-42021344	SATR1	0	0.00204717	0	0.173678	1.66895	0	0.134392	0	0.0801801	0.301119	0	0.0737791	0.0169099	0	0	0.385133	0.379543	0	0	0.0442542	0.371726
chr19:42022023-42022622	SATR1	0.0621632	0.0408083	0	0.340004	1.76164	0	0.0052275	0	0.00600353	0.242974	0.205468	0.117363	0.373832	0	0	0.924738	0.710102	0.360701	0	0.366331	0.635485
chr19:42023127-42026587	SATR1	0.116777	0	0.223633	0	1.41953	0	0.042182	0	0	0.189274	0.142897	0	0.0255108	0	0	0.450707	0	0.333824	0.0626467	0.259134	0.20513
chr19:42028741-42029502	SATR1	0	0.174253	0.281099	0.290542	1.39381	0	0.190096	0	0.52694	0.455786	0.00174461	0.604992	0	0.322528	0	1.28487	0	0.123256	0.229157	0.837685	0
chr19:42029517-42031970	SATR1	0	0.0404155	0.28752	0.293983	1.3502	0	0.51166	0	0	0.264981	0.285414	0.133051	0.0684232	0	0	0.189059	0	0.167037	0.00252251	0.062177	0.322886
chr19:42397375-42398063	MSR1	0	0	0.246201	0.00842952	0	0	0.0221902	0	0	0	0	0	0	0	0	0	0	0	0	0.258085	0
chr19:42398767-42399308	MSR1	0	0.362823	0	0	0.304558	0	0	0	0.116112	0	0	0	0	0	0	0	0	0	0	0	0
chr19:42406815-42406872	MSR1	0	0	0	0.685474	0	0	0	0	0.384282	0	0.201107	0	0	0.48798	0	0	0	0.177803	0	0.807355	0
chr19:42438654-42439080	MSR1	0.214	0	0	0	0.251834	0	0	0	0	0	0.421695	0	0	0	0	0	0	0.00731034	0	0	0
chr19:42442306-42444006	MSR1	0	0.0825527	0	0	0	0.0280174	0	0.128966	0	0	0	0.0415794	0.147528	0	0	0	0	0.0313246	0	0.0511215	0
chr19:42479981-42480353	MSR1	0	0.020143	0	0.533803	0	0	0	0	0	0	0.18541	0	0	0	0	0.0461418	0	0.175659	0	0	0
chr19:42480383-42480549	MSR1	0	0	0	0.774966	0.0691247	0	0	0	0.563558	0	0.713159	0	0.00792743	0.013255	0	0	0	0	0.383718	0.17378	0
chr19:42488877-42489056	MSR1	0	0	0	0	0.121108	0.119808	0.00272412	0	0	0.143106	0.670976	0	0.0317904	0	0	0.512945	0	0.691865	0	0.476724	0
chr19:42489786-42489986	MSR1	0.117097	0.649698	0	0.523562	0.139509	0	0.00224885	0	0	0	0	0	0.642202	0	0	0	0	0.766417	0	0.224966	0.0524994
chr19:42492379-42492460	MSR1	1.08995	0.615322	0.974852	0	0.15457	0	0.310992	0	0	0	0	0.365995	0.625878	0	0	0.850535	0	0.595055	0	0.693569	0
chr19:42495843-42496366	MSR1	0	0.101475	0.0278901	0.225546	0.177446	0	0	0.369528	0.000937447	0	0	0	0	0	0.120737	0.031621	0	0.0905012	0	0.440644	0
chr19:42569570-42569732	MSR1	0	0	0	1.14135	0.337391	0.290094	0.783817	0	0	0	0.204341	0.53086	0.106429	0	0	0.844916	0	0	0	0.615802	0
chr19:42819582-42819884	MSR1	0.0519706	0.312282	0	0.0473988	0.0219771	0	0	0.144099	0.210775	0	0	0	0	0	0	0	0	0.0290641	0	0	0
chr19:42820214-42820524	MSR1	0	0.292805	0	0.523181	0.44193	0	0.0438064	0	0	0.223719	0.101811	0.112019	0.563637	0	0	0	0.152183	0.0956544	0	0	0
chr19:42866771-42867173	MSR1	0.291073	0.428432	0.200655	0.119808	0	0	0.776045	0	0.0332856	0	0.664155	0	0.088915	0	0.132169	0.105826	0.385398	0.0696609	0.186602	0.45095	0
chr19:42874496-42874807	MSR1	0	0	0	0	0	0	0.181217	0	0	0	0	0	0	0	0	0	0	0	0	0	0
chr19:42895584-42895684	MSR1	0	0	0.851999	0.523662	0	0.259025	0.0922345	0	0.736968	0.163666	0.126629	0	0.469959	0	0	0	0	0.604403	0	0	0
chr19:42896930-42897138	MSR1	0	0.308361	0	0	0	0	0	0	0	0.136769	0	0	0	0	0.0856694	0	0	0.539273	0	0.53078	0
chr19:42900116-42900211	MSR1	0	0	0	0	0.345419	0.209316	0.44366	0.533015	0	0	0	0	0	0.392669	0	0.0376352	0	0.23952	0	0.814969	0
chr19:42900792-42900925	MSR1	0	0	0	0	0.17751	0	0	0	0	0	0	0.486869	0	0	0	0.0211101	0	0.0361024	0	0.210514	0
chr19:42910206-42910275	MSR1	0	0	0	0.278698	0.378833	0	0	0.187058	0	0	0.515955	0	0	0	0	0.275055	0.792922	0.296111	0	0	0
chr19:42915165-42915314	MSR1	0	0	0	0.627383	0	0	0	0	0.156125	0	0	0	0	0.98879	0	0	0	0.176233	0	0.671076	0
chr19:42915509-42915606	MSR1	0	0	0.0383378	0	0	0	0	0	0	0	0	0	0	0	0	0	0	0	0	0.270457	0
chr19:42916759-42916875	MSR1	0	0	0.19304	1.16738	0.0574711	0	0.272059	0.413193	0	0	0	0	0	0	0	0	0	0	0	0.623464	0.400888
chr19:43857313-43857697	MSR1	0	0.0612094	0	0	0.611503	0	0	0.174764	0.141825	0.657164	0	0	0.0214371	0.186222	0.0777625	0.288311	0	0.132274	0	0.233618	0
chr19:43865747-43866184	MSR1	0	0.41969	0	0.0410046	0.206331	0	0	0	0.287803	0.841885	0.35691	0	0.165275	0	0	0	0	0.180644	0	0.320612	0
chr19:43877191-43877336	MSR1	0	0.6345	0	0.20868	0.167525	0	0	0	0.0729427	0	0.534799	0.602314	0.436364	0	0	0.283898	0	0.0992683	0	0.558189	0
chr19:43919149-43919274	MSR1	0.0560424	0	0.957922	0	1.61149	0	1.46743	0	0	0.783784	0.124288	0.0404436	0.373709	0.840032	0	0	0.798366	0.652289	0.664983	0	0.615944
chr19:43983311-43983412	MSR1	0	0	0	0	0.95158	0.189439	0	0	0.512571	0	0	0	0.412012	0.505159	0	0.184128	0	0	0	0	0
chr19:43990519-43990753	MSR1	0	1.16365	0	0	0	0.00498311	0	0	0	0	0	0.207818	0	0	0.083792	0	0.39893	0.495685	0	0	0.182743
chr19:43999127-43999388	MSR1	0	0	0	0.250088	0.11206	0	0.304885	0	0	0.0290358	0	0	0.685815	0	0	0	0	0.0913546	0	0.215269	0.280564
chr19:44001434-44001576	MSR1	0	0.00204717	0.919279	0.583057	0.512348	0	0	0	0	0	0.225423	0	0	0	0	0	0	0	0.255102	0.970265	0.305188
chr19:44003450-44003647	MSR1	0	0	0	0.790138	0	0	0	0	0.255706	0	0	0	0.255138	0	0	0	0.055973	0	0.0698809	0	0
chr19:44011133-44012093	MSR1	0.0455129	0.259459	0	0.0449956	0.00832911	0.0092325	0	0	0	0	0	0	0	0.0576651	0	0.0420419	0	0.0164107	0	0.198255	0
chr19:44030234-44030329	MSR1	0	0	0	0.654151	0.765908	0	0	0	0	0	0	0	0	0	0.0275929	0.235543	0.0382816	0	0	0.71138	0
chr19:44030542-44030633	MSR1	0.0944388	0	0.284704	0.171232	0	0	0	0	0	0	0.18268	0	0.0775985	0.0310564	0	0	0.133616	0	0	0	0
chr19:44030872-44030979	MSR1	0.0730113	0	0.750735	0.829606	0	0	0	0	0	0	0	0	0	0	0	0	0	0.0342298	0	0	0
chr19:44050331-44050739	MSR1	0	0.250574	0.190804	0	0.55283	0	0.549058	0	0	0	0	0	0.284396	0	0	0.478185	0	0.157238	0	0	0
chr19:44056472-44056919	MSR1	0	0.189704	0.478713	0.019218	0.264536	0	0.287378	0	0.198984	0	0	0	0	0.0699221	0	0.29874	0	0.133208	0	0.111005	0
chr19:44057352-44057536	MSR1	0	0	0.449746	0	0	0	0	0	0	0.777468	0	0	0	0	0.551915	0	0	0.151417	0	0	0
chr19:44082115-44082245	MSR1	0	0	0	0.798216	1.42665	0	0	0	0	0.244704	0.300135	0	0	0.240009	0	0.385321	0	0	0	0.189515	0.14556
chr19:44129823-44129923	MSR1	0	0.533563	0	0.150248	0.94221	0	0.453396	0	0	0	0.622874	0	0	0	0	0.0467844	0	0.0224033	0.0480827	0.324926	0
chr19:44129947-44130045	MSR1	0	0	0	0.119741	1.29618	0	1.01657	0	0	0	0.345112	0	0	0	0	0	0	0.426147	0	0.173191	0
chr19:44131638-44131771	MSR1	0	0.00301209	0	0.166343	1.49803	0	0.0823075	0	0	0	0	0	0	0	0	0	0	0.164915	0	0.462387	0
chr19:44138921-44139236	MSR1	0.603036	0.652546	0	0.0458343	0	0	0.165558	0.346872	0.341291	0.38094	0.647683	0	0	0	0	0	0	0	0	0.301634	0
chr19:44139577-44140221	MSR1	0	0	0	0	0	0	0	0.761923	0.464501	0	0	0	0	0	0	0.208667	0.0742862	0	0	0.43297	0
chr19:44275753-44275835	MSR1	0.466194	0	0	0.584963	0	0.0934385	0	0	0	1.03895	0	0.480193	0	0	0	0	0	0	0	0.676755	0.383552
chr19:44283919-44283989	MSR1	0	0.27145	0.607882	0.7525	0	0	0.282997	0	0.711513	0	0.945967	0.48485	0	0	0.0255391	0	0	0	0	0.632929	0
chr19:44284446-44284838	MSR1	0	0.101758	0	0	0	0	0.00883106	0	0.0486547	0.171232	0.0583026	0	0	0	0	0	0	0.433462	0	0.0264318	0
chr19:44288886-44289285	MSR1	0	0	0	0.630638	0.535585	0.0469659	0	0	0	0	0	0	0	0	0	0	0	0	0	0.0332292	0
chr19:44306238-44306460	MSR1	0.543209	0.276878	0	0	0	0.0892405	0.0532226	0	0.518465	0	0.329996	0.0141553	0.287248	0	0	0.407429	0	0.855216	0	0.217094	0
chr19:44306712-44306769	MSR1	0.190261	0.558963	0.276651	0.739848	0.0773114	0	0	0	0	1.11603	1.35539	0	0.185017	0	0	0	0	0	0	0	0
chr19:44956448-44956939	ACRO1	1.55402	1.13261	1.17003	1.26566	2.01636	0.543822	1.95183	2.23132	0	0	1.82062	0.594262	0.761158	0.927593	1.64783	0.656643	2.18359	0.546877	0.916484	2.30663	0.786028
chr19:44956955-44957085	ACRO1	0.957001	1.69724	1.62593	0.644705	2.06393	0	1.55593	2.42147	0.248304	0.0450934	0.772494	0.86136	0.273134	1.47401	1.97411	1.49574	2.09246	0.903378	1.56916	2.73461	1.56334
chr19:44957105-44957599	ACRO1	1.04318	1.33406	1.3407	0.942203	1.97571	0.793846	1.6006	1.87379	1.85907	0.940467	1.11151	1.03446	1.50851	1.24025	2.58094	0.593258	1.82502	0.652721	1.20099	2.66249	0.941452
chr19:44977983-44978274	ACRO1	2.50763	2.74563	3.09144	2.43913	1.03427	1.87216	1.64703	3.50802	1.97355	2.54392	2.94279	2.35039	2.37998	2.07652	1.88974	0.847372	2.71275	1.58172	1.69249	4.08305	1.93063
chr19:44978295-44978611	ACRO1	3.17618	2.61141	2.48531	1.50223	1.88414	1.78454	2.85561	3.22827	1.41994	2.74383	2.64815	2.55909	2.00992	1.98984	1.73649	1.44705	2.9065	1.16621	2.0873	4.05685	2.74688
chr19:45013962-45014142	(GAATG)n	0	0.0802893	0	0.146512	0.573307	0.467081	0.0165819	1.64143	0	0	0.773254	0	0	0.036032	1.09051	0.702374	0	0.212158	0.495296	0.361611	0
chr19:45014109-45014282	(GAATG)n	0	0	0	0	0	0.445377	0.293182	0.965175	0.0972602	0.0742588	0.662479	0.0974085	0.645766	0.899671	0.416764	0.812597	0.880631	0	0.571123	0.974595	0
chr19:45157292-45157641	MSR1	0.0800573	0	0	0.00302648	0	0	0.959933	0	0.133393	0.128834	0.389291	0	0	0	0	0	0	0	0	0	0
chr19:45259603-45259986	MSR1	0	0	0.438527	0	0.328802	0.116924	0.582305	0	0	0	0	0	0	0.0770789	0	0.547085	0	0	0.0169812	0	0
chr19:45262118-45262257	MSR1	0	0.234182	0.45982	0	0	0	0.493483	0.198796	0.146603	0	0.246189	0	0	0.127475	0.0314799	0.318809	0	0	0	0	0
chr19:45262319-45262429	MSR1	0	0.121519	0.0907721	0.0951548	0	0	0.261422	0	0	0	0.357946	0	0	0.451815	0	0.161952	0	0.137215	0	0	0
chr19:45262466-45262665	MSR1	0.177803	0.448489	0.32694	0.298541	0	0	0.396072	0.369204	0	0	0	0.109066	0	0	0	0	0	0.425653	0	0.00542873	0.0994433
chr19:45281577-45282244	MSR1	0	0	0.0702519	0	0	0.029262	0	0	0	0	0	0	0	0	0	0	0	0	0	0.0712135	0
chr19:45284635-45285495	MSR1	0.301658	0.211623	0	0.116045	0	0	0	0	0	0	0.298905	0.00941884	0.00878805	0	0	0	0	0	0	0	0
chr19:45296894-45297259	MSR1	0.0369323	0	0	0.0671844	0	0	0.120471	0	0	0	0	0	0.52663	0	0	0	0	0.123693	0	0.00898878	0
chr19:45303996-45305363	MSR1	0.0971928	0	0	0	0	0	0.166201	0	0	0	0.0051125	0	0	0	0.0213518	0	0.141799	0.0133551	0	0	0
chr19:45312696-45312869	MSR1	0.046924	0.126272	0.0609328	0	0	0	0.838072	0	0	0	0	0	0.127369	0	0	0	0	0.413432	0	0	0
chr19:45314123-45314421	MSR1	0	0.00575927	0	0	0	0	0.0757243	0	0	0	0.224337	0	0	0	0	0.14223	0	0.252609	0	0.000576963	0
chr19:45315818-45315921	MSR1	0.561233	0	0.191904	0.453154	0	0	0	0	0	0	0	0	0.621046	0	0	0	0	0	0.0219203	0	0.0167673
chr19:45316240-45316413	MSR1	0	0.85374	0	0	0.40695	0	0	0	0	0	0	0	0	0	0	0.532925	0	0	0	0	0
chr19:45354231-45354730	MSR1	0	0	0	0.807108	0	0	0	0	0.168668	0.0143267	0.479562	0	0	0	0.365782	0.52659	0	0.0872184	0	0.218818	0
chr19:45377301-45377478	MSR1	0	0	0.086512	0	0	0	0.624522	0	0	0	0.343374	0	0	0.211174	0	0	0	0.768849	0	0.145717	0
chr19:45404108-45404218	MSR1	0	0.0125115	0.311073	0	0	0	0	0	0	0	1.0077	0	0.783549	0	0	0.471239	0	0	0.0467565	0	0
chr19:45408658-45408722	MSR1	0	0.191752	0	0	0	0	0.451699	1.53563	0.285402	0	0.678072	0.40222	0.311933	0	0	0.462639	0	0	0	0	0
chr19:45448178-45448284	MSR1	0	0.959948	0	0	0.56049	0	0.0972332	0	0.246019	0	0.171412	0.0838601	0	0	0	0.642332	0	0.0426303	0	0.515248	0
chr19:45452172-45452396	MSR1	0	0	0	0	0	0	0	0	0	0	0.162726	0	0.287709	0	0.055279	0.301658	0	0	0	0	0
chr19:45454841-45454981	MSR1	0	0	0	0	0.276759	0	0	0	0	0	0	0	0	0	0	0	0.71928	0.650719	0	0.103209	0
chr19:45923061-45923400	MSR1	0.036018	0	0.108478	0	0	0	0	0	0.506754	0.123176	0	0	0.264044	0	0	0.394251	0	0.0491846	0	0.0917066	0
chr19:46539080-46539134	ALR/Alpha	0.650516	0	1.13096	0.822543	0.162094	0	0.49416	0	0	0	0	0	0.3616	0	0.615802	0	0	0	0	0.671212	0
chr19:48221869-48222267	MSR1	0.101462	0.13405	0.488895	0	0	0	0.0109946	0	0	0	0	0	0	0	0	0.0342862	0	0.202612	0	0	0
chr19:48829648-48829722	MSR1	0	0	0	0.926903	0.270457	0	0.91127	0	0.659011	0	0	0	0	0	0.776694	0.176004	0.106161	0.0918691	0	0.582363	0
chr19:48893063-48893648	MSR1	0	0	0	0.168937	0	0	0	0	0	0	0	0	0	0	0	0.311468	0	0.187666	0	0.256866	0
chr19:48895179-48895743	MSR1	0.105651	0.100359	0.205555	0.196393	0	0	0.0486547	0	0	0.0175229	0.264308	0	0	0	0	0	0.0513582	0	0	0.256516	0
chr19:48896446-48896515	MSR1	0	0	0	0.371258	0	0	0.802656	1.10737	0.182654	0	0	0	0	0	0	0.185879	0	0	0	0.598146	0
chr19:48899049-48899183	MSR1	0.349694	0	0.596258	0	0.350871	0	0.744798	1.35186	0	0.920187	0.540722	0.444264	0	0	0	0	0	0.478848	0	0	0.412446
chr19:48900119-48900221	MSR1	0	0	0	0	0	0	0.899323	0.65581	0	0	0.349626	0.394734	0	0	0	0	0.155063	0.139849	0	0.290472	0
chr19:48917390-48917534	MSR1	0.104243	0	0.789345	0	0.854291	0	0.152949	0.0421961	0	0.358981	0	0.681566	0.188654	0	0	0	0.437409	0.541842	0.0864305	0	0
chr19:48917853-48917938	MSR1	0.928677	0	0.57191	0	0	0	0	0	0.334042	0	0	0.399335	0	0.354283	0	0.582643	0.527711	0	0	0.659386	0
chr19:48945263-48945341	MSR1	0	0.288583	0.288583	0.283175	0	0	0.594415	1.42065	0.18911	0.24101	1.00025	0	0.28804	0	0	1.00925	0	0.662278	0	0.0545707	0
chr19:48949772-48949908	MSR1	0	0.183671	0	0	0	0	0.642443	0	0	0	1.07342	0	0	0	0	0	0.191196	0.0210106	0	0	0.606253
chr19:48954066-48954161	MSR1	0	0	0	0	0.262181	0	0	0	0.0145553	0	0	0	1.38778	0	0	0	0	0.115606	0	0.384337	0
chr19:48973314-48973454	MSR1	1.51997	0	0	0	0	0	0.947891	0	0	0	0	0	0	0	0	0	0.0923292	0.259399	0	0	0
chr19:48977275-48977395	MSR1	0.0687671	0	0	0	0	0	0	0	1.0742	0	0	0	0.029262	0	0	0.141773	0	0.554294	0	0.120073	0
chr19:48981435-48981508	MSR1	0	0.0226306	0.0954924	0	0	0	0	0	0	0.45268	0	0	0	0	0.321928	0	0	0	0	0.733918	0
chr19:48981851-48982350	MSR1	0	0.468166	0	0.129309	0	0	0	0	0	0	0.180504	0	0	0	0	0.0936683	0	0.0342862	0	0.0991471	0.0925999
chr19:48985951-48986849	MSR1	0	0	0	0.0894575	0.0484594	0	0	0	0	0	0.0032856	0.0214655	0	0	0	0	0	0	0	0	0
chr19:49047092-49048006	MSR1	0	0.135798	0	0	0.0863898	0	0	0	0	0	0	0.0286116	0	0	0	0	0	0.173038	0	0.223299	0
chr19:49102832-49103184	MSR1	0	0.182692	0	0.644512	0.0396157	0	0	0	0.40744	0.00667862	0.0480129	0	0	0	0	0	0.0709388	0	0	0.195209	0
chr19:49142916-49143027	MSR1	0	0	0	0.717746	0	0.130101	1.04997	0.208243	0	0	1.03354	0	0.501006	0	0.308873	0	0	0.295664	0	0.0139696	0.0931139
chr19:49147901-49148001	MSR1	0	0	0	0.0620388	0.367371	0	0	0	0	0	1.24985	0	0	0	0	0	0	0	0	0	0
chr19:49148529-49148643	MSR1	0	0	0	0.326813	0	0	0	0	0	0	0.711468	0	0.216598	0	0	0	0.184191	0.601725	0	0.115473	0
chr19:49167603-49167815	MSR1	0	0	0.102806	0.420552	0	0	0.032651	0	0	0	0.511863	0.34153	0.17645	0	0	0	0	0	0	0	0
chr19:49216857-49216969	MSR1	0	0	0	0	0.703358	0	0.31581	0.0895117	0	0	0	0	0	0	0	0	0	0	0	0	0
chr19:49217899-49218005	MSR1	0	0.145586	0.611805	0.487949	0	0	0.940189	0	1.58163	0.141603	0	0	0.222829	0	0	0	0	0.148205	0	0.578417	0
chr19:49218305-49218426	MSR1	0	0.480689	0	0.175646	0	0	1.37954	0	0	0	0	0.50522	0	0	0	0.348992	0	0	0	0	0.122964
chr19:49222455-49222685	MSR1	0.127184	0	0	0	0	0	0.629259	0	0.733884	0	0.351199	0	0	0	0	0	0	0	0	0	0
chr19:49223372-49223467	MSR1	0	0	0	0.303588	0	0	0	0.532497	1.12	0.555306	0	0	0.461162	0.142557	0	0	0	0.231727	0	0	0
chr19:49223521-49223581	MSR1	0	0.0799617	0.13981	0	0	0	0	0	0.895907	0	0.125995	0.359724	0.323485	0.893114	0	0	0	0	0	0	0
chr19:49243614-49243724	MSR1	0	0.262072	0	0.0369323	0	0.0495611	0.340972	1.08797	0.565519	0.0198158	0.352657	0.147437	0.528861	0	0	0.986527	0	0.0430225	0	0	0
chr19:49258119-49258537	MSR1	0	0	0	0.607787	0	0	0.00613283	0.293535	0	0.230142	0	0	0	0	0	0	0	0.0443382	0	0	0.259001
chr19:49259005-49259154	MSR1	0	0.27379	0	0	0	0	0	0	1.20805	0	0.909858	0	0	0	0	0.633905	0.33135	0	0	0.615802	0
chr19:49259745-49260081	MSR1	0	0.537445	0	0	0.197526	0	0	0	0.56309	0	0.606888	0.305889	0	0	0	0	0	0.0420699	0	0.546462	0
chr19:49260811-49261134	MSR1	0	0.0246601	0	0.133958	0.15694	0.0396438	0	0	0	0.62144	0	0.452005	0.122739	0.120657	0	0.324396	0	0.189616	0	0.308035	0
chr19:49262665-49262765	MSR1	0.314105	0	0	0.293253	1.17206	0	0	0	0	0	1.31086	0	0	0.0483339	0	0	0.125532	0.535326	0	0	0.137044
chr19:49310689-49310968	MSR1	0	0.667193	0	0.634268	0.125797	0	1.12534	0	0	0	0	0	0.19203	0	0	0.741023	0	0.361432	0	0.237821	0
chr19:49337597-49339036	MSR1	0	0	0	0	0	0	0.00142756	0	0	0	0.031014	0	0	0	0	0	0	0.163383	0	0.0804667	0
chr19:49339848-49340329	MSR1	0	0	0	0	0	0	0.0411869	0	0	0	0	0	0	0	0	0.795709	0.34087	0.108411	0	0.0471475	0
chr19:49340842-49341041	MSR1	0	0	0.183061	0	0	0	0.616377	0.186057	0.0136552	0	0.499333	0	0	0	0	0	0	0.226743	0	0.292629	0
chr19:49372201-49372295	MSR1	0.134931	0	0	0.119768	0.00489684	0	0	0	0	0.151313	0	0	0	0	0	0.394723	0	0	0	0.673746	0
chr19:49375941-49376023	MSR1	0.414785	0.640584	0	0.380663	0.590386	0	0	0	0	0.623502	0	0	0	0.378267	0	0	0	0	0	0.341223	0.137504
chr19:49376217-49376307	MSR1	0	0	1.08922	0.792864	0.338898	0	0	0	0	0	0	0	0	0	0	0	0	0	0	0	0
chr19:49398488-49398599	MSR1	0	0	0.283578	0.395534	0	0	0.773878	0.991325	0.355727	0	0.915506	0	0	0	0	0	0	0	0	0	0
chr19:49399992-49400075	MSR1	0	0.186019	1.01707	0	0	0	0	0.449672	0	0	0	0	0	0	0	0.265989	0	0	0	0.549778	0
chr19:49400852-49400981	MSR1	0	0	0.314894	0.267656	0	0	0	0	0	0	0	0	0.294418	0	0	0	0.792905	0	0	0.569442	0
chr19:49403653-49403909	MSR1	0	0.360656	0	0	0.260989	0	0	0	0	0	0	0	0	0	0	0	0	0.853485	0	0.423148	0
chr19:49425205-49425538	MSR1	0.57191	0.256516	0	0	0.288725	0	0	0	0	0.00552934	0	0.323393	0.242743	0	0	0	0	0	0	0.160468	0
chr19:49437079-49437156	MSR1	0	0	0.209279	0	0.216834	0	0	0	0	1.05434	0	0	0	0.322459	0	0	0	0.436439	0	0.467926	0.425309
chr19:49485842-49485960	MSR1	0	0	0	0.477698	0	0	0.553213	0.0258793	0.048585	0.61454	0	0.104605	0	0	0	0.298623	0	0	0	0.251786	0
chr19:49488900-49489028	MSR1	0.305947	0	0.619713	0	0.275639	0	0.165841	0.650048	0	0	0.00798482	0	0	0	0	0	0	0.52714	0	0.340027	0.277985
chr19:49494938-49495074	MSR1	0	0.425706	0	0.699267	0	0	0	0	0.285947	0	1.45092	0	0.0690009	0	0	0.596248	0	0.0440723	0	0.53459	0
chr19:49497203-49497415	MSR1	0	0.0509683	1.24552	0.924206	0	0	1.05565	0	0	0	0.0336802	0	0.288878	0.5803	0.154622	0.541455	0	0.335415	0	0	0
chr19:49523449-49523542	MSR1	1.60295	0	0.305702	0	0	0	1.26107	0.111699	0.44074	0	0.758448	0	0.202198	0	0	0	0	0	0	1.23	0
chr19:49561686-49561816	MSR1	0	0.405132	0.0251422	0.776651	0.718351	0	0.910802	1.40943	0.918585	0	0	0	0.115526	0.47605	0	0	0	0.00565868	0	0.284147	0.255126
chr19:49567586-49568025	MSR1	0	0.316841	0	0.234379	0.0311411	0.000476011	0	0.856269	0.504275	0.444317	0.871852	0	0	0	0	0	0	0.534331	0	0.0563061	0
chr19:49568446-49568609	MSR1	0.577393	0.0114813	0	0.550083	0	0	0.10742	0.551314	0.202788	0	0	0.149754	0.428314	0.295276	0.321928	0.284088	0	0	0	0	0
chr19:49568644-49568721	MSR1	0.37649	0.246566	0	0	0	0	0	0.667066	0.557278	0.876307	0	0	0.620155	0.0632958	0	0.557464	0	0.466309	0	0	0
chr19:49628871-49628996	MSR1	0	0.133577	0	0.385155	0	0	0.175569	0	0	0	0.165944	0.382723	0	0	0	0.360746	0	0	0	0.557778	0
chr19:49661159-49661342	MSR1	0.554442	0.236486	0	0.281882	0	0	0.833635	0	0	0	0.105396	0	0.165494	0	0	0.603815	0	0	0	0.374567	0
chr19:49671697-49671784	MSR1	0	0	0	0.745995	0.0484873	0	0	0.178198	0	0.709026	0	0	0	0	0	0.47952	0	0.575903	0	0.508337	0
chr19:49674678-49674768	MSR1	0	0.293841	0.176642	0.367371	0	0	0	0	0	0	0	0	0	1.23759	0	0	0	0.293076	0	0.0931139	0
chr19:49675034-49675185	MSR1	0.377268	0.0995511	0.796473	0.349479	0	0.183658	0	0	0	0	0.00583111	0	0	0.0316352	0	0.302161	0.176757	0.303997	0.0809305	0.584963	0
chr19:49759177-49759276	MSR1	0.351447	0	1.41517	1.0119	0	0	1.08727	0	0	0	0.319017	0.505596	0.532078	0	0.497117	0.222743	0	0.803864	0.235494	0	0.0494914
chr19:49863387-49863732	MSR1	0	0.692124	0	0	0.422804	0	0	0.272035	0	0	0.469219	0	0.00289691	0	0	0	0	0.0507037	0	0.228652	0
chr19:49865843-49866063	MSR1	0.148921	0	0	0.431741	0	0	0.232341	0	0	0.0100207	0.392262	0.357518	0	0.141145	0	0	0.202336	0.0382816	0	0	0
chr19:49872742-49873092	REP522	2.62756	1.14192	3.27294	2.05428	0.57687	0.182705	3.54707	2.56729	0.950446	1.46974	1.42258	2.39533	1.62141	1.88777	1.8746	2.15012	1.76882	1.79244	1.76232	1.99205	1.71173
chr19:49928214-49928383	MSR1	0.259399	0	0.503593	0.303073	0	0.0862131	0.0652552	0.0531391	0	0	0	0	0.642249	0	0	0	0	0	0	0.60755	0
chr19:49929091-49929200	MSR1	0.695335	0	0.432959	1.09098	0	0	0	0.886168	0.137582	0	1.21439	0.657731	0	0	0	0.0408644	0	0.634807	0	0	0
chr19:49930872-49931184	MSR1	0	0.549502	0.222891	0.383486	0	0	0.0242346	0.408484	0	0	0.545227	0	0.150664	0	0	0.434796	0.176284	0.756101	0	0.134773	0
chr19:49932301-49932625	MSR1	0.78442	0.278306	0.0424062	0.272095	0	0	0	1.2685	0.893618	0	0.547874	0	0	0	0	0	0	0.0393911	0	0.208967	0
chr19:49937403-49937856	MSR1	0	0.477377	0	0.206918	0	0	0.315717	0	0	0	0.628802	0.211324	0	0	0	0	0.0715705	0	0	0.563363	0
chr19:49940189-49940283	MSR1	0	0.333492	0.0813533	0	0	0	0	2.22512	0.615021	0	0	0.381472	0	0	0.659733	0.396138	0	0.0992009	0.0633235	0.591986	0
chr19:49952631-49952724	MSR1	0.374166	0.0535145	0.173639	0	0.0271824	0	0.699667	0	0	0	0.140294	0	0	0	0	0.363799	0	0.563002	0	0.711046	0
chr19:49964171-49964853	MSR1	0.0525272	0.240082	0	0.601716	0	0	0.175569	0	0.103531	0	0.112967	0	0.131787	0	0	1.08462	0	0.0648277	0.0228578	0.311154	0
chr19:49966045-49967096	MSR1	0	0	0	0.00314165	0.0470916	0.010035	0	0	0.106107	0	0.155788	0	0	0.265269	0	0.0113954	0	0	0.0162396	0.305644	0
chr19:49979532-49979669	MSR1	0.0420419	0	0	0	0	0	0.435298	0	0	0	0.516681	0	0	0	0	0	0	0	0	0.14543	0
chr19:50016027-50016387	MSR1	0	0.310712	0.00286811	0.360679	0	0	0	0	0	0.0612509	0.947172	0.010035	0	0	0	0	0	0	0	0.0675286	0
chr19:50086627-50086725	MSR1	0	0	0	0.707216	0	0	0	0	0	0	0.631579	0	0	0	0	0.192674	0	0	0	0	0
chr19:50123743-50124152	MSR1	0.0180929	0.0717489	0	0	0.0574572	0	0.82842	0	0.142479	0	0.23309	0	0.406841	0	0	0	0	0.436972	0	0.0240501	0
chr19:50124181-50124710	MSR1	0	0	0	0.0698671	0.328905	0	0.704686	0	0.197689	0	0	0.164542	0	0	0	0.0773661	0	0.13359	0	0.296616	0
chr19:50128533-50128622	MSR1	0	0	0.134996	0.709502	0.0153691	0	0	0	0	0.294183	0	0	0	0	0	0	0	0.174419	0	0	0
chr19:50144093-50144224	MSR1	0	0	0.286373	0	0	0	0.789946	0	0	0	0	0	0	0	0	0	0	0	0	0.234232	0
chr19:50144257-50144349	MSR1	0	0	0.12258	0	0	0	0.179728	0	0	0	0	0	0.469292	0	0	0	0	0	0	0	0
chr19:50144404-50144518	MSR1	0.306659	0	0	0	0	0	0.0250855	0	0	0	0.704695	0	0	0	0	0.198431	0	0	0	0	0
chr19:50149465-50149567	MSR1	0	0.17779	0.433686	0.61307	0	0	0	0	0	0.409364	0.195096	0	0	0	0	0	0	0	0	0.367147	0.0717352
chr19:50169614-50169761	MSR1	0	0	0	0	0.501261	0	0	0	0	0	0	0	0	0	0	0	0	0.398613	0.206731	0	0
chr19:50169788-50169899	MSR1	0	0.377268	0	0.23444	0	0	0	0	0	0	0	0	0.17195	0	0	0.970213	0.455018	0	0	0	0.0537925
chr19:50195155-50195474	MSR1	0.164838	0.107902	0.0188193	0	0	0	0	0.64113	0	0	0	0	0.331591	0	0	0.220491	0	0	0	0.294535	0.0085586
chr19:50216338-50216662	MSR1	0	0	0	0	0.581293	0	0.180403	0	0	0	0.0195454	0	0	0	0	0.128412	0	0	0	0	0
chr19:50285347-50285727	MSR1	0	0	0	0.475873	0	0	0	0	0.0902979	0	0.0720235	0	0.101704	0	0	0.752535	0	0.229391	0.362285	0.58868	0.432553
chr19:50302239-50302345	MSR1	0	0	0	0.309898	0	0	0.212283	0	0.597374	0	1.30109	0.255537	0.922586	0.435074	0	0	0.308431	0	0	0.178364	0
chr19:50303034-50303134	MSR1	0.0144981	0.499323	0.130101	0.566961	0	0	0	0	0.438421	0	0	0	0.39246	0	0	0	0.288335	1.39705	0	0	0
chr19:50315005-50315082	MSR1	0	0.289598	0	0	0	0	0	0	0	0.960682	0	0	0	0	0	0	0	0.164464	0.00623338	0.843823	0
chr19:50315392-50315504	MSR1	0	0	0	0.797088	0.639334	0.0259926	0	0	0.255271	0	0.367639	0	0	0	0	0	0	1.10388	0	0.849759	0
chr19:50321864-50322395	MSR1	0	0.45426	0	0	0	0	0.197589	0	0	0	0	0	0	0	0	0	0	0.717044	0	0.0138267	0
chr19:50332343-50332504	MSR1	0	0	0	0	0.166754	0	0	0	0	0.235739	0.0702794	0	0.0952898	0	0	0.856548	0	0.321316	0	0	0.192863
chr19:50578467-50578574	MSR1	0.668918	0	0.690319	0	1.42699	0	0	0	0.927305	0	0.648751	0.539064	0.79073	0	0	0	0	0.0855742	0.204591	0	0.296358
chr19:50708855-50709125	MSR1	0.633645	0.0931139	0	0	0.418697	0	0.897171	0.337129	0.190514	0.0872048	0.0927081	0.733858	0.0805758	0	0	0	0	0	0	0	0.380973
chr19:50709440-50709596	MSR1	1.46898	0.141694	0	1.13666	0	0	1.26303	0	0.825558	0.112633	0.247624	0.253602	0.0867702	0	0	0.335312	0.38353	0	0	0	0
chr19:50728992-50729975	MSR1	0.84083	0.148791	0.617374	0.433024	0	0	0.0861723	0.325847	0	0.492192	0.15195	0.245861	0.248923	0	0	0.221518	0	0	0	0.0518175	0
chr19:50918257-50918485	MSR1	0	0.476122	0.10833	0	0	0	0	0	0.33026	0	0	0	0	0	0	0	0	0.252355	0	0	0
chr19:50935777-50936026	MSR1	0	0.673068	0	0	0.272417	0	0.453386	0.100305	0.48419	0	0.0427564	0	0	0	0	0.492407	0	0	0	0	0
chr19:50938219-50938367	MSR1	0.105464	0	0.0663579	0.110216	0	0	0	0	0.153948	0	0.642045	0	0.415499	0	0	0.2695	0	0.300346	0	0.34376	0
chr19:50939130-50939187	MSR1	0.650544	0.590482	0.225077	0.321928	0.0581086	0	0.451699	0	0	0.415034	0	0.896962	1.09212	0	0.321928	0.46611	0	0.474389	0	0.321928	0
chr19:50954776-50955019	MSR1	0	0	0.81469	0.604736	0	0.00690837	0	0	0	0	0.35286	0.582421	0	0	0	0.490611	0.18978	0.486519	0	0.627513	0
chr19:50970619-50970751	MSR1	0	0.822543	0.744006	0.617383	0	0.222397	0.392559	0.600279	0.713828	0.0111807	0	0	0	0	0	0	0.416494	0	0	0.488937	0.306099
chr19:51125811-51125926	MSR1	1.29324	0	1.73707	0	0.714004	0	0.405764	0	0.734152	0.383674	0.41354	0	0.228776	0	0	0	0	0.0162253	0	1.0164	0
chr19:51128856-51129145	MSR1	0.390051	0.28098	1.29815	0.0837376	0	0	0	0	0.806167	0.283412	0.726142	0	0	0	0	0	0	0.323335	0	0	0
chr19:51132810-51133036	MSR1	0	0.292311	0.294524	0.373353	0	0	0.228714	0.100628	0.112527	0	0.708602	0.0426163	0.0763128	0	0	0	0	0	0	0.133143	0
chr19:51135274-51135449	MSR1	1.06502	0.515188	0.517155	0.488412	0.528001	0.101327	0.296275	0	0	0.327216	0	0.283886	0.315566	0	0.843542	0	0	0.282736	0.460638	0.876967	0.148492
chr19:51151845-51152001	MSR1	0	0.0522211	0.315775	0	0.371548	0	0.210925	0	0.276401	0	0	0	0	0	0.176833	0	0	0.669762	0	0	0
chr19:51288815-51288921	MSR1	0.187692	0.0970444	0	0.583875	0	0	1.11794	0	0.985653	0.106482	0	0	0	0	0	0	0	0.0680654	0	0	0.00992041
chr19:51308391-51308519	MSR1	0.0498538	0	0.731878	0.524425	0	0	0	0	0.68402	0	0.255549	0	0	0	0.204779	0	0	0	0	0.240791	0
chr19:51341788-51342201	MSR1	0	0	0	0.239264	0.00276732	0	0	0	0	0	0.194604	0.044604	0	0.121639	0	0.136651	0	0.178696	0	0.228123	0
chr19:51342219-51342324	MSR1	0.052235	0.71034	0.346168	0.0736557	0	0	0.0961134	0.249724	0	0	0	0.108197	0	0	0	0.937457	0	0	0	0.303342	0
chr19:51342341-51342440	MSR1	0	0.117934	0.365804	0.132195	0	0.136625	0	0	0	0	0	0	0	0	0	0.695646	0	0	0	0	0
chr19:51342643-51342897	MSR1	0	0.610209	0.302898	0.450105	0.154272	0	0	0	0	0.373264	0.152573	0.596515	0	0	0.4039	0	0	0.227864	0.387385	0.0665921	0
chr19:51361576-51361661	MSR1	1.96382	0.772924	0.906775	0.0186057	0.779117	0.0690422	1.10968	0.722099	0	0	0	0.570735	0.538181	0	0.248826	0.376046	0	0.102564	0	0.621168	0.577141
chr19:51409712-51410118	MSR1	0	0	0	0.561751	0.0484594	0	0	0	0.453797	0	0	0.0170667	0	0	0	0.201245	0	0.205005	0	0.456365	0
chr19:51472205-51472500	MSR1	0	0.497781	0.280956	0.955298	0	0	0	0	0.0216076	0	0.664765	0	0	0.0966397	0	0.324373	0.148999	0.576009	0	0.352894	0
chr19:51478023-51478282	MSR1	0.0609466	0.122434	0	0	0.116019	0	0	0	0.111071	0.194264	0.472238	0.258435	0	0	0	0	0	0	0	0.0943307	0
chr19:51478300-51478548	MSR1	0	0.177293	0	0.264969	0	0	0.300135	0.246384	0	0.197249	0.341952	0	0	0	0	0.191626	0	0	0	0.374478	0
chr19:51478590-51478999	MSR1	0	0.0234825	0	0.0468542	0.243901	0	0.0841323	0.166137	0	0	0.212781	0.3786	0.152703	0	0	0	0	0	0	0	0
chr19:51483234-51483487	MSR1	0	0.385431	0	0.403813	0	0.00265212	0	0.0380147	0.0181071	0.94724	0.228714	0	0.296322	0	0	0.0467704	0.27428	0	0	0	0.010608
chr19:51485736-51486917	MSR1	0	0	0	0.14991	0	0	0	0	0.139758	0	0	0.0307457	0	0.240681	0	0	0	0.132353	0	0.254171	0
chr19:51502448-51502548	MSR1	0	0.239422	0	0	0.726927	0	0	0	0.706508	0.485097	0	0.453302	1.32055	0	0	0.163177	0.0515252	0	0.0867702	0	0
chr19:51503556-51503648	MSR1	0.443172	0.171847	0.210613	0.768764	0.762162	0	0.32526	0	0.356831	0.199236	0	0	0.506632	0.432585	0	0.43841	0	0	0	0.33143	0
chr19:51504548-51504729	MSR1	0	0.844691	0	0	0	0	0	0	0.366845	0	1.31961	0	0	0	0	0.958368	0	0.755802	0	0.157302	0
chr19:51504965-51505413	MSR1	0	0.374578	0.489317	0.207056	0	0	0.0975299	0.151053	0	0.213154	0.419798	0.726003	0.0209253	0	0	0	0.105557	0.0586074	0	0.425073	0.0681205
chr19:51506580-51506671	MSR1	0	0.808171	0	0.448161	0	0	0	0.0575542	0	0.736968	0.882228	0	0.257023	0	0.46518	0	0.933965	0.0608083	0.328768	0.935648	0
chr19:51506702-51506844	MSR1	0	0.975388	0	1.39309	1.01026	0	0.176948	0.640843	0	0	0.357833	0	0.0409205	0.206631	0	0.177089	0	0.398307	0	0.720804	0
chr19:51518889-51519105	MSR1	0.0513999	0.360589	0	0.341883	0.404718	0	1.41117	0.851119	0.807759	0.35514	0.373409	0.106951	0.125916	0	0.300393	0.305013	0	0.272955	0.0084582	0	0
chr19:51580817-51581230	MSR1	0	0	0	0.528831	0.178785	0.0293893	0.112967	0	0.285272	0	0.218893	0.174355	0.157432	0	0	0	0.0442682	0.0943577	0.0281448	0.154713	0
chr19:51582242-51582696	MSR1	0.5266	0.161423	0.0125401	0.980098	0	0	0.0745328	0	0.885613	0.305585	0.327434	0	0	0	0.0675148	0.418881	0	0	0	0.491227	0.0472592
chr19:51601452-51601718	MSR1	0	0.633747	0	0.389732	0.0024361	0	0.384094	0	0	0	0	0	0.631887	0.516237	0	0.914626	0	0.629622	0	0.00463801	0
chr19:51813644-51814700	MSR1	0.0212807	0.193128	0.0439884	0.178007	0	0	0	0	0	0.0632268	0.321201	0	0	0	0.00443667	0	0.250222	0.0150122	0	0	0
chr19:51828369-51828567	MSR1	0	0.401707	0	0.457815	0	0	0	0.513531	0	0	0.0658618	0.626168	0	0.0792655	0	0.520789	0.105584	0	0	0.169925	0
chr19:51840791-51841163	MSR1	0.0589814	0.489122	0.275102	0.103853	0.245739	0	0.445854	0	0.167551	0	0.0830295	0	0.233741	0	0.000951865	0.315021	0	0	0	0.256069	0
chr19:51844046-51844204	MSR1	0.490632	0	0.361948	0.433643	1.0974	0	0	0.668382	0	0.650765	0	0	0	0	0	0	0	0.181611	0	0.265017	0
chr19:51856588-51857384	MSR1	0	0	0	0.569938	0.0971388	0	0.175454	0	0	0	0	0	0	0.0539732	0	0	0	0.357169	0	0	0
chr19:51875808-51875891	MSR1	0	0	0	0.903409	0.302091	0	0	0.201847	0.236927	1.38999	0.567477	0	0	0	0	0	0.835665	0	0	1.1011	0
chr19:51876379-51876495	MSR1	0.907837	0.636423	0	0.50177	1.25122	0	0	0.301494	1.35867	0.383906	0	0.502555	0	0	0	0	0	0.627401	0.520468	0.40881	0
chr19:51890803-51891165	MSR1	0.198004	0	0	0	0	0	0	0	0.21232	0	0	0	0.221692	0	0	0	0	0.0485431	0	0	0.0585797
chr19:51893977-51894451	MSR1	0.0384081	0.808912	0	0.613598	0	0	0.532716	0	0.732651	0.392944	0.684756	0.0744506	0	0	0	0	0	0	0.130048	0	0.168706
chr19:52105100-52105363	MSR1	0.321143	0.815141	1.52372	1.10638	1.52637	0	0.364931	1.67212	0.184763	0	0.969477	0.399893	0.335243	0	0.157729	0.67219	0	0.485592	0.784295	0.534659	0
chr19:52192836-52192946	MSR1	1	0	0.833028	0	0	0	0	0	0	0.181192	0	0	0	0	0	0	0	0.0133694	0.141171	0	0
chr19:52193393-52193596	MSR1	0.321686	0.471489	0	0.974911	0	0	0	0.798001	0.49292	0	0.164748	0	0.23694	0	0	0	0	0	0	0.230338	0
chr19:52195543-52195854	MSR1	0	0.12254	0	0	0	0	0	0	0.285958	0	0	0	0	0	0	0.314998	0	0	0	0.289079	0
chr19:52207748-52208281	MSR1	0	0.378456	0	0.152274	0	0.0730113	0.0271541	0	0	0	0	0	0	0	0	0.211698	0	0.317246	0	0.969889	0
chr19:52229729-52230380	MSR1	0	0.563441	0.328159	0.358948	0	0	1.06187	0	0	0.0519011	0	0	0	0	0.0752451	0.126206	0	0.420897	0.601649	0.813155	0
chr19:52233664-52233922	MSR1	1.77968	0.0661925	1.733	0.883683	1.69771	0.115939	2.02906	1.93687	0.778629	0.516116	0.426995	0.447759	0.208517	1.39977	0.722641	0.54203	0.848662	0.53062	0.335849	1.20311	0.699107
chr19:54371248-54371358	MSR1	0.884942	0	0.987263	0.838863	0.0474407	0	1.67735	0	0	0	0	0	0.222038	0	0	0	0	0	0	0	0
chr19:54371371-54371580	MSR1	0	0	0.243194	0.624681	0.508581	0	1.21592	0	0	0	0	0	0	0	0	0	0	0.184318	0	0	0.0799481
chr19:54373099-54373782	MSR1	0.643468	0	0	0	0	0	0.0526524	0	0.00483933	0	0.28681	0	0	0	0	0	0.207268	0.0864169	0	0.12148	0
chr19:54385996-54386305	MSR1	0.0930192	0.00151404	0	0	0	0	0.462974	1.43029	0	0.225731	1.11942	0	0.214324	1.10832	0	0	0	0.350203	0	0.557689	0
chr19:54444931-54445203	MSR1	0.698974	0.700901	1.38362	1.12768	0.587941	0	0.982663	2.03968	0.383718	0.10017	0	0.477024	0.0032856	0.151963	0	0.0357365	0	0	0.268386	0.238065	0
chr19:54493574-54494469	MSR1	0.816272	0.306554	0.278044	0.277021	0	0	0.149376	0	0	0	0	0	0.0447578	0	0.00817132	0	0	0.201044	0	0	0.106335
chr19:54494496-54494582	MSR1	1.47774	0.398613	0.133892	0	0	0	0	0	0.0909753	0	0	0	0.277104	0.149858	0	0.354497	0	0.423331	0	0.609906	0
chr19:54598741-54599121	MSR1	0	0	0.646384	0.18151	0	0	0.615077	0	0	0	0.361892	1.10495	0.92283	0	0.0302372	0	0	0	0	0.416699	0
chr19:54618104-54618472	MSR1	0.34095	0	0	0	0.928692	0	0.62742	0	0	0	0	0	0	0	0	0.18489	0.0306892	0.246907	0	0	0
chr19:54647284-54647366	MSR1	0	0.123865	0	0.866259	0.573908	0	0	0	0	0	0	0.27808	0	0	0	0	0	0.251774	0	0	0
chr19:54664344-54664556	MSR1	0.342486	0	1.26923	0.599232	0	0	0.1513	0	0.651904	0	0.0539732	0	0	0.271019	0	0	0	0.454913	0	0.200529	0
chr19:54665678-54665846	MSR1	1.90166	0	0.317223	0	0.162055	0	0.152897	0	0	0.0132121	1.09579	0.120657	0.159138	0	0.69249	0	0	0.835568	0	0	0.0519011
chr19:54673072-54673222	MSR1	0	0	0.448573	0	0	0	0.30772	0	0	0	0.495009	0	0	0	0	0.887822	0	0	0	0.104337	0
chr19:54675876-54676389	MSR1	0	0	0	0	0	0	0	0	0	0	0	0	0	0	0	0	0	0.0229288	0	0.306076	0
chr19:54678156-54678496	MSR1	0	0	0	0	0	0	0.0130406	0	0	0	0.186488	0	0	0	0	0	0	0.25221	0	0.179511	0.0479152
chr19:54927040-54927133	MSR1	1.11877	0.310142	0.0551401	0	0	0	0	0.20994	0	0	0.030901	1.04485	0.551432	0	0	0.642554	0	0	0	0	0
chr19:54940700-54941019	MSR1	0	0	0.391339	0.271533	0.454028	0	0	0.295911	0.442959	0	0	0	0.470584	0	0	0	0	0.383928	0	0.256238	0
chr19:54947063-54947202	MSR1	0	0.0493241	0	0	0	0.121055	0.451699	0	0	0.461707	0	0	0	0	0	0.584963	0	0.202938	0	0.321928	0
chr19:54983027-54984182	MSR1	0	0	0	0.0348496	0.172923	0	0.0433585	0	0.00442229	0	0	0	0	0	0	0	0.04214	0	0	0.105249	0
chr19:55574928-55575111	MSR1	1.04535	0.220714	0.99688	1.35873	1.11409	0.272202	0.501516	0.664683	0.7578	0	0	0.33229	0	0.345998	0.0887386	0.0102213	0.249943	0	0.144321	0	0.41432
chr19:55582867-55582976	MSR1	0.297567	1.32293	0	0	0.952915	0	0.0254683	0	0	0	0	0	0	0	0.509037	0	0.0219487	0.346531	0	0	0
chr19:55587368-55587722	MSR1	0	0	0.179779	0.166921	0	0	0	0	0.248923	0	0.447473	0.0579701	0.387219	0	0	0.347858	0	0.0896337	0	0	0
chr19:55589532-55590336	MSR1	0.188148	0.0664543	0	0	0	0	0.0745876	0	0	0	0.0805212	0	0.234526	0.0283145	0	0	0.0801392	0.0308587	0	0.0870419	0
chr19:55595212-55595280	MSR1	0	0.534659	0	0.562728	0	0	0.00311286	0.523552	0	0	0.540077	0	0	0.728234	0	0.360746	0	0.352759	0	0.252391	0
chr19:55604643-55605703	MSR1	0	0	0	0	0.176055	0	0.0964373	0.115313	0	0	0	0	0	0	0	0.00351589	0	0.0222187	0	0	0
chr19:55624535-55624597	MSR1	0	0	0	0.0560424	0	0	0	0	0	0	0.932031	0	0	0	0	0	0	0	0	0.850679	0
chr19:55625284-55625686	MSR1	0.242865	0	0.0312117	0.254086	0	0	0	0	0.348153	0	0	0	0.0568332	0	0	0.0804667	0	0.101233	0	0.397759	0
chr19:55648698-55649313	MSR1	0	0.0785415	0.160456	0.164117	0	0	0	0	0	0	0	0	0	0	0	0	0	0	0	0	0
chr19:55658577-55658967	MSR1	0	0.377746	0	0.551275	0	0	0.323843	0.145664	0.422233	0.549334	0	0	0.166201	0	0	0.0790469	0	0.138159	0	0	0
chr19:55659021-55659341	MSR1	0.0471894	0.773963	0.158104	0.384569	0	0	0	0	0	0	0	0	0.227002	0	0	0	0	0.17705	0	0	0.244863
chr19:55666243-55667365	MSR1	0	0.119688	0	0	0	0	0.332542	0.04214	0	0.0284984	0.0770926	0.261374	0.114354	0	0	0	0	0.0884809	0	0.0118248	0
chr19:55669220-55669828	MSR1	0.258748	0.564144	0.00194632	0.262373	0	0	0	0	0	0	0	0	0	0	0	0	0	0.730514	0	0.164117	0
chr19:55671052-55671238	MSR1	0	0.00921816	0.31978	0	0.153468	0	0.891606	0.130536	0.488083	0	0.240009	0	0	0	0	0	0	0.106844	0	0.387495	0
chr19:55672836-55672995	MSR1	0.199914	0	0.488875	0.31241	0.867928	0	0.115965	0.680558	0	0	0.91461	0.133564	0.260423	0.053445	0.0621632	0.571589	0	0	0	0.466831	0
chr19:55677093-55677194	MSR1	0	0.0233121	0	0.47804	0	0	0	0.545613	0	0.248122	0.919172	0	0.197903	1.16206	0	0.0403735	0.352273	0	0	0	0
chr19:55718904-55720407	MSR1	0	0	0	0	0	0.0368057	0.112607	0	0	0	0	0	0	0	0	0	0.0655723	0	0	0.0166104	0
chr19:55720622-55720713	MSR1	0	0	0	0.640899	0	0	0	0	0	0	0.610029	0	0.066165	0	0	0.533244	0	0	0	0	0
chr19:55736167-55736723	MSR1	0.12655	0	0	0.21692	0	0	0	0	0.114753	0	0.288831	0	0	0	0	0.149038	0	0.0302937	0	0	0
chr19:55796029-55796691	MSR1	0.292876	0	0.0260068	0.177765	0	0	0.440591	0	0	0.171899	0	0.260303	0.132616	0	0	0	0	0.435319	0	0.147997	0
chr19:55797250-55797710	MSR1	0.314128	0.180033	0	0.235948	0	0.0543762	0	0	0.137844	0	0	0.0191183	0	0	0	0	0	0	0	0.263683	0
chr19:55813664-55813973	MSR1	0	0	0.384116	0	0.59642	0	0	0	0.327595	0	0.8395	0	0.430382	0	0	0	0	0.610417	0	0	0
chr19:55831617-55831700	MSR1	0	0.434626	0.337791	0	0.0419438	0	0	0	0	0	0	0	0	0	0	0	0	0.245678	0	0	0.379543
chr19:55832056-55832311	MSR1	0	0	0.393306	0.305585	0.684738	0	0	0	0	0.420326	0	0	0	0	0	0.157367	0	0	0	0.446659	0
chr19:55833013-55833113	MSR1	0.454976	1.12677	0.271199	0	0	0	0	0	0	0	0.180479	0	0.182413	0	0	0	0.775034	0.028852	0	0	0.174406
chr19:55833503-55833595	MSR1	0	0	0.212806	0	0	0	0	0	0.482435	0	0	0	0.540811	0	0	0.397288	0	0	0.181395	0	0
chr19:55834325-55834447	MSR1	0.169091	0	0	1.25223	0.529281	0	0	0	0	0	0	0.955997	0	0.555463	0	0	0.388674	0.154376	0	1.27794	0
chr19:55871395-55872045	MSR1	0	0.09379	0	0.0576513	0	0.0150836	0	0.0024649	0	0.229957	0	0	0	0.134615	0.146551	0	0	0.461371	0	0	0
chr19:55872876-55873519	MSR1	0.250646	0.325444	0.0400367	0.3073	0	0	0.376624	0	0	0	0	0	0.0258934	0	0	0	0	0.260194	0	0	0
chr19:55880346-55880571	MSR1	0	0	0.476848	0.676656	0	0.112019	0.33778	1.06019	0	0.0137124	0	0	0.449408	0	0	0.395765	0	0	0	0.843968	0
chr19:55884458-55885042	MSR1	0	0	0.320473	0.0838601	0.316586	0	0	0.63238	0.419862	0	0.560607	0	0	0.0131835	0	0.10126	0	0.111552	0	0	0
chr19:55886119-55886254	MSR1	0	0.079716	0.312863	0	0.466987	0	0	1.18394	0.502229	0	0	0	0	0.56048	0	0	0.427113	0	0	0	0
chr19:55886285-55886844	MSR1	0	0.211037	0	0.146603	0	0	0.279626	0.00237849	0.0413972	0	0	0	0	0.31808	0	0.0744506	0	0.106214	0	0.0381974	0
chr19:55888405-55888842	MSR1	0	0.56181	0.0063483	0.279424	0	0	0.083724	0	0	0.259508	0	0	0	0	0	0	0	0.511073	0	0	0
chr19:55949155-55949544	MSR1	0	0.398427	0.145651	0	0	0	0	0.0671706	0	0.455208	0.177535	0.0654482	0	0	0.0881145	0.172718	0	0.211174	0	0.181662	0
chr19:55967240-55967709	MSR1	0	0	0.482291	0.112727	0.240559	0	0.0623981	0	0	0	0.65591	0.0303502	0.0329331	0	0	0	0	0.999986	0	0.379277	0
chr19:56047696-56047764	MSR1	0	0.318461	0.26058	0.404391	0	0	1.08717	0	0.248899	0.0199011	0	0.54307	0	0.0499513	0	0	0	0.555787	0	0.23897	0
chr19:56048636-56049172	MSR1	0	0.0305621	0	0.0224317	0.105826	0	0	0	0	0	0	0	0	0	0	0	0	0.201119	0	0.126643	0
chr19:56049461-56049675	MSR1	0	0	0	0	0.179001	0	0.308943	0	0.963592	0	0	0	0	0	0	0.970235	0	0.224596	0	0.0734775	0
chr19:56051975-56052061	MSR1	0.00230647	0.22257	1.0091	0.902406	0	0	0	0	0	0	0	0	0	0.225398	0.321928	0	0.908598	0	0	0.690077	0
chr19:56057914-56058574	MSR1	0	0.021039	0	0	0	0	0	0	0.463936	0	0	0	0.0925051	0	0	0	0	0.35843	0	0	0
chr19:56091675-56091829	MSR1	0.781435	0	0	0.214485	0.146095	0	0	0	0	0.616264	0	0.170822	0	0	0	0.689254	0	0.609935	0	0.268494	0
chr19:56160085-56160183	MSR1	0	0.383486	0.253324	0	0.0759159	0	0	0	0	0	0	0	0	0	0	0	0	0	0	0	0
chr19:59117245-59118819	TAR1	1.30255	0.92669	0.568324	1.19308	1.8821	0.0892269	1.23524	0.988288	0.0653655	0.556258	0.305714	0	0.247247	0.634593	0.00838649	1.00743	0	0.520266	1.18354	1.44537	1.08214
chr2:10585-12198	TAR1	0.867564	0.875741	1.36153	1.00761	1.58866	0	0.872829	1.46649	0.495869	0.993428	0.757074	0.353188	0.558473	1.5812	0.57157	0.760289	0.390459	0.987641	1.04528	1.95741	1.17246
chr2:21585363-21585486	TAR1	0.363496	0.709167	0.409831	0	0	0	0.497791	0	0	1.74251	1.34131	0.0940739	1.46235	0	0	0.283222	0	0.486797	0	0.0780906	0.927275
chr2:29348343-29348450	MSR1	2.34603	0.135889	1.11376	1.91373	0.15584	0.433483	1.74646	0.0244473	0.685635	0.734551	2.46987	0.930995	0.484272	0	1.12272	0.895489	0.55097	2.51454	2.11018	2.86004	0.21161
chr2:31429078-31429255	GSAT	0	0.214523	0.396444	0.440485	0	0	0.597059	0	0.0777489	0.899137	0.876095	0	0	0	0.137871	0.00702323	0.395205	1.1886	0	0	0.0179219
chr2:32439003-32439128	ALR/Alpha	0.201634	0.67017	0	0.856436	0.773971	0.358284	1.10354	0	0.0181214	0.61568	0.72181	0	0.99416	0.303705	0	0	0	0.425255	0.0679553	1.47625	0
chr2:32754222-32754292	BSR/Beta	0	0	0	0	0	0.654261	0	0	0.813229	0.204241	0	0	0	0	0	0	0	0	0	0	0
chr2:33078926-33079013	ALR/Alpha	0	0	0.119276	0.366566	0	0.74028	0.413107	0	0	0	0	0	0	0	0.690462	0	0.197865	0	0	1.29623	0
chr2:54951901-54951938	SUBTEL_sa	0	0.47803	0	0	0.511104	0	0.143237	0.920568	1.1445	0.283258	0	0.691123	0.0346242	0.729566	0	0	0	0	0	0.0833564	0
chr2:71239405-71240978	SATR2	0	0	0	0.661357	0.0705817	0.0144981	0.644142	0	0	0.133458	0.0539871	0	0	0.127646	0	0.404642	0.214125	0	0	0.0684232	0.00450858
chr2:71240992-71246431	SATR2	0	0.100789	0.215989	0.314708	0.488134	0.448668	0.398438	1.07356	0	0.138945	0	0.364427	0.026021	0.00270972	0.331098	0.582797	0	0.152054	0.074752	0.209004	0.0417757
chr2:71246348-71247179	SATR1	0	0.554235	0.0929381	0.424825	0.0240501	0	0	0	0	0	0	0.198104	0.234403	0	0.287295	0.523763	0	0.191057	0.157522	0.0725175	0
chr2:71247038-71247200	SATR2	0	0	1.09785	0	0.386237	0.0625638	0.129639	0	0	0	0	0	0	0.00916082	0	0.993298	0.544129	0	0	0.690104	0
chr2:71251601-71253685	SATR1	0	0	0	0.0455268	0	0	0.195814	0	0	0	0	0	0	0	0	0	0	0	0.0162966	0.367203	0
chr2:71253692-71255175	SATR2	0	0	0	0.178963	0	0.166304	0.0220055	0	0	0.145221	0	0	0	0.0179647	0	0.423718	0	0	0	0.52296	0
chr2:71265863-71268393	SATR2	0	0	0.0423922	0	0.618408	0.036876	0	0.33057	0	0	0	0	0	0	0.315056	0.445727	0.0873271	0.0857238	0	0	0
chr2:71268434-71269557	SATR1	0	0	0	0	0	0.0034871	0.0192891	0	0	0.191297	0.151456	0	0	0	0	0	0	0	0.0737517	0	0
chr2:71269929-71272182	SATR1	0	0.134957	0	0.219079	0	0	0	0	0	0	0	0.11929	0	0	0	0.515612	0	0	0	0.0553623	0
chr2:71272445-71273114	SATR1	0.14466	0.0398824	0	0	0	0	0.0537508	0	0	0	0	0	0.129125	0	0	0.137084	0.141132	0	0	0.365357	0.253917
chr2:71277735-71279056	SATR1	0	0	0	0	0	0	0	0	0	0	0	0	0.221469	0	0	0.0198015	0.114247	0.0984735	0	0.0776669	0.243791
chr2:71279080-71279509	SATR1	0	0	0	0	0.0543345	0.150638	0	0	0	0	0.0272248	0.312688	0	0	0	0	0.38776	0	0	0.519572	0.42418
chr2:71279538-71279953	SATR1	0	0	0.375634	0	0.204504	0.296158	0.263022	0	0.284325	0	0	0.0410747	0.183823	0	0.741687	0.111298	0	0.0448277	0	0.587279	0
chr2:71279960-71280419	SATR2	0	0	0	0.837281	0.469782	0.0236102	0	0	0	0	0.0511633	0	0.223052	0	0	0.426533	0	0.0385345	0	0	0.854961
chr2:71280433-71281435	SATR2	0	0	0	0	0.355377	0.179078	0	0	0.667683	0	0	0.222495	0.037101	0.218657	0	0.371548	0	0	0	0	0.0111235
chr2:82752909-82754891	SATR1	0.732738	0.616631	1.36877	0.703305	0.420951	0.39224	0.0135123	0.740582	0.570026	0.353323	0.465463	0.176744	0.717526	0	0.476071	0.800844	0.507617	0.187565	0.900243	1.57364	0
chr2:82755619-82758225	SATR1	0.944304	0.814485	1.13888	0.556258	0.376646	0.0731896	0.40092	0.586894	0.786019	0.471156	0.576629	0.302992	0.749303	0	0.127673	0.622368	0.460072	0.159423	0.886925	1.2856	0
chr2:86163008-86163068	REP522	0.368075	0	0	0.143224	0.209104	0	0	0	0	0	0	0	0	0	0	0	0.752809	0	0	0	0
chr2:89370925-89373708	SATR1	0.883214	0.539898	0.860438	0.0350326	0.810657	0	0	0.336649	0.451604	1.00344	0.0675148	0.0980826	0.234097	0.313977	0	0	0.182908	0.0993087	0.113487	0.330031	0.00709501
chr2:90165218-90167999	SATR1	1.29501	0.72704	1.24315	0.41658	0.824564	0	0.243596	0.0683269	0.45983	1.14181	0.0211528	0.238665	0.18348	0.359083	0.0881687	0.255622	0.0248303	0.12577	0.136113	0.469865	0.00666426
chr2:95429052-95429130	HSAT5	2.33994	0.9753	1.83703	0.504549	1.98325	0	0.300557	0.2108	0	1.40873	1.43022	0	0.475593	0.910234	0	0.293994	0.39058	1.41911	0.424084	1.01774	0
chr2:95429145-95429440	HSAT5	1.61138	0.419614	1.99087	1.51693	3.17885	0	0	0.900784	0.949094	1.1672	0.564583	0.0708015	0.37391	0.157121	0.446711	0.00126901	0	0.643533	0.124408	0.705022	0
chr2:95429666-95429768	HSAT5	1.6874	1.35762	0.614371	0.97417	1.68304	0.0622875	0.445345	0	0.950005	1.95888	1.90319	0.260399	0.987496	0.284408	0.562387	0.618643	0	0.255948	0.0724351	0.138762	0
chr2:95430000-95430092	HSAT5	0.603331	1.03735	1.70357	0.68384	2.15944	0.183798	0	0	0.235568	2.19716	0.720646	0	1.15297	0.278187	0	1.10554	0	0.355084	0.21702	1.26153	0
chr2:95455001-95455079	HSAT5	0	1.29454	0.473288	0.746811	1.59678	0	0	0.0501325	0	1.89109	1.52161	0	1.01282	0.328182	0	0.360746	0	0.745504	0.329606	1.29889	0
chr2:95455281-95455448	HSAT5	0	0.777544	1.56932	0.360881	2.22898	0.0180074	0.567448	0.671964	0	2.49893	0.571201	0	0.663454	0.31105	0	0	0	0.53106	0	0.720077	0.179244
chr2:95567718-95568702	SATR1	1.22912	0.296745	0.835843	0.500272	1.9073	0.149454	0.296017	0.411903	0.96146	0.783767	0.13047	0.365256	0.848189	0	0.376168	0.0680241	0.133524	0.274721	0	0.492479	0.149481
chr2:95568716-95571557	SATR1	0.526099	0.630322	0.99961	0.435213	2.01629	0.0801255	0.265509	1.03972	0.345306	1.53596	0.572802	0.325755	0.411708	0.314186	0.621993	0.587874	0.318485	0.216089	0.255585	0.937992	0
chr2:95611751-95613633	REP522	0.120551	0.74719	0.965286	0.171745	1.42026	0	0.189439	0.220342	0.201182	0.516469	0.132498	0.63876	0.526149	0	0.379322	0.214187	0	0.547233	0.155179	0.224621	0.775556
chr2:96209042-96209549	SATR1	0	0	0	0	1.74201	0	0	0	0	0	0	0	0	0.0711311	0.503318	0.622546	0.33554	0	0	0	0.00495435
chr2:96209522-96211461	SATR2	0	0	0.0580809	0.378123	1.64852	0.56138	0.397179	0	0.208817	0.0857102	0	0	0	0	0	0.0414393	0	0	0	0.0823347	0
chr2:96215771-96216814	SATR1	0	0.0598813	0	0	1.1927	0	0	0	0	0	0.0900675	0	0.21538	0	0	0.510911	0	0.312979	0.0996992	0.0713783	0
chr2:98503281-98503408	ALR/Alpha	1.3631	0.619122	1.5905	0.565285	0.918188	1.61523	3.70372	2.68695	0.810032	0	1.10024	1.08608	1.52638	2.80436	1.75002	1.08794	1.53449	0.696457	1.64781	2.28563	1.72995
chr2:105923699-105923781	TAR1	0	0	0.0639447	0	0.0914223	0	0	0	0	1.01769	0	0.309502	0.544683	0	0	0.175595	0	0.173153	0	0	0.00934717
chr2:106938817-106938879	TAR1	0	0.840991	0	0.997791	1.08216	0	0	0	0.161281	1.08055	0	0	0	0.349467	1.25769	0.670224	0.352103	0	0	0.174496	0.288666
chr2:110427373-110427888	REP522	0.0224033	0.201722	0.324741	0.0145267	0.507678	0	0.43142	0	0	0	0	0.366924	0.27515	0	0	0.452195	0	0.246104	0	0.42135	0.727851
chr2:110427908-110428127	REP522	0.607276	0.990882	0	0	0.169592	0	0.733823	0	0	0.47661	0	0.0965182	0	0	0	0	0	0	0	0.0391805	1.05331
chr2:110428691-110428885	REP522	0.207418	0.156875	0.560695	0.0490034	0	0	0.191626	0	0	0	0.0329613	0.0289369	0.637759	0	0.823203	0.182006	1.05364	1.00167	0	0.180988	0.938459
chr2:111392813-111392979	REP522	0	0.197488	0.348028	0	0	0	0	0	0	0	0	0.409635	0	0	0.163653	0.42403	0	0	0	0	1.74807
chr2:115141355-115141500	ALR/Alpha	0.309688	0.247429	0.378889	0.312863	0.906906	0	0	0.758585	0.460365	2.05243	1.16666	0	0.918371	0	1.1618	0.157367	0.353007	0	0.545128	1.65603	0.394284
chr2:125435510-125435710	TAR1	1.30168	0.580773	0.818523	0.738846	1.94244	0.582691	1.04718	0.414839	0.222978	1.11249	0.748161	0.828396	0.947359	1.35133	0.225226	1.29696	0.447939	0	0.799626	0.598241	0.279947
chr2:128731956-128731986	SATR1	0	0	0	0	0	0	1.30486	0	0	0	0.425438	0	0	0.0417616	0.321928	0.0180074	0	0.0740806	0	0	0
chr2:130000226-130001256	BSR/Beta	0	0.75722	0.351459	1.361	0.414623	0.0439324	0	0	0.0741355	1.53973	1.43666	0.27984	1.14658	0	0.654133	0.0424622	0.180377	0.145286	0	0.974728	0
chr2:130810028-130810870	HSAT5	0	0.640713	1.42592	1.23308	0.101919	0	0	0.770474	0	0.707048	0.27658	0	0.443766	1.08984	0.208605	0	0	0.261784	0	0	0
chr2:130810886-130810971	HSAT5	0.75552	0.851967	0.633627	1.1442	0.900946	0	0	0	0.0790196	0.295476	0.175838	0.765662	1.14585	0.196355	0	0	0	0	0.366062	0.000879776	0
chr2:130811031-130811130	HSAT5	0	0.828697	1.23286	0	0.445419	0	0.311038	0	0.852742	1.25055	0.00337196	0	0.88251	0	0	0	0	0	0.0560285	0.0900133	0
chr2:130811391-130811473	HSAT5	0	0.64162	0.40744	0.947778	0.516913	0.112767	0	0.455702	0	0.0726135	0.0151978	0.552387	0.433771	0.168706	0	0.320762	0	0.491053	0.467332	1.2894	0.918569
chr2:130885272-130885446	REP522	0.731383	0.0439184	0.700466	0	1.11444	0	0	0	0.118891	0	0.884809	0.238273	0.866417	0	0	0.325732	0	0.808187	0	0.10341	0.756733
chr2:130885993-130888585	REP522	0.0171523	0.598575	0.205092	0.497096	0	0	0	0	0.527791	0.327285	0.242255	0	0.135193	0	0.149715	0.168719	0	0.335712	0	0.486127	0.303529
chr2:131057721-131059513	REP522	0	0.704837	0.264777	0	0	0	0.37629	0	0.586856	0	0.201521	0.11703	0.0465469	0	0.196116	0.263984	0	0.356854	0	0.417294	1.9965
chr2:131060087-131060264	REP522	0	1.13424	0.337574	0.0544595	0.298647	0	1.46632	0.132129	0	0.575874	0.481547	0	0.154259	0	0.647443	0.646485	0	0.037087	0.0205982	0.696751	1.24981
chr2:131200997-131201524	HSAT5	0	0.319861	0.559668	0.755247	0.55097	0	0.00713808	0	0.204604	0.223682	0.925597	0	0.941121	0	0	0.12144	0	0	0	0.182514	0
chr2:131201600-131201685	HSAT5	0.869224	1.38845	1.16792	0.338795	0	0	0	0.00720986	0	0.222124	1.01311	1.32568	0.582383	0	0	0.632389	0	0.12075	0	0.570987	0
chr2:131201745-131201844	HSAT5	0.566484	0.867137	1.25091	0.611465	0	0	0.142949	0	0.447346	0.00963382	1.31706	1.06187	0.670242	0	0.321928	0	0	0	0	0	0
chr2:131202090-131202197	HSAT5	0.0101496	0	1.05009	0	0.0607668	0	0	1.2729	0.0684645	0	0.80038	0.105276	0.413854	0	0	0	0	0.266864	0	0.255718	0
chr2:131434473-131434580	HSAT5	0	0.344635	0	0	0.305153	0	0	0.349445	0	0.335838	0.943351	0	0.767485	0.900258	0	0	0	0.566952	0	0.88804	0
chr2:131434826-131434925	HSAT5	0.415034	0	0.942218	1.06976	0	0	0.451699	0.41792	0.389765	0.720541	0.930556	0.0181641	0.993392	0.653161	0	0	0	0.811808	0	0.39168	0
chr2:131435150-131435673	HSAT5	0	0.597994	0	0.344601	0.668646	0	0	0	0.195007	0	1.44094	0	0.267056	0	0.0863218	0.173972	0	0.12688	0	0.736397	0
chr2:131965440-131966012	REP522	0.962445	0.278532	0	0.336558	0	0	0.596687	0	0.630927	0	0.207768	0.218285	0	0	0.120896	0	0.232452	0.488062	0.0361024	0.748873	0
chr2:131966060-131968044	REP522	0.0680792	0.707701	0.590358	0.947689	0.297109	0	0	0.148361	0	0.408994	0.786931	0	0.365715	0	0.362565	0	0	0.141106	0.0183636	0.360859	0.295558
chr2:131968591-131968765	REP522	0	0.27546	1.91342	0.795102	0	0	0.0154976	0.99917	1.70311	1.1838	0.866259	0.219401	0.0484036	0	0	0.0430085	0.568285	0.718263	0.137372	0.697952	0.871757
chr2:132041119-132041226	HSAT5	0	0.749817	0.21893	0.0215224	0.196909	0	0	0	0	0.0695509	0.0564309	0.0980557	0.74028	0.0886437	0	0	0	0	0.760383	0	0
chr2:132041472-132041571	HSAT5	0.960934	1.44095	0.334397	0	0	0.216138	0.281265	0	0.414904	0.620718	0.74713	0.0579839	0.804078	1.23373	0.16181	0.119914	1.25939	0.072929	0	0.0202711	0
chr2:132041631-132041716	HSAT5	0.876008	0.902452	0.9164	0.0435265	0.437505	0.162996	0	0	0.504376	0.0302513	1.33737	0.281158	0.23749	1.11721	0	0	0	0	0	0.777098	0.163499
chr2:132041732-132042403	HSAT5	0.110604	0.714426	0.358543	0.787575	0.531539	0.0453871	0	0	0	0.163872	0.705863	0.194238	0.133169	0	0.110109	0.53453	0	0.173831	0	0.912795	0
chr2:132042416-132042487	HSAT5	0	1.11127	0.676845	0.599261	0	0	0.241364	0	0	0.985209	1.13021	0.483612	0.414006	0.166201	0	0.602305	0	0.637573	0.0265876	0.508408	0
chr2:132160250-132160467	HSATI	0	0.738111	0	0	0.29112	0.579354	0	0	0.0246885	0	0.375212	0	0.0682993	0	0.188097	1.63325	0	0.985981	0	0.263323	0
chr2:132299465-132302045	REP522	0.0884673	0.54501	0.487713	0.496258	0.333286	0	0.655013	0	0	0.0586351	0.47804	0.384426	0.26762	0	0.134274	0.347541	0.0348355	0.31141	0.124738	0.650075	0.31801
chr2:132302609-132303001	REP522	0	0.798109	0.383917	0.387164	0.0243197	0	0	0	0	0.0392507	0.401478	0.106777	0.161527	0	0.0588014	0.730914	0.155749	0.330685	0	0.362071	0.798283
chr2:132511065-132514594	GSATII	1.14101	0.786094	1.11752	0.97317	1.58595	0.253578	1.21333	1.89137	0.549442	0.995456	0.773937	0.446616	0.583981	1.32713	0.567886	0.245496	0	0.480534	0.138605	0.485303	0.510101
chr2:132560214-132560696	TAR1	0.38094	0	0.495879	0.699632	0.397989	0.0377477	0.270553	0.265581	0	0	0.467905	0.21656	0	0	0	0.127197	0	0	0	0.597631	0.635931
chr2:132570742-132571233	TAR1	0.342714	0.711054	0.793704	0.279638	0.60335	0.260772	1.26889	0.678775	0	0.0721881	1.2674	0.156565	0.408049	0.439719	0.766409	0	0	0.497781	0.529491	0.877022	0.866259
chr2:144045713-144045806	BSR/Beta	0	0	0.92464	1.9475	0	0	0.258338	0	0	0.0481804	0	0.214212	0	0	0.395513	0.921954	0.219636	0	0	1.35846	0
chr2:153118941-153118989	ALR/Alpha	0	0	0.175889	0	0	0.284585	0.314801	0.410298	0	0.990955	0	0	0	1.87125	0	0.211872	0	0	0	0	0
chr2:156828439-156828484	ALR/Alpha	0	0	1.16934	1.07934	0	0.790313	0.430767	0	0.621956	0.818262	0	0	0	0	0.429096	0	0	0.221246	0.175097	0	1.49456
chr2:159705756-159707838	SATR1	0	0	0	0.279721	0.147789	0	0.248486	0	0	0	0.0581641	0.100036	0	0	0	0.186944	0	0.140779	0	0.193381	0
chr2:159707845-159708243	SATR2	0	0	0.462681	0.500364	0	0	0.132142	0	0	0	0.309397	0	0	0	0	0.19131	0	0	0	0	0
chr2:159708257-159709267	SATR2	0	0	0.0237805	0.49462	0.280054	0	0.229637	0	0	0	0	0.00966248	0	0	0	0	0	0	0	0.415056	0.0876393
chr2:159719854-159720373	SATR2	0.0669227	0.168129	0	0	0.0741903	0.0171665	0	0	0.144986	0	0.146707	0.159965	0.232256	0	0	0.569841	0.248462	0.266469	0.0529027	0.200015	0.223904
chr2:159720391-159721928	SATR2	0	0.358182	0	0.124262	0	0.550388	0.333241	0.459757	0.297919	0	0.124685	0.83131	0.0821576	0	0.578939	0.428946	0	0.182502	0.0706778	0.833133	0.804822
chr2:159721842-159722337	SATR1	0	0.0995915	0.432072	0.672652	0.171578	0.322228	0	0.58401	0	0.151196	0.948735	0.308093	0	0	0	0.8874	0	0	0	1.15861	0.773861
chr2:159726754-159728940	SATR1	0	0	0	0	0	0.0267293	0	0.171527	0	0	0.147346	0.142427	0.277759	0	0	0	0	0.0838601	0	0.00341514	0
chr2:159728912-159729301	SATR2	0.825786	0	0.290519	0	0.861789	0.0200719	0.155866	0	0.396466	0.120551	0	0.301869	0	0	0	1.37864	0.265857	0	0	0.352363	0.416851
chr2:159729315-159730325	SATR2	0	0	0	0	0.01946	0.151326	0.731062	0	0	0.352928	0	0	0	0	0.103007	0.49253	0	0.0864169	0	0.179829	0
chr2:159734047-159734673	SATR2	0.0766685	0	0	0	0.00897445	0.108826	0.627803	0	0	0.0159685	0	0.235592	0.401718	0	0	0.992217	0	0.247381	0	0.166651	0.200077
chr2:159734659-159735876	SATR1	0	0	0	0.512712	0	0	0	0	0	0.0175656	0	0.185727	0.0530835	0	0	0.609046	0	0.242231	0	0.249688	0
chr2:159736182-159736594	SATR1	0	0.473558	0.443946	0.308384	0	0	0	0	0	0.365334	0	0	0	0	0.134274	0.658015	0	0.432959	0	0.81827	0
chr2:159736649-159737799	SATR1	0	0	0	0.167846	0.377424	0	0.112607	0	0	0	0.273194	0	0	0	0	0.590655	0	0	0	0.59255	0
chr2:159742764-159744744	SATR1	0	0	0.195675	0	0	0.124712	0.0201146	0	0.554225	0.173767	0	0.0520124	0	0	0	0.283317	0	0.145351	0	0.00102395	0
chr2:167549394-167551612	SATR1	0.4898	0.290011	1.27335	0.713599	0.657384	0.304266	0.413464	0.597383	0.77586	1.27925	0.595437	0.0821439	0.620737	0.161565	0.254074	0.51437	0.625682	0.18541	0.513117	0.0067935	0
chr2:167551676-167551726	SATR1	0	0	0.356392	0	0.0274372	0	0	0	0.415034	0	0.415034	0.109454	0	0	0	0	0	0	0.256491	0.320773	0.111031
chr2:167551955-167553339	SATR1	0.0286682	0	1.22261	0.359858	0.444985	0.483395	0.136939	0	0.744221	0.66339	0.404903	0.0174231	0.753767	0.875426	0.179052	0.852167	0.784202	0.170156	0.519169	0.33851	0
chr2:167553373-167554811	SATR1	0	0	0.810098	0.0631439	0.303974	0	0.172961	0	0.492571	1.06765	0.387671	0.151313	0.504681	0	0	0.572502	0.203803	0.507556	0.231015	0.264164	0
chr2:175570482-175572081	SATR1	0	0	0.0916389	0	0.234992	0.0426583	0.0216645	0	0	0	0.0451214	0	0	0	0	0.187717	0.171745	0	0	0.0828661	0
chr2:175571894-175573299	SATR1	0	0.0820076	0.133511	0.116218	0.514299	0	0.304558	0	0	0	0	0.24653	0.104578	0	0	0	0	0.584664	0.0439884	0	0.0900133
chr2:175574851-175575399	SATR1	0	0.000562541	0	0	0	0	0.627915	0	0.564339	0	0	0.16083	0	0.346645	0.0278335	0.203765	0	0	0	0.617035	1.18696
chr2:175899078-175899624	SATR2	0	0	0.355377	0.612126	0	0	0.44814	0	0	0.00893143	0.206268	0	0	0	0	0.251325	0	0.137504	0	0	0
chr2:180883008-180883464	SATR1	0.549866	0.299338	0.121161	0.706217	0.412847	0	0.657613	0	0.712314	0	0	0.414504	0	0	0.509655	0.251992	0.290649	0.30078	0.313861	0.57446	0.347121
chr2:180883482-180886165	SATR2	0	0	0	0.230941	0	0.326687	0.101637	0	0	0.196406	0.00466678	0	0	0	0	0.648981	0.680135	0	0	0.0558204	0
chr2:180886192-180886436	SATR2	0	0	0.0379866	0	0.427724	0	0	0	0	0	0	0	0	0	0	1.56171	0.683634	0.162094	0	0	0
chr2:180886442-180886839	SATR1	0	0.310247	0.0765181	0.178288	0.309106	0	0	0.451899	0.352691	0.193166	0.140059	0.33174	0.572667	0	0.131208	0.610965	0.299561	0	0	0.399762	0
chr2:188731067-188731156	D20S16	1.70417	0	0.474732	0	1.83715	0.541079	0	0	1.87235	0	1.79174	0.591162	0	0.147372	0.032919	0	0	0.816518	0	0	0
chr2:188731478-188731552	D20S16	0.43143	0.304569	0.451435	0	1.52661	0	1.6317	0	0	0.284834	0.750855	0.826648	1.1583	1.20569	0.810139	0.129876	0.278651	0.119848	0.0452053	0	0.349671
chr2:188731640-188731980	D20S16	0	0	0.371046	0.46517	1.19085	0.255984	0	0.336935	0	0	0.211623	0.618709	0.770592	0.261182	0.33482	0	0.436674	0	0.350101	1.11928	0.9811
chr2:188732308-188732751	D20S16	0.690194	0.247235	1.09265	0.238029	1.38905	0.368008	0	0.505434	0	0	0.144334	0.688288	0.542317	1.04055	0.37303	0.0338916	0.218025	0.303389	0.0281306	0	0.568363
chr2:188732821-188733055	D20S16	0.0391665	0	0	0.116045	1.21649	0.390315	0	0.995513	0	0	0.298963	0	0.157988	1.16708	0.593545	0	0	0.037565	0	0	0
chr2:188733763-188733861	D20S16	0	0.972369	1.49007	0.400461	1.42553	0.502025	0	0.787758	0	0	0.924776	1.0673	0.244924	0.739943	1.13012	0.965721	0.793829	1.6195	0	0	0
chr2:188733993-188734082	D20S16	0	0	0.627485	0	1.65973	1.01325	0.410558	0.892368	1.08641	0.169874	0	0	0.197677	1.58187	0.235078	0	0	0.948085	0.472945	0	0
chr2:188734176-188734273	D20S16	0	0.555855	0.921863	0.00134108	2.00558	0.614408	0.631877	0.76325	0	0	0.168295	0.347019	0	0.775961	0	0	0	0.0982713	0	1.13018	0.190767
chr2:188734432-188734516	D20S16	0.519471	1.11902	0.912389	0.60124	1.88158	0.343692	1.12905	0	1.3995	0.988041	0.0245466	0	0.0572492	0.711759	0.888453	0	1.11151	0.17004	0	0	1.17906
chr2:188734540-188734627	D20S16	0.641398	1.28415	0.799336	0.850847	2.187	0	1.10463	0.541247	0.208642	0.489533	0.547243	0.128359	0.0517897	0.204804	0	0	0.476019	0.586673	0	0	0.432746
chr2:190484357-190484668	ALR/Alpha	1.67926	0	0	0.298318	0	1.18189	0	0	0	1.12788	0.624428	0.0409345	0	0.957662	0.290082	0.709626	0	0	0.101368	1.43538	0.868371
chr2:193462702-193464535	SATR1	0	0.250986	0.487702	0.825085	0	0.622499	0	0.851287	0.28003	1.27976	0.171809	0	0.658042	0	0	0.196846	0	0.0867023	0.268937	0.404118	0
chr2:193464914-193467546	SATR1	0.131827	0.575825	1.07274	0.805672	0.329215	0.443861	0	1.03328	0.595714	1.2213	0.514562	0.0569303	0.703827	0.245386	0.730453	0.272979	0.337871	0.100399	0.522427	0.0648829	0
[truncated: 1,346 more rows]

## Sheet: chrX
coordinates	satellite	Broad_Nhek	Broad_Gm12878	Broad_Monocd14ro1746	Broad_Nhdfad	Sydh_U2os	Broad_K562	Sydh_Mcf7	Broad_Helas3
chrX:363470-363613	ALR/Alpha	1.85406	0.141367	0	0.694916	0	0	0	0.552387
chrX:20119399-20119656	ALR/Alpha	0.938557	0.941279	0.126444	0	0.430467	0.300955	0.0592168	0.0845133
chrX:58087952-58089242	ALR/Alpha	0.695566	0.294465	0.612494	0.233925	0.663345	0.647186	0.636469	0.455849
chrX:58089282-58090095	ALR/Alpha	0.882197	1.3756	0.42489	0.43219	1.48743	0	0.599127	0.0158543
chrX:58090902-58091754	ALR/Alpha	0.751815	0.854235	0.124169	0.388906	0.668428	0.181255	0.768045	0.207181
chrX:58092738-58095148	ALR/Alpha	0.926068	0.157613	0.63411	0.536162	1.10985	0.467436	0.808838	0.350282
chrX:58095159-58097355	ALR/Alpha	0.695165	0.805713	0.844538	0.666775	1.0695	0.0470916	1.00025	0.0841187
chrX:58097378-58097814	ALR/Alpha	0.238029	0.497965	0.795418	0.79893	1.35231	0.539928	0.761651	0
chrX:58098099-58100423	ALR/Alpha	0.720226	0.629063	1.1503	0.343885	1.38857	0.395359	0.747869	0.51657
chrX:58100454-58105085	ALR/Alpha	0.890703	0.624335	0.705306	0.291285	1.09434	0.204341	0.461088	0.146968
chrX:58105082-58105212	HSAT4	1.72313	0.597631	1.77474	1.31203	1.78044	1.23589	0.603388	0
chrX:58105234-58112259	HSAT4	1.55944	0.870479	1.29477	0.560001	1.28549	0.618239	0.37176	0.52676
chrX:58112283-58114711	HSAT4	0.983889	0.457069	1.12838	0.136139	0.963334	0.679568	0.521413	0.149676
chrX:58114728-58118114	HSAT4	1.02482	1.025	1.72196	0.595809	1.11519	0.435735	0.469834	0.674605
chrX:58120784-58122606	ALR/Alpha	0.92104	0.335094	0.391141	0.508216	0.734517	0.639982	0.466611	0.171309
chrX:58122623-58123930	ALR/Alpha	1.17125	0.736302	0.474067	0.91461	0.658115	0.390371	0.358363	0
chrX:58123938-58124048	HSAT4	1.02854	1.4118	0.701407	1.04307	0.46516	0	0.727398	0.987961
chrX:58124357-58134525	HSAT4	1.16291	0.780822	1.27302	0.318149	1.01914	0.558395	0.783859	0.50068
chrX:58140682-58143427	HSAT4	1.00942	0.828307	1.53249	0.803111	1.33452	0.663873	0.769416	0.787198
chrX:58143931-58145450	HSAT4	1.44831	0.959577	1.52771	1.05055	1.7234	0.24862	1.26816	1.03751
chrX:58145761-58148077	HSAT4	1.15602	0.713423	1.08629	0.192712	0.98863	0.359206	0.489533	0.736951
chrX:58148088-58150213	HSAT4	1.04495	0.678108	1.28541	0.831537	1.05394	0.639621	0.914978	0.67836
chrX:58150226-58154907	HSAT4	1.06	0.519834	1.17141	0.15514	0.614126	0.442354	0.252331	0.534131
chrX:58154920-58158596	HSAT4	0.989139	0.607721	1.14821	0.839863	0.909973	0.159629	0.395699	0.453491
chrX:58158623-58159674	HSAT4	1.31882	0.869658	1.70272	0.621899	0.921215	0.679685	0.372473	0.119595
chrX:58162232-58165877	HSAT4	0.999466	0.862432	1.56906	0.494938	1.20286	0.365771	0.60086	0.447092
chrX:58165899-58171181	HSAT4	1.2115	0.546344	1.42114	0.279293	1.09888	0.488134	0.478558	0.405666
chrX:58171500-58172275	HSAT4	1.04546	0.11414	1.69179	0.285544	1.22745	0.259074	1.36286	0.806308
chrX:58172283-58172436	ALR/Alpha	0.99057	0.417834	1.45503	0.148505	0.400221	0.334042	1.22643	0.14496
chrX:58172464-58176781	ALR/Alpha	0.753005	0.44008	0.702489	0.571415	0.982335	0.442068	0.55455	0.0336521
chrX:58180601-58183186	ALR/Alpha	0.879941	0.190413	0.666448	0.360881	0.933482	0.555806	0.636859	0.188388
chrX:58183247-58183541	ALR/Alpha	1.21033	0	0.25999	0.839024	0	0	0	0.931812
chrX:58183622-58184165	ALR/Alpha	0.462806	0.516449	0.245751	0.157509	0.246797	0.555286	0.403562	0.322401
chrX:58184194-58184808	ALR/Alpha	0.617458	0.431794	0.635884	1.00627	0.720532	0.316702	0.172859	0
chrX:58185089-58185474	ALR/Alpha	0.594539	0.436482	0.555924	0	0.767655	0	0.0420559	0.225657
chrX:58185487-58185903	ALR/Alpha	0.329939	0.678081	0.87074	0.7265	0.921733	0.521433	0.62785	0.103088
chrX:58187995-58189724	ALR/Alpha	0.839186	0.40009	0.759147	0.0766138	0.635513	0.780696	0.49417	0.565344
chrX:58189736-58191603	ALR/Alpha	0.470459	0.405633	0.7525	0.463068	1.04339	0.418244	0.776483	0.68524
chrX:58191615-58191850	ALR/Alpha	0.265641	1.47964	0.410515	0.94958	1.27045	1.09288	0.959533	0.522186
chrX:58191865-58194899	ALR/Alpha	0.776761	0.5346	0.942398	0.481134	1.19079	0.245301	1.00783	0.0996319
chrX:58195212-58197438	ALR/Alpha	0.499731	0.534291	1.01682	0.321293	1.03846	0.668809	0.968312	0.329089
chrX:58197471-58198209	ALR/Alpha	0.895559	0.874742	0.706438	0.173371	1.17368	0.946327	0.536451	0.155244
chrX:58198220-58202895	ALR/Alpha	0.887057	0.561517	0.83289	0.40869	0.87633	0.224547	0.814181	0.0612232
chrX:58202926-58205670	ALR/Alpha	0.930639	0.387385	0.941339	0	1.09474	0.212856	0.667365	0.208255
chrX:58205683-58208239	ALR/Alpha	0.976056	0.271187	1.05559	0.364001	0.969396	0.539253	0.970198	0.253372
chrX:58208253-58209958	ALR/Alpha	0.582065	0.946139	0.842198	0.625673	1.39254	0.198331	1.02332	0.0785142
chrX:58209999-58212105	ALR/Alpha	0.825965	0.661859	0.978606	0.750512	1.37296	0.261242	0.853876	0
chrX:58212157-58217408	HSAT4	1.30822	0.677477	1.2256	0.443522	0.901255	0.308582	0.657274	0.638027
chrX:58217425-58217508	HSAT4	1.53099	2.11079	1.41848	0.00132667	0.905312	0.916828	0.391372	0.827689
chrX:58217537-58219321	HSAT4	0.845012	0.0515531	1.73718	0.147189	0.853061	0.245155	0.662525	0.653922
chrX:58219351-58230995	HSAT4	1.12613	0.512348	1.14918	0.548052	0.940873	0.445928	0.475033	0.503339
chrX:58231305-58235850	HSAT4	1.10419	0.499262	0.944716	0.283116	0.849351	0.268422	0.376879	0.440134
chrX:58235866-58240164	HSAT4	0.967678	0.47228	1.21806	0.408625	0.964288	0.429332	0.381228	0.420477
chrX:58240450-58243101	HSAT4	1.34609	0.733571	1.56715	0.510901	0.719981	0.653766	0.707295	0.647793
chrX:58243116-58243704	ALR/Alpha	0.0672257	1.18105	0.973406	0.353007	1.51646	0	0.777325	0.113327
chrX:58243717-58245313	ALR/Alpha	0.760127	0.523431	0.852598	0.347246	1.48093	0	0.594415	0.0744369
chrX:58246413-58248839	ALR/Alpha	0.855727	0.732373	0.678433	0.34526	0.855846	0.322736	0.705739	0.0597983
chrX:58248855-58249087	ALR/Alpha	1.07965	0.812235	0.323716	0	0.636924	0	0.95885	0.220268
chrX:58249085-58256039	HSAT4	0.937796	0.618069	1.25794	0.384945	1.01752	0.31501	0.870976	0.437792
chrX:58256059-58258992	HSAT4	0.951304	0.552426	1.22803	0.509767	0.71671	0.413085	0.550526	0.491196
chrX:58259296-58261368	HSAT4	1.18851	0.541842	1.25433	0.682798	1.20607	0.51548	0.468896	0.527341
chrX:58261659-58266145	HSAT4	1.25493	0.595045	1.14751	0.915475	1.09934	0.251095	0.747516	0.50645
chrX:58266468-58268568	HSAT4	1.36446	0.966785	1.06213	0.511164	0.983627	0.329847	0.176591	0.181688
chrX:58268589-58270243	HSAT4	1.50558	0.458098	1.13832	0.565968	0.851063	0.492612	0.650691	0.485509
chrX:58270275-58279731	HSAT4	1.08915	0.774992	1.22695	0.558444	1.03197	0.300311	0.492458	0.52309
chrX:58279780-58281700	GSATX	1.78904	1.54649	1.78323	0.965389	1.29971	0.613758	0.603084	1.18041
chrX:58281685-58282036	GSATX	2.36883	2.52447	1.61671	0.425008	1.78099	0.877768	1.31136	1.09049
chrX:58282050-58283021	GSATX	1.73334	1.20556	1.34647	0.818294	1.67993	0.797968	1.33968	1.06216
chrX:58282916-58283073	GSATII	1.59628	1.08323	1.64073	0.588402	1.72844	0.109829	1.21954	1.12584
chrX:58283058-58284320	GSATX	1.92832	2.17194	2.03028	1.07761	1.44201	0.753048	0.818352	1.11351
chrX:58284362-58285240	GSATX	2.37662	1.63633	1.48757	0.069331	1.36933	0.53032	0.851711	0.943569
chrX:58285273-58285433	GSATX	1.94325	1.39854	1.28757	0	1.45257	0.224621	0.778587	1.23921
chrX:58285471-58286772	GSATX	2.16526	1.5629	2.00928	1.20207	1.23527	0.345237	0.904573	1.28475
chrX:58286809-58287974	GSATX	2.21516	1.10475	1.79253	0.249967	1.18152	0.382855	0.804904	1.00704
chrX:58288006-58297915	GSATX	1.65511	1.43182	1.38993	0.732035	0.783306	0.297004	0.665984	0.94964
chrX:58297999-58298238	GSATX	2.59288	2.02688	2.05502	0.672552	0.802665	0.828193	0.560128	1.40196
chrX:58298286-58303701	GSATX	1.84203	1.44319	1.52539	0.38363	0.747181	0	0.517397	1.18624
chrX:58303712-58305219	GSATX	2.13853	1.72919	1.67311	0.325006	0.911316	0	0.585068	0.77392
chrX:58305264-58305454	GSATX	0.957677	1.76308	0.118772	1.36308	0.527911	0.243169	1.51096	1.55425
chrX:58305547-58307039	GSATX	1.7899	1.13133	1.22318	0.112433	1.02877	0	0.770609	0.912704
chrX:58306904-58307055	GSAT	1.59634	2.19947	1.52747	0	1.19727	0.281396	1.60394	1.20239
chrX:58307093-58310672	GSATX	1.64026	1.5532	1.54146	0.42722	0.822828	0	0.613136	1.02662
chrX:58310683-58312416	GSATX	2.11605	2.02135	1.49785	0.859087	0.644659	0.02697	0.633515	1.19672
chrX:58312427-58316960	GSATX	1.48123	1.29632	1.48116	0.511832	0.481299	0.217591	0.532846	1.12798
chrX:58316971-58319189	GSATX	1.95319	1.6393	1.81331	1.04773	1.46735	0.482673	1.11781	0.864501
chrX:58319184-58324709	ALR/Alpha	0.75861	1.07523	1.0933	0.335666	1.25847	0.471531	0.769137	0.33026
chrX:58324722-58325824	ALR/Alpha	1.0659	1.00412	1.60834	1.12569	1.26364	0.298295	1.28813	0.597469
chrX:61921054-61927096	ALR/Alpha	0.713212	0.93702	1.22004	0.789704	1.43168	0.714725	1.14934	0.343067
chrX:61936569-61941968	ALR/Alpha	1.04896	0.306962	1.22353	0.432104	1.20463	0.612928	0.995745	0.374745
chrX:61941979-61959547	ALR/Alpha	0.913316	0.791656	1.36547	0.684846	1.46388	0.580686	1.14486	0.374756
chrX:61967845-61973104	ALR/Alpha	0.720077	0.928192	1.30934	0.66411	1.20039	0.478599	1.22279	0.154324
chrX:61979195-61995933	ALR/Alpha	0.851071	0.80724	1.37577	0.618981	1.40642	0.576174	1.34031	0.3744
chrX:61995979-61998594	ALR/Alpha	0.794894	0.562357	1.38059	0.852598	1.50793	0.0815714	1.60584	0.237307
chrX:62000097-62000700	ALR/Alpha	1.31894	0.336935	0.631933	1.24963	0.658253	0.0685608	1.78097	0
chrX:62014630-62016642	ALR/Alpha	0.450528	0.624354	1.19927	0.99131	1.23389	0.40402	1.3509	0.202574
chrX:62016654-62018641	ALR/Alpha	1.06641	0.474618	0.797212	0.24749	1.15696	0.56049	0.919546	0
chrX:62018653-62020445	ALR/Alpha	0.744661	0.720751	1.19295	0.481764	1.12848	0.320496	1.31966	0.35978
chrX:62020456-62025136	ALR/Alpha	0.840137	0.646964	0.99163	0.266265	0.938504	0.534998	1.09282	0.0862675
chrX:62025148-62026684	ALR/Alpha	1.18707	0.252488	0.988616	0.66722	0.963548	0.722221	1.19502	0.448193
chrX:62026696-62032093	ALR/Alpha	0.946866	0.66461	0.820477	0.362318	0.799212	0.571987	0.649349	0.343089
chrX:62032105-62041193	ALR/Alpha	0.889365	0.676024	1.1944	0.425449	1.14984	0.488289	0.913814	0.341428
chrX:62045228-62045843	ALR/Alpha	1.25545	1.254	0.525287	0.658673	0.412359	0.0250997	0	0.267775
chrX:73769987-73770249	TAR1	0.714848	1.14656	0	0	0	0.244717	0	0
chrX:83965410-83965765	TAR1	0.369238	0	0	0	0.325732	1.1651	0.59888	0.380519
chrX:93459339-93459489	TAR1	0.076819	1.7843	0	0	0.187958	1.63209	0	0
chrX:93643706-93643985	TAR1	1.4159	0.816927	0	1.71097	1.07932	0.546887	0.00426407	0.715208
chrX:97829455-97829623	TAR1	0	0	0	1.06972	0	0	0	0
chrX:97836751-97837045	TAR1	1.87201	0	0.424352	0	0.8156	0.697356	0.366364	1.26978
chrX:141145725-141145856	HSAT4	1.37794	0.303167	2.05717	1.57754	2.18177	1.16256	0.277878	0.823464
chrX:141145967-141146206	HSAT4	2.25504	1.47875	0.788494	0.940422	2.44994	1.51185	1.28366	1.26656
chrX:141146559-141146868	HSAT4	2.4455	1.47512	2.05235	0.240082	2.32773	1.41995	0.912658	0
chrX:141146947-141147287	HSAT4	2.49065	2.20304	1.42016	0	1.97751	1.37899	0.0633787	0.338578
chrX:141147366-141147497	HSAT4	2.87494	2.29113	1.41677	0.79417	2.56282	1.02897	1.82456	1.18225
chrX:141147576-141147669	HSAT4	1.49465	1.07359	0.296863	0.773026	1.56008	0.106576	0.685563	0.92568
chrX:149423378-149423511	GSAT	0	0.403748	0.658454	0	0	0.518021	0	0
chrX:153602929-153603080	SUBTEL_sa	0	0.0634891	0	0.248098	0	0	0	0.0146124

## Sheet: chrX_chrY
coordinates	satellite	Broad_Hmec	Broad_Nha	Broad_Nhlf	Broad_H1hesc	Sydh_Pbmc	Broad_Huvec	Broad_Hsmm	Broad_Hsmmt	Broad_Osteobl	Broad_Dnd41	Broad_A549Etoh02	Broad_Hepg2	Sydh_Nt2d1
chrX:363470-363613	ALR/Alpha	0.00647756	0	0.796324	1.18514	0.31882	0	0.700244	0.108063	0	0	0	0.154065	0
chrX:20119399-20119656	ALR/Alpha	0	0	0.453407	0.271473	0	0.0720509	0.581351	0.348198	0	0	0	0	0
chrX:58087952-58089242	ALR/Alpha	0.892764	0	0.43251	1.1895	0.629063	0.197098	0.610152	0.683373	0.533683	0.541723	0.439995	1.44855	0
chrX:58089282-58090095	ALR/Alpha	0.818932	0.520025	0.790772	1.80551	0.9967	0.642803	0	0	0.750015	0.221333	0.779512	1.9766	0.0317057
chrX:58090902-58091754	ALR/Alpha	0.515541	0.371514	0.506998	1.36641	0	0.880341	0.616207	0.0247736	0.651463	0.0459322	0.306227	0.928382	0
chrX:58092738-58095148	ALR/Alpha	0.689174	0.149337	0.602495	1.31327	0.700369	1.1159	0.22033	0.429043	0.355783	0.969801	0.318415	1.42741	0
chrX:58095159-58097355	ALR/Alpha	0.741273	0.25958	0.66081	1.03818	0.688001	0.679226	0.338316	0.187831	0.634407	1.09249	0.556601	1.65503	0.124513
chrX:58097378-58097814	ALR/Alpha	0.0468123	0.0267293	0	1.63829	0.83733	0	0.715551	0.102121	0.579759	0.521473	0.322413	0.729322	0.582103
chrX:58098099-58100423	ALR/Alpha	0.89033	0.0580116	0.788318	1.52432	1.01436	0.947472	0.381261	0.506521	0.696573	1.29546	0.561566	1.29414	0.669916
chrX:58100454-58105085	ALR/Alpha	0.666393	0.217615	0.569919	0.989931	0.463026	0.768875	0.262132	0.133077	0.473361	0.868868	0.521694	1.17459	0.199977
chrX:58105082-58105212	HSAT4	1.33823	0.545721	0.871236	1.21964	0.283543	0.323209	0.171258	0.475842	0.991086	0.715182	0.880905	1.7934	0
chrX:58105234-58112259	HSAT4	1.28329	0.789746	0.833433	1.52537	0.313374	1.13796	0.658079	0.56919	0.927972	0.877383	0.471614	0.933134	0.385652
chrX:58112283-58114711	HSAT4	1.18323	0.388774	0.306017	1.29943	0.442821	0.923628	0.715226	0.727668	0.654335	0.535386	0.370209	1.20296	0.706924
chrX:58114728-58118114	HSAT4	1.52567	0.605551	0.926015	1.52946	0.453702	0.922715	0.540087	0.620399	0.846778	0.752552	0.428711	0.987073	0.156604
chrX:58120784-58122606	ALR/Alpha	0.36142	0.0678727	0.526429	1.65955	0.806662	0.859405	0.377668	0.467113	0.763777	0.487517	0.566981	0.840604	0.45287
chrX:58122623-58123930	ALR/Alpha	0.582537	0.119024	0.432543	1.33879	0.451615	0.424632	0.211536	0.236744	0.48454	0.819701	0.64945	1.01699	0.0618868
chrX:58123938-58124048	HSAT4	0.494805	0	0.288489	1.75091	0	1.59072	0.625196	0.391372	0.376779	0	0.254727	0.106469	0.0583719
chrX:58124357-58134525	HSAT4	1.22179	0.595676	0.788527	1.41156	0.424772	1.05427	0.597898	0.428368	0.77586	0.811397	0.503908	1.40896	0.221753
chrX:58140682-58143427	HSAT4	1.42817	0.631449	0.240143	1.15107	0.604897	1.0797	0.61962	0.419118	1.04732	1.19209	0.533404	2.04565	0.607371
chrX:58143931-58145450	HSAT4	1.39522	0.545929	0.786396	1.538	0.847275	1.53244	0.973545	0.434284	1.26191	1.47866	0.525257	2.46378	1.39993
chrX:58145761-58148077	HSAT4	1.47607	0.384569	0.725139	1.50371	0.526199	0.690801	0.928753	0.231641	0.920636	0.763624	0.676276	1.48259	0.394185
chrX:58148088-58150213	HSAT4	1.16775	0.485293	0.944761	1.58172	0.66821	1.14194	0.314952	0.782652	0.783867	0.107273	0.350995	0.621046	0.274769
chrX:58150226-58154907	HSAT4	0.725445	0.522437	0.756332	1.3616	0.436769	0.976034	0.409646	0.348051	0.664528	0.347904	0.271473	0.469938	0
chrX:58154920-58158596	HSAT4	0.999105	0.498302	0.466434	1.11028	0.357811	0.789312	0.332164	0.493678	0.733337	0.240681	0.457069	0.700449	0
chrX:58158623-58159674	HSAT4	0.946873	0.685779	0.524044	1.63451	0.482136	0.610804	0.578147	0.657686	0.778251	0.644918	0.372896	0.382966	0
chrX:58162232-58165877	HSAT4	1.25557	0.905782	0.801068	1.39435	0.359757	1.0753	0.65987	0.471656	0.777645	0.906329	0.58111	1.03838	0.18773
chrX:58165899-58171181	HSAT4	1.29623	0.599099	0.765696	1.3546	0.514168	0.959132	0.472571	0.439081	0.744678	0.746992	0.487157	1.16826	0.19706
chrX:58171500-58172275	HSAT4	1.49089	0.969233	0.875293	1.1407	0.683661	1.29018	0	0	0.776887	0.561702	0.770068	1.58263	0.184344
chrX:58172283-58172436	ALR/Alpha	0.911308	0.414309	1.65004	1.17912	0	0.640121	0	0	0.729914	0.920377	0.613305	0.988405	0.780932
chrX:58172464-58176781	ALR/Alpha	0.996027	0.286952	0.756357	1.26248	0.723419	0.805829	0.188781	0.028456	0.566961	0.707746	0.39974	1.21399	0.0134837
chrX:58180601-58183186	ALR/Alpha	0.932749	0.0814896	0.199927	1.07365	0.67007	0.652418	0.191992	0.116844	0.43726	0.436993	0.392273	0.906798	0
chrX:58183247-58183541	ALR/Alpha	0	0.290672	1.10163	0.998275	0.42135	0.783063	0.253566	0	0	0.889084	0.0210533	0	0
chrX:58183622-58184165	ALR/Alpha	0	0.277283	0.401226	0.5489	0.485839	1.02198	0.490621	0.0242204	0.399073	0.806151	0.383608	1.26536	0
chrX:58184194-58184808	ALR/Alpha	0.220194	0.442461	0.900961	1.09801	0.768299	0.561145	0.404304	0.298119	0.482105	1.01	0.809184	1.12108	0.249809
chrX:58185089-58185474	ALR/Alpha	1.19247	0.0213802	0.269476	1.38185	0.662315	1.03089	0.298471	0.592407	0.138277	0.531429	0.557023	1.26604	0.345396
chrX:58185487-58185903	ALR/Alpha	0.95208	0	0.89159	1.92861	0.567925	0.410569	0.677639	0.307149	0.106	0.0766275	0.0719686	1.12259	0
chrX:58187995-58189724	ALR/Alpha	0.982247	0.0883859	0.375879	1.13638	0.700733	0.854459	0.309362	0.134155	0.360342	0.433697	0.518495	1.2058	0
chrX:58189736-58191603	ALR/Alpha	1.16799	0.152196	0.789128	1.31488	0.529671	0.54404	0	0.185689	0.335072	0.814337	0.606499	1.61313	0
chrX:58191615-58191850	ALR/Alpha	2.17535	0.660363	1.29216	0.667919	0.726831	1.30675	0.963733	0	0.508702	0	0.534868	1.72361	0
chrX:58191865-58194899	ALR/Alpha	0.885582	0.160494	0.420488	1.01722	1.0346	1.11158	0.243169	0.287815	0.792297	0.615435	0.631477	1.42303	0.101408
chrX:58195212-58197438	ALR/Alpha	0.940926	0.183912	0.425158	1.5078	0.833926	0.810706	0.330168	0.0942361	0.649146	0.935603	0.617966	1.44101	0.0198158
chrX:58197471-58198209	ALR/Alpha	0.864905	0	0	0.829078	0.655572	0.477221	0.178237	0.0230566	0.787014	0.320415	0.778646	1.30076	0
chrX:58198220-58202895	ALR/Alpha	0.871371	0.273755	0.499711	1.43794	0.599156	0.934471	0.22257	0.401281	0.56224	0.528301	0.536431	1.37805	0.0723116
chrX:58202926-58205670	ALR/Alpha	0.659011	0	0.220243	0.970765	0.679	1.01507	0.51083	0.273802	0.541574	0.454829	0.295723	1.13006	0
chrX:58205683-58208239	ALR/Alpha	0.610965	0.446457	0.122222	1.09077	0.796407	1.1299	0.391108	0.46091	0.570968	0.723017	0.642988	1.03779	0.219029
chrX:58208253-58209958	ALR/Alpha	0.939234	0	0.647536	1.07025	0.892103	0.967995	0.289103	0.282179	0.72853	0.895264	0.390117	1.8518	0.725942
chrX:58209999-58212105	ALR/Alpha	0.694809	0.081735	0.154674	1.19828	0.959229	0.640177	0.446415	0.132182	0.609084	1.05774	0.424449	1.37689	0.084282
chrX:58212157-58217408	HSAT4	1.25481	0.557689	0.765204	1.36751	0.426748	0.970058	0.503776	0.368869	0.782325	0.710137	0.588785	1.486	0.234832
chrX:58217425-58217508	HSAT4	1.26931	0.296769	0.568762	0.841015	0.773017	1.98105	0	0.663336	0.492386	1.36193	0.763165	2.22892	0
chrX:58217537-58219321	HSAT4	1.18226	0.127977	0.471375	1.17285	0.618586	1.1082	0.699658	0.200002	1.00026	0.916958	0.243559	1.12677	0
chrX:58219351-58230995	HSAT4	1.03631	0.499507	0.630415	1.47287	0.426157	0.906121	0.543763	0.466236	0.865079	0.568985	0.293535	1.19653	0.183391
chrX:58231305-58235850	HSAT4	0.777729	0.406123	0.496892	1.23849	0.426179	1.10609	0.742998	0.553095	0.598156	0.639695	0.247332	0.970235	0
chrX:58235866-58240164	HSAT4	1.41215	0.410189	0.768172	1.36475	0.502066	1.13169	0.44596	0.532287	0.861844	0.694898	0.22106	0.913768	0.178797
chrX:58240450-58243101	HSAT4	1.455	0.468562	0.739399	1.21303	0.623136	0.803872	0.321513	0.323993	0.847267	0.966194	0.327457	1.07113	0.485447
chrX:58243116-58243704	ALR/Alpha	0.888508	0.265233	0.108531	1.06178	0.515702	0.491432	0	0.133721	0.270732	0.172756	0.260447	1.17658	0.32164
chrX:58243717-58245313	ALR/Alpha	0.776913	0.21831	0.501505	0.924518	0.78193	0.706314	0.0722842	0.196343	0.342532	0.373732	0	0.894014	0.0922751
chrX:58246413-58248839	ALR/Alpha	0.623586	0.411947	0.903432	1.15096	0.537654	0.729749	0.34958	0.136703	0.438878	0.525407	0.249433	0.621628	0.060836
chrX:58248855-58249087	ALR/Alpha	0	0.351832	0.574915	0.297602	0.59431	0.361701	0.37699	0.467039	0.370577	0.123719	0.603141	0	0.359634
chrX:58249085-58256039	HSAT4	1.01358	0.480699	0.541406	1.34059	0.608828	0.994732	0.319144	0.483829	0.821857	0.667038	0.22367	0.878192	0.169476
chrX:58256059-58258992	HSAT4	1.07827	0.334225	0.712067	1.46163	0.329043	0.86614	0.492612	0.553429	0.470792	0.583278	0.412944	0.80568	0.188603
chrX:58259296-58261368	HSAT4	1.12998	0.41956	0.568139	1.39909	0.377002	0.936659	0.440368	0.203665	1.09501	1.08226	0.248037	0.903339	0.160714
chrX:58261659-58266145	HSAT4	1.32362	0.492561	0.632333	1.37917	0.465912	0.971339	0.436354	0.469282	0.825444	0.919866	0.141642	1.11378	0.475189
chrX:58266468-58268568	HSAT4	0.946214	0.687025	0.210788	1.55207	0.290707	1.00249	0.118453	0.562396	0.568538	0.988157	0.346259	1.28121	0.592569
chrX:58268589-58270243	HSAT4	1.05322	0.743524	0.703933	1.41773	0.62264	0.820257	0.722387	0.596344	0.930533	0.535734	0.130364	0.67161	0.201383
chrX:58270275-58279731	HSAT4	1.2222	0.507536	0.663117	1.37803	0.351662	1.05489	0.439995	0.405873	0.66102	0.581795	0.33981	1.06952	0.231543
chrX:58279780-58281700	GSATX	1.85886	0.900768	1.3281	1.11449	0.321108	0.945405	1.08585	0.685438	1.28237	1.3693	0.755118	1.68916	0.297203
chrX:58281685-58282036	GSATX	1.17672	1.11185	1.48614	2.12119	1.09446	1.69107	1.30561	0.892041	1.00758	0.636311	0.830564	1.9922	0.106295
chrX:58282050-58283021	GSATX	1.33357	1.05094	1.695	1.50511	0.416883	1.26713	0.0499374	0.947419	1.25275	0.971435	0.968393	1.82068	0.0524715
chrX:58282916-58283073	GSATII	1.09756	0.456512	0.81437	1.7493	0	1.03025	0.0320303	1.09443	1.13346	1.48368	1.0534	1.39946	0.449112
chrX:58283058-58284320	GSATX	1.8985	0.556199	0.992275	1.39384	0	1.03308	0.843357	1.08611	0.941782	0.971862	0.530191	1.86773	0.190539
chrX:58284362-58285240	GSATX	1.60056	0.540593	1.27794	1.54026	0	0.86028	0.521654	0.796988	0.466204	1.17752	0.362509	1.59915	0
chrX:58285273-58285433	GSATX	1.44081	0.687007	0.669997	2.07557	0	1.59267	0.891676	0.986506	0.291721	1.09537	0.656689	1.18571	0.469136
chrX:58285471-58286772	GSATX	1.63804	0.897116	1.48522	0.975095	0.0606562	1.13603	1.27988	0.399477	0.799958	1.01824	0.45525	1.99752	0.260327
chrX:58286809-58287974	GSATX	1.72412	0.653409	1.10426	1.27936	0	1.34598	0.668609	0.884379	1.20552	1.09158	0.463162	1.83831	0
chrX:58288006-58297915	GSATX	1.67359	0.765645	0.905181	1.08566	0.116671	1.17374	0.836611	0.574702	0.668745	1.0911	0.187666	0.763836	0
chrX:58297999-58298238	GSATX	1.60718	0.629277	1.42729	1.44273	0.705235	1.07117	0.998997	0.354994	1.09436	0.997321	0.198381	0.490375	0
chrX:58298286-58303701	GSATX	1.58007	0.901958	1.1238	1.42761	0.0483059	1.19377	0.842882	0.447145	0.672815	1.17591	0.279899	0.296158	0
chrX:58303712-58305219	GSATX	1.76054	1.14488	1.50377	1.62808	0.217318	0.892881	0.315984	0.266649	1.09209	1.17993	0.351888	0.649551	0
chrX:58305264-58305454	GSATX	0.184623	0.902058	0.803475	1.18438	0	1.57354	0	0.0126402	0.631076	0.835827	0.772908	0.646596	0.0295024
chrX:58305547-58307039	GSATX	1.81802	0.62514	1.34434	1.43971	0.0536813	1.33638	1.29331	0.201646	0.457206	0.939437	0.360173	0.410851	0.0944793
chrX:58306904-58307055	GSAT	1.79349	0.759701	0.528401	1.26807	0.00318484	0.60182	0.615426	0	0.842343	0.595781	0.392504	0.00121136	0
chrX:58307093-58310672	GSATX	1.45681	0.710384	1.22006	1.36194	0.158776	1.15982	0.750495	0.394273	0.89827	1.44865	0.277485	0.484757	0
chrX:58310683-58312416	GSATX	1.45203	0.934418	1.24753	1.42085	0.0949792	1.53246	0.802938	0.694506	0.909305	1.2424	0.357912	0.153377	0
chrX:58312427-58316960	GSATX	1.40069	0.777098	0.906413	1.37551	0.320069	1.17667	1.04028	0.480513	0.823872	1.38147	0.30367	0.43581	0
chrX:58316971-58319189	GSATX	1.60405	0.556699	0.897488	1.71548	0.193002	1.23832	0.608667	0.620455	1.04924	0.974999	0.765119	1.54953	0.205355
chrX:58319184-58324709	ALR/Alpha	1.12161	0.343863	0.405012	1.0257	0.835876	0.889388	0.363698	0.368735	0.979169	1.13362	0.705385	1.55832	0.508043
chrX:58324722-58325824	ALR/Alpha	0.825256	0.424062	0.815223	1.33951	1.32705	1.39147	0.718579	0.556719	1.3075	1.57816	0.601763	1.37396	0.260002
chrX:61921054-61927096	ALR/Alpha	1.02211	0.30576	0.358723	0.925825	0.969079	1.20985	0.455323	0.424395	0.586078	1.41726	0.6688	2.11625	0.866417
chrX:61936569-61941968	ALR/Alpha	1.07645	0.0590091	0.820444	0.994739	0.751986	0.996989	0.45446	0.313478	0.61899	1.25824	0.57776	2.0861	0.673927
chrX:61941979-61959547	ALR/Alpha	1.07862	0.268686	0.633096	1.16761	0.938369	0.947083	0.334774	0.502748	0.853189	1.6416	0.848406	2.13751	0.911339
chrX:61967845-61973104	ALR/Alpha	0.96784	0.391064	0.586645	1.12111	0.825631	1.10988	0.27858	0.484252	0.844024	1.30814	0.835738	2.02942	0.822126
chrX:61979195-61995933	ALR/Alpha	1.22656	0.349422	0.672217	1.23973	0.978401	1.08513	0.424804	0.569812	0.727886	1.44789	0.79844	2.14437	0.695156
chrX:61995979-61998594	ALR/Alpha	1.24271	0.410428	0.492848	1.42529	0.717947	0.848702	0.344374	0.262602	0.764856	1.34238	0.752749	2.21257	0.726299
chrX:62000097-62000700	ALR/Alpha	1.19176	0.204379	0.542605	0.662643	0.586481	0.957424	0.312909	0.406101	0.804954	0.824491	0.233716	2.20113	0.969049
chrX:62014630-62016642	ALR/Alpha	1.14186	0.363048	0.82149	1.06008	0.968754	0.766612	0.171463	0.475033	0.761541	1.05881	0.652996	1.88883	0.474929
chrX:62016654-62018641	ALR/Alpha	0.769306	0.105008	0.271521	1.14762	0.880686	0.977961	0	0.158764	0.623736	1.19086	0.635457	2.01997	0
chrX:62018653-62020445	ALR/Alpha	0.918844	0.451045	0.475593	1.0828	0.694595	1.01173	0.0222187	0.517094	0.83131	1.09405	0.742532	2.10121	0.579914
chrX:62020456-62025136	ALR/Alpha	1.0042	0.267584	0.944903	0.993537	0.699392	0.776769	0.0634339	0	0.401598	0.945675	0.672054	2.09726	0.435159
chrX:62025148-62026684	ALR/Alpha	1.265	0.234097	0.402995	1.23456	0.583076	0.896993	0.381117	0	0.429761	0.636144	0.635169	1.71867	0.0518593
chrX:62026696-62032093	ALR/Alpha	1.09979	0.133077	0.532097	1.292	0.863724	0.85931	0.32948	0.234869	0.401041	0.774933	0.58111	1.90459	0.331774
chrX:62032105-62041193	ALR/Alpha	1.03556	0.18664	0.633673	1.09756	0.80611	0.84351	0.411122	0.327032	0.548131	1.20806	0.716613	1.94811	0.41765
chrX:62045228-62045843	ALR/Alpha	1.86883	0.20863	0.397584	0.953951	0.306612	1.35377	0	0.00486809	0.449398	0.454913	0.456028	1.47568	0
chrX:73769987-73770249	TAR1	0.102295	0	0.217752	0.0838193	0.0067217	0	0	0	0	0	0	0.201094	0
chrX:83965410-83965765	TAR1	0	0.262553	0	0.532487	0.586318	0.434871	0.592215	0.294994	0.32933	0.272238	0	0.505566	0.22273
chrX:93459339-93459489	TAR1	0	0.927578	1.34884	0.607626	0.389952	1.60492	0.591775	0	0.637777	2.02921	0.14827	0	0
chrX:93643706-93643985	TAR1	0	0.690846	1.08985	1.58538	0	1.02555	0.198381	0.547628	0.253287	0.259676	0.605485	1.9192	0.211797
chrX:97829455-97829623	TAR1	1.23695	0.659121	0.432275	0	0.44852	0.309234	0.131379	0.453333	0.518001	0	0	0.798739	0.250185
chrX:97836751-97837045	TAR1	0.062177	0.0686295	0.787466	0.652161	0.776163	1.11821	0.561781	0.770863	0.885535	0.0318892	0.203602	0.971921	0
chrX:141145725-141145856	HSAT4	2.785	0.264392	0.278603	1.96091	0.369751	0.54208	0.346713	1.64067	1.43117	2.07492	0.377668	2.6653	0.874404
chrX:141145967-141146206	HSAT4	1.71435	0.958286	2.05955	2.20682	0.165275	1.27123	0.945728	1.02366	0.957484	1.90548	0.131063	2.39013	0
chrX:141146559-141146868	HSAT4	2.32001	1.31197	1.73898	2.23554	0.899315	1.23763	0.694666	1.62099	1.30751	1.77466	0.387561	2.30966	1.09791
chrX:141146947-141147287	HSAT4	1.40787	1.25679	0.91206	1.31609	0.913439	1.60559	0.788368	0.565373	1.41512	0.317547	0.784655	2.83413	0.763718
chrX:141147366-141147497	HSAT4	2.07199	0.019645	0.0130834	1.65119	0.436823	1.07123	0	0.46658	1.53922	1.56794	0.953675	2.22142	0.723017
chrX:141147576-141147669	HSAT4	1.81234	0	1.23126	1.17076	0.395831	0.23656	1.44475	0.422233	0.708699	0	0.615661	1.4014	0.443352
chrX:149423378-149423511	GSAT	0.962016	0	0	0.739105	0	0	0.0429805	0	0	0	0	0.252513	0
chrX:153602929-153603080	SUBTEL_sa	0.581775	0.36399	0	0	0	0	0.368131	0	0	0	0	0	0
chrY:313470-313613	ALR/Alpha	0	0	0	0	0	0	0	0	0	0	0	0	0
chrY:6231323-6231490	SST1	0	0.41564	0	1.14232	0	1.35218	0	0.53086	0	0.289598	0.396762	0.635931	0
chrY:6231645-6231744	SST1	0	0.921459	0.706031	1.32406	0	2.1538	0	0.412944	0	0.576009	0	1.32185	0
chrY:6232210-6232729	SST1	0	0.933724	0.310945	0	0	1.06461	0.388399	0.618257	0.0634477	0	0.160959	0.793446	0
chrY:6234657-6234908	SST1	0	0.369729	0.76735	1.27333	0	1.9429	0.514289	0	0	0.0373963	0.750564	1.85297	0
chrY:6239049-6239130	SST1	0	0.670006	0	1.72731	0	1.49047	1.10123	0.369595	0	0	0.479717	1.82239	0
chrY:6239609-6239999	SST1	0	1.06245	0	1.26141	0	1.10754	0.232612	0.538101	0	0.464114	0.245654	1.03212	0
chrY:6241190-6241347	SST1	0	0	0.622668	0.797752	0	1.50343	0.912558	0	0	0	0.099955	1.48497	0
chrY:6242125-6242279	SST1	0	0.952117	0.378001	0.433654	0	0.379089	0	0	0	0	0	1.50203	0
chrY:6243320-6243693	SST1	0	0.298834	0.0404155	1.30085	0	1.43169	0.680036	0	0	0.0658067	0.711328	1.60856	0
chrY:6244548-6244692	SST1	0	0.375757	0.5078	1.27318	0	1.28795	0.864081	0.683598	0	0	0.227877	1.95585	0
chrY:6245416-6245877	SST1	0	0.142453	0.573442	0.692383	0.100722	1.88264	0.367248	0.507891	0	0.0021192	0	1.2948	0
chrY:6248935-6249323	SST1	0	0	0.195965	0.964258	0	1.4126	0.478692	0	0	0	0	0.829241	0
chrY:6253294-6253371	SST1	0	0.978767	0	0	0	1.60095	1.11114	0	0	0	0.254147	1.17549	0
chrY:6258887-6259140	SST1	0.471677	0	0.845903	0.591612	0	1.43739	1.31698	0	0	0.203602	0.512277	1.45549	0
chrY:6260692-6260786	SST1	0	1.4187	0.228763	0.804227	0	1.52061	0.725209	0	0	0	0.082689	2.28048	0
chrY:6261206-6261593	SST1	0	0.26129	0.0400648	0.851223	0	1.03414	0	0.485952	0	0.487846	0	1.0966	0
chrY:6263066-6263129	SST1	0	0	0	1.666	0	2.33808	0.463947	0	0	0.0787464	0	1.73456	0
chrY:6266137-6266512	SST1	0.0931139	0.154661	0	0.76251	0	1.12148	0.215306	0.138552	0	0	0.151248	1.03685	0
chrY:6269787-6270309	SST1	0	0.792972	0.475656	1.0585	0	1.01136	0	0.574344	0	0.28212	0	1.42506	0
chrY:6271782-6271860	SST1	0	0.333355	0.996664	1.38872	0	1.66849	0.264056	0	0	0	0	1.65512	0
chrY:6272356-6272879	SST1	0	0.304312	1.04838	1.59484	0.123309	1.40035	1.10957	0	0	0	0.352182	0.825981	0
chrY:6278324-6278855	SST1	0.235139	0.47469	0.558385	1.14284	0.17063	1.20527	0.492489	0.297438	0	0	0.334351	1.79992	0
chrY:6279956-6280337	SST1	0	1.09814	0.234121	1.29961	0	1.47291	0.29617	0.575593	0	0.602181	0	1.57263	0
chrY:6281149-6281376	SST1	0.281977	0.0283853	0.249421	0.752106	0	1.27096	0.652344	0	0	0	0.484128	1.11904	0
chrY:6283204-6283496	SST1	0	1.07598	0.512085	1.72155	0	1.13373	0.258314	0.637777	0	0	0.189945	1.63531	0
chrY:6284744-6284885	SST1	0	0.387175	1.00128	1.2077	0	2.08149	0	0.511185	0	0	0	1.33141	0
chrY:6285837-6285980	SST1	0	0	0.339491	2.02712	0	1.37665	1.31953	0.398909	0	0	0.0916118	1.55969	0
chrY:6287990-6288319	SST1	0	0.120206	0.284739	0.34046	0	1.31096	0	0.378223	0	0.291368	0.113047	0.785216	0
chrY:6292072-6292464	SST1	0.0399245	1.0391	0.404184	1.18919	0	1.53472	0.177701	0.618474	0	0.467999	0	1.91395	0
chrY:6294585-6294967	SST1	0.0555705	0.880568	0.706394	0.502035	0	0.78622	0.883394	0.100991	0	0	0	0.981166	0
chrY:6296165-6296543	SST1	0	0	0.463078	0.163731	0	1.05698	0.559962	0.0971253	0	0	0.207068	1.63502	0
chrY:6303798-6303872	SST1	0	1.31164	0.135679	1.49477	0	1.5239	0.366946	0	0	0	0.428764	2.18033	0
chrY:6304655-6304779	SST1	0	0.661713	1.26995	1.24711	0	1.46103	0.485963	0	0	0	0	1.64411	0
chrY:6308809-6308886	SST1	0	1.2613	0.980003	1.16047	0	2.20927	0.777838	0.2953	0	0.614201	0.0941279	1.80194	0
chrY:6311821-6312350	SST1	0	0.689523	0.29066	1.08485	0	1.9671	1.01511	0.334637	0	0.233581	0	1.47283	0.284692
chrY:6314236-6314486	SST1	0	0.534002	0.364416	1.40161	0	1.92858	0.883081	0.803368	0	0	0.343089	1.89414	0
chrY:6316168-6316416	SST1	0	0.249482	0.641056	1.06893	0	1.86751	0.574693	0	0	0.0425043	0.0653655	1.08921	0
chrY:6317692-6317943	SST1	0	0.867889	1.01682	1.77611	0	1.12906	0.70036	0.542902	0	0	0	0.632613	0
chrY:6319086-6319231	SST1	0	0.153831	1.37702	0.874435	0	0.055154	0.572026	0.68878	0	0.112754	0	1.66552	0
chrY:6320069-6320386	SST1	0	1.15897	0.326905	1.22419	0	1.22107	0.0728193	0.0252131	0	0.0684232	0.323993	0.876582	0
chrY:6322341-6322795	SST1	0	0.764074	0.891248	0.778503	0	1.75624	0.488597	0	0	0.314244	0.0141124	0.866592	0
chrY:6324683-6325195	SST1	0	0.6849	0.0648553	0.766392	0	1.13409	0.802135	0	0	0.185359	0	1.48763	0
chrY:6326264-6326419	SST1	0	0.729975	0	1.43919	0	2.42058	1.18393	1.73794	0	0.714848	0.131023	0.942098	0
chrY:6327448-6327691	SST1	0	0.409342	0	0.772359	0	1.07261	0	0.985588	0	0	0.310608	0.381782	0
chrY:6330284-6330689	SST1	0	0.683643	0.588258	1.20496	0	1.13121	0.952088	0.188376	0	0	0.520236	1.26548	0
chrY:6331167-6331565	SST1	0	0.846618	0.0349763	0.847307	0	1.38727	0.659468	0.540474	0	0.065269	0.262229	1.2102	0
chrY:6333700-6334083	SST1	0	0	0.439017	0.61356	0	1.79044	0.645637	0.498659	0	0.203865	0.175774	1.42133	0
chrY:6336615-6337005	SST1	0	0.332072	0.168706	0.334088	0	1.69938	0.180148	0.960193	0	0.413172	0.261001	1.353	0
chrY:6337813-6338272	SST1	0	0.7314	0.349535	0.594185	0	1.09057	0	0	0	0	0.392076	1.3711	0
chrY:6339871-6340266	SST1	0.282689	1.06236	0.106965	1.11604	0	1.33472	0.578156	0	0.0621217	0.101354	0.279947	1.26102	0
chrY:6342245-6342750	SST1	0	0.8798	0.501047	1.41532	0	1.40443	0	0.49462	0	0.556238	0.141472	1.39635	0
chrY:13590893-13591367	REP522	0.221518	0.482879	0.00308407	0.558914	0	0.51923	0.393943	0.0844317	0.297825	0.204003	0	0.57382	0.0431765
chrY:13591911-13592092	REP522	0.427928	0.380131	0.701052	0	0	1.49191	0.554687	0.961809	0.583567	1.30859	0.217653	1.73609	0.788427
chrY:19459036-19459163	GSAT	0	0	0.309328	0.903802	0	0	0.455891	0.307906	0	0	0.362734	1.84292	0
chrY:19672288-19674212	GSATX	0	0.969528	0.735358	1.25775	0	0.695254	0.678108	0.237013	0.0697022	0	0	0.210152	0
chrY:19674227-19675412	GSATX	0	0.745031	0.524174	1.15277	0	1.17492	0.936749	0.129389	0	0	0.010164	0.17195	0
chrY:19675424-19676930	GSATX	0	0.667656	0.449355	0.983196	0	1.49003	1.0011	0.455229	0.0789923	0	0	0.195574	0
chrY:19676944-19677906	GSATX	0	0.911776	0.539988	1.19758	0	1.35569	0.959577	0.226299	0.0106796	0	0.0446599	0	0
chrY:19677921-19679160	GSATX	0	1.05108	0.659833	1.4372	0	0.758968	0.586587	0	0.054404	0.0346806	0.0718038	0.239288	0
chrY:19764063-19765094	ALR/Alpha	0.00170138	0.140726	0.541356	0.724807	0	0.933452	0.0500767	0	0.170464	0.547894	0.656533	0.94221	0
chrY:19765378-19765809	ALR/Alpha	0	0.191184	0.455186	0.504407	0	0.960734	0.159707	0	0	0	0.352148	0.496534	0
chrY:19766100-19766536	ALR/Alpha	0.138054	0.221555	0.836829	1.17034	0	0.620699	0	0.542615	0	0	0.409147	0.623155	0
chrY:19766547-19773175	ALR/Alpha	0.135377	0.234048	0.153753	1.1648	0	0.745668	0.353436	0.459484	0.153559	0.205968	0.717351	1.75228	0
chrY:19773452-19775300	ALR/Alpha	0.463643	0.356065	0.536729	1.00048	0	1.49935	0.129191	0.0547374	0.297896	0.0888743	0.837427	1.47573	0
chrY:19775450-19776198	ALR/Alpha	0.451699	0	0	1.2033	0	0.772764	0.251834	0.398197	0.154454	0.260086	0.518062	1.5051	0
chrY:19780600-19781704	ALR/Alpha	0.626187	0.30305	0.217429	0.696831	0	1.02026	0.248668	0.544495	0.418708	0.0362853	0.946536	1.86145	0
chrY:19783669-19784868	ALR/Alpha	0.22257	0	0.22257	1.20194	0	0.526359	0.0179932	0.347972	0.069221	0.40881	0.809834	1.64766	0
chrY:19785177-19786460	ALR/Alpha	0.274196	0.148296	0.347915	1.09903	0	0.813434	0.572026	0.312816	0.245836	0.735436	1.02647	1.457	0
chrY:19786471-19796396	ALR/Alpha	0.208879	0.402613	0.380153	1.08474	0.0616518	0.975491	0.241084	0.701593	0.17631	0.667747	0.912765	2.04242	0.00568742
chrY:19800068-19801419	ALR/Alpha	0.374155	0.14291	0.00258012	0.784026	0	0.84054	0.442811	0.598422	0.234477	0.72527	0.809793	1.64452	0
chrY:19808085-19810852	ALR/Alpha	0.562201	0.0845542	0.207006	1.03056	0	1.11066	0.269225	0.637462	0.222508	0.606357	0.996461	1.61181	0
chrY:19810866-19816690	ALR/Alpha	0.240229	0.199562	0.0986756	1.21522	0	1.00498	0.216945	0.310049	0.152664	0.050439	1.13781	1.31246	0
chrY:19816713-19817100	ALR/Alpha	0.446891	0	0.217156	0.85469	0	0.755981	0.914626	0	0.866457	0.568081	0.670523	2.15913	0
chrY:19944298-19944581	TAR1	0	0	0	0.934698	0	1.06269	0.139941	0.554127	0	0	0.556061	1.00084	0
chrY:20235195-20235478	TAR1	0	0.00797047	0.270708	1.88935	0	1.5792	0	0.563578	0	0	0.226718	1.23437	0
chrY:20362679-20363066	ALR/Alpha	0.644549	0.623764	0.0859277	1.55555	0	1.04586	0.0501325	1.0245	0.127752	0.148973	0.831131	1.48839	0
chrY:20363089-20368913	ALR/Alpha	0.434487	0.388377	0.198368	1.33781	0.0082287	1.00219	0.183328	0.423449	0.0765865	0.257385	1.07967	1.52732	0.0196877
chrY:20368927-20371694	ALR/Alpha	0.362408	0.448753	0	0.775421	0	1.12226	0.266481	0.610067	0.125149	0.410352	1.02548	1.69421	0
chrY:20378360-20379711	ALR/Alpha	0.158893	0.183658	0.284419	0.438474	0.00987742	0.792381	0.387285	0.541257	0.261254	1.05665	0.728434	1.83839	0
chrY:20383383-20393308	ALR/Alpha	0.26744	0.323531	0.175416	1.01844	0	1.06871	0.389754	0.456302	0.227766	0.750701	0.926182	1.94476	0
chrY:20393319-20394415	ALR/Alpha	0.140019	0.582431	0.0798662	1.27769	0	0.667647	0.62896	0.880458	0.317605	0.549925	0.818523	2.36414	0
chrY:20394434-20394602	ALR/Alpha	0.447854	0.556052	0.339001	0.123189	0	0.792122	0.29745	0.0171665	0.0488918	0.869729	0.746726	1.69121	0
chrY:20394911-20396110	ALR/Alpha	0.22257	0.347711	0.283886	1.24005	0	0.858116	0	0.528311	0.37313	0.672507	0.99421	1.77503	0
chrY:20398075-20399179	ALR/Alpha	0	0.423955	0.231322	0.628298	0	1.11583	0.436045	0.464104	0.188287	0.751841	0.657155	1.24717	0
chrY:20403581-20404329	ALR/Alpha	0.0144124	0.162313	0	0.836441	0	1.02987	0	0.412283	0	0.36974	0.55559	1.10345	0
chrY:20404476-20406324	ALR/Alpha	0.40906	0.0384643	0.0638894	0.807025	0	1.44124	0.318739	0.20843	0.197387	0.178963	0.345362	1.91186	0
chrY:20406601-20413229	ALR/Alpha	0.0532365	0.362004	0.255307	1.15966	0.035835	0.990149	0.474389	0.432158	0.15672	0.482187	0.704429	1.29315	0.00868767
chrY:20413240-20413676	ALR/Alpha	0.297907	0	0	1.19769	0	0.454481	0.62293	0	0.1513	0	0.389325	0.693891	0
chrY:20413967-20414398	ALR/Alpha	0.0574156	1.03095	0.324085	1.39397	0	0.849239	0.684029	0.266733	0	0	0	0.687267	0
chrY:20414682-20415713	ALR/Alpha	0	0.107956	0.400472	0.917271	0	1.05442	0.539114	0.235556	0	0	0.255694	0.940377	0
chrY:20500616-20501856	GSATX	0.0863626	0.502137	0.348278	1.55746	0	1.55075	0.379665	0.352623	0.0543623	0.316876	0.257735	0	0
chrY:20501871-20502833	GSATX	0	0.584674	0.499272	1.3807	0	1.63628	1.18251	0.316412	0	0	0	0	0
chrY:20502847-20507489	GSATX	0.0616933	0.716332	0.277247	1.19568	0	1.21506	0.532786	0.519562	0.0147266	0	0	0.191032	0
chrY:23124788-23125342	BSR/Beta	0.209316	0.62628	0.767773	1.69909	0	1.04812	0.085982	0.507252	0	0	0.433568	1.63458	0
chrY:23125362-23125577	BSR/Beta	0.360331	0.907144	0	0.895179	0	1.74301	0.928586	0.120631	0	0	0.545395	2.5585	0.312828
chrY:23149027-23149427	BSR/Beta	0	0	0	1.67233	0.159797	1.02702	0	0	0	0	0.389291	2.31035	0.127554
chrY:23149447-23150155	BSR/Beta	0.0252556	0.240033	0.14569	1.27033	0	1.75156	0.440144	0.394788	0	0	0.235298	2.03284	0.236462
chrY:23150367-23150769	BSR/Beta	0	0.244047	0.880325	2.05232	0	1.25678	1.0687	0	0	0	0.17571	2.45715	0
chrY:23150813-23151205	BSR/Beta	0	0.656991	1.00301	1.39098	0	0.950244	0.261278	0	0	0	0.0715018	2.07973	0
chrY:23157969-23158245	BSR/Beta	0.439527	0.574063	0.450665	1.80489	0	0.59621	0	0	0.0148552	0.416483	0.301599	1.73923	0.282072
chrY:23159001-23159014	BSR/Beta	0	0	0	2	0.299561	1	0.226003	0	0	0.415034	0	1.72247	0
chrY:23159039-23159463	BSR/Beta	0	0.892204	0.469417	0.155231	0	1.63126	0	0	0	0.00603226	0.111672	2.01043	0
chrY:23159475-23159950	BSR/Beta	0	1.05907	0.712305	1.27522	0	1.53753	0	0	0	0.0609051	0	1.44788	0.0304208
chrY:23160087-23160219	BSR/Beta	0	0.27084	0.108183	1.7274	0	1.87324	0.152002	0	0	0	0.198922	2.28795	0.0919503
chrY:23160271-23161059	BSR/Beta	0	0	0	1.78664	0	1.24239	0.34694	0	0	0.111512	0.0826345	1.85388	0.104122
chrY:23161071-23161332	BSR/Beta	0	1.00556	0.631197	1.46411	0	0.617834	1.02455	0.782266	0	0	0.159397	2.53743	0
chrY:23161409-23161768	BSR/Beta	0	0.957499	0.02697	1.63311	0	1.47219	0.213652	0.155218	0	0	0.158608	2.25632	0
chrY:23161789-23162387	BSR/Beta	0	0.263155	0	1.53921	0	1.41502	0.348187	0.81773	0	0	0.353154	1.61315	0
chrY:23162433-23162859	BSR/Beta	0	0.250076	0.368064	2.00059	0.276866	1.61468	0	0.101838	0	0	0.250222	1.58868	0
chrY:23162917-23163806	BSR/Beta	0	0.470563	0.578069	2.03137	0	1.75075	0.655746	0.241743	0	0.28584	0.334259	1.67554	0
chrY:23163899-23164181	BSR/Beta	0	0.18315	0.41983	0.852566	0	1.32059	0	0	0	0	0.654161	1.84788	0
chrY:23164255-23164571	BSR/Beta	0	0.679307	0	1.83535	0.108371	1.9873	0	0.388509	0	0	0	1.74902	0
chrY:23164595-23165016	BSR/Beta	0	0.787867	0	1.19822	0.120763	1.19132	0.786647	0.282701	0	0.506114	0.712085	2.07568	0.56588
chrY:23165098-23166472	BSR/Beta	0	0.340038	0.394898	1.72876	0	1.22144	0.654701	0	0	0	0.102981	1.38056	0
chrY:23166495-23167375	BSR/Beta	0	0.723069	0.779041	1.56471	0	1.69299	0.554422	0.0481106	0	0	0.0139839	0.791631	0
chrY:23167408-23167737	BSR/Beta	0	0.319861	0.25004	0.770288	0	1.38414	0.675843	0.324108	0	0	0.463622	1.59806	0
chrY:23178886-23179400	BSR/Beta	0	0.54205	0	1.5461	0	2.09226	0.573394	0.258471	0	0.451372	0.569306	1.97842	0
chrY:23179428-23180223	BSR/Beta	0	1.11855	0.376513	2.14621	0	0.997336	0.927563	0.0947901	0	0	0.147189	2.53369	0
chrY:23180266-23180368	BSR/Beta	0	2.04219	0.321928	1.67851	0	0.140242	0.995752	0	0	0	0	1.95073	0
chrY:23180522-23180684	BSR/Beta	0	0.409505	0.134063	1.84677	0	0.868458	0	0	0	0.148765	0	1.45177	0
chrY:23180991-23181325	BSR/Beta	0	0.985063	0.599603	1.22436	0	1.1968	0.239532	0	0	0	0.499323	1.76764	0
chrY:23181666-23181770	BSR/Beta	0	0	0.287224	1.49399	0	1.33091	0.376379	0	0	0.793263	0	0.814616	0
chrY:23220740-23221254	BSR/Beta	0	0.276437	0.301564	1.22579	0	1.9034	0.280327	0.175659	0	0.885043	0.198029	2.36573	0
chrY:23221282-23222077	BSR/Beta	0	1.1784	1.04145	1.50222	0	1.50016	0.822706	0.50121	0	0.364315	0.207243	1.80471	0
chrY:23222120-23222222	BSR/Beta	0	1.29596	0.857782	0.909328	0	1.36419	0.465766	0.198356	0	0	0.00168697	1.41386	0
chrY:23222376-23222538	BSR/Beta	0	0.154804	0.142413	0.658271	0	1.02426	0.471999	0	0	0	0.143929	1.08228	0
chrY:23222845-23223179	BSR/Beta	0	0.0759159	0.149624	0.997307	0	1.40616	0	0	0	0	0.260375	1.94767	0
chrY:23223521-23223625	BSR/Beta	0	0.383784	0.459432	1.04141	0	1.14678	0	0	0	0.0985004	0.49094	1.47797	0
chrY:23234125-23234279	BSR/Beta	0	0.665265	0	0.981034	0	0.141551	0.376012	0	0	0.0479013	0.106281	2.00752	0.847997
chrY:23234443-23234671	BSR/Beta	0	0.829768	0.289941	1.97389	0	1.10648	0	0.143668	0	0.558885	0.427359	1.44541	0.277556
chrY:23234776-23235394	BSR/Beta	0	0	0.811446	1.47965	0	1.50635	0	0.607437	0	0.319653	0.193343	1.81911	0
chrY:23235408-23235822	BSR/Beta	0	0.715849	0.880952	1.16432	0	1.08486	0	0	0	0	0.0116817	1.97607	0
chrY:23236898-23238172	BSR/Beta	0	0.153222	0.531119	1.99377	0	1.34224	0.242999	0.228628	0	0	0.414114	1.78168	0
chrY:23238195-23238476	BSR/Beta	0	0.748186	0.734647	1.81108	0	1.40148	0.30793	0.613004	0	0.626804	0	1.97885	0.0883587
chrY:23238497-23239167	BSR/Beta	0	0.122275	0.229649	1.4557	0.0516505	1.93266	0.676231	0.489903	0	0	0.0328767	1.67906	0
chrY:23239193-23239418	BSR/Beta	0	0.373565	0	2.04242	0	1.58509	0.189249	0.459946	0	0	0.648843	1.44113	0
chrY:23239438-23241208	BSR/Beta	0.0792928	0.595083	0.260435	1.32796	0.0341171	1.4778	0.201521	0.342953	0.0382957	0	0.255549	1.82419	0
chrY:23241229-23241771	BSR/Beta	0.203251	0.96289	0.41315	1.80004	0	0.675283	0.192712	0.402351	0	0	0.0962619	2.30888	0.125029
chrY:23242099-23242414	BSR/Beta	0.33379	0	0.184953	1.71269	0	0.974265	0.975491	0.527571	0	0	0.761634	2.46664	0
chrY:23242524-23242962	BSR/Beta	0	0.831237	0	1.42717	0.183226	0.99568	0.276878	0.81714	0	0	0.651261	2.63998	0
chrY:23243321-23244026	BSR/Beta	0.15004	0.619836	0.336466	1.77818	0	1.25176	0.225731	0.0669778	0.182807	0	0	1.50378	0.217516
chrY:23244077-23244290	BSR/Beta	0	0.169592	0.264729	1.00973	0.102121	0.708011	0.855392	0.0531948	0	0	0.524385	1.35868	0
chrY:23244307-23244682	BSR/Beta	0	0.814403	0.754862	1.30625	0	0.880913	0.751181	0	0	0.0283428	0.159565	1.76889	0
chrY:23244693-23245348	BSR/Beta	0	0.639102	0.685967	1.83014	0	0.834517	0.725139	0	0	0.557435	0.118426	2.38596	0
chrY:23245719-23245827	BSR/Beta	0	0.870716	0	1.74758	0	0.327158	0	0	0	2.02608	0.291804	2.29008	0.413031
chrY:23245839-23248080	BSR/Beta	0.0629782	0.484004	0.390602	1.67789	0	1.39443	0.600232	0	0.173115	0.93647	0.209703	2.33543	0.376124
chrY:23248729-23248851	BSR/Beta	0	1.10026	0	2.25268	0.869998	1.32573	0.694408	1.36691	0	2.01084	0	1.41094	1.43733
chrY:23726450-23726840	SST1	0	0.826079	0.478143	0.198419	0	0.700147	0.589888	0.475697	0	0	0	0.824654	0
chrY:23727389-23727781	SST1	0	0.526269	0.0438064	0.982685	0	1.60561	0	0.146733	0	0	0.0246743	1.34564	0
chrY:23728926-23729247	SST1	0	0.522588	0	1.30578	0.0384362	1.28708	0.863447	0	0	0.495675	0.143015	1.93723	0
chrY:23729934-23730306	SST1	0	1.38565	0.922525	1.31668	0.338384	0.45077	0.0545429	0.224621	0	0.550172	0.0297709	2.04507	0.378512
chrY:23731184-23731577	SST1	0	1.09382	0	1.76571	0	1.7182	0	0.561898	0	0.145247	0	1.39946	0.278639
chrY:23741554-23741929	SST1	0	0.752809	0.447283	0.286633	0.306029	1.52242	0.807536	0.58297	0	0.106389	0.172769	1.40012	0.146225
chrY:23750114-23750493	SST1	0	0.538558	0.0322419	1.42763	0	1.53406	0	0.193217	0	0.499262	0	2.41511	0
chrY:23752631-23753021	SST1	0	0.760919	0	1.47339	0.229797	1.19357	0	0.165918	0	0.330937	0.314523	1.88812	0
chrY:23755252-23755504	SST1	0	1.20227	0.182591	0.870274	0	0.478309	0.565802	0	0	0.564203	0	1.80749	0.102766
chrY:23756161-23756312	SST1	0	0.327181	0.325444	0.0356943	0	1.03856	0	0	0	0	0	2.20143	0.401117
chrY:23757529-23757905	SST1	0	0.662023	0.00296889	1.40036	0	1.52265	0.808986	0	0	0.350248	0.500272	2.33617	0
chrY:23758398-23758456	SST1	0	0.159087	0.795941	1.30632	0	1.64325	0.703553	0	0	0.676466	0.114394	1.96143	0.630666
chrY:23758622-23758778	SST1	0	0.802756	0.560842	2.26849	0	1.58196	1.25237	0.876032	0	0.0620803	0	2.67435	0
chrY:23759269-23759658	SST1	0	0	0.0772293	1.46224	0	1.34195	0.151222	0.578108	0	0	0.325789	1.1972	0
chrY:23760136-23760509	SST1	0	1.1102	0.414796	2.30971	0.0911243	1.82571	0	0	0	0	0.492315	0.925164	0.299104
chrY:23762714-23763096	SST1	0	0.6924	0.483942	1.74554	0	1.1599	0.610691	0	0.169489	0	0.0836287	1.74116	0.101031
chrY:23765143-23765676	SST1	0	0.982532	0	1.312	0	1.6125	0.478941	0.242255	0.00450858	0	0	2.41793	0
chrY:23767504-23768072	SST1	0.226373	0.964798	0.345805	1.47914	0	0.921741	0.388972	0	0	0.0189332	0.143002	1.67615	0.0311976
chrY:23899295-23899388	TAR1	0	0.327285	0.167833	1.00447	0.222397	1.81163	1.16948	0	0.286373	0	0	2.31631	0
chrY:23956449-23956628	TAR1	0	0.443681	0.479086	1.57155	0	1.65794	0.0368339	0.203828	0	1.6145	0.224769	2.75446	0.190021
chrY:23965841-23966035	SST1	0	0.545089	0	1.61447	0.273528	2.28448	0.644844	0.58138	0	0.0667712	0	1.93186	0
chrY:23966520-23966906	SST1	0	0	0.214274	0.791747	0.0325664	0.984779	0	0.28244	0	0.478361	0.589428	1.9437	0.149012
chrY:23968161-23968519	SST1	0	1.05798	0.786856	1.87352	0	1.43476	0.671067	0	0	0	0	2.24664	0.235237
chrY:23969210-23969367	SST1	0	0.2458	0	1.55996	0.466089	1.31675	0.495255	0.385011	0	0	0.291839	2.17127	0
chrY:23970731-23970971	SST1	0	0.857041	0	1.70327	0.489718	1.2106	0.278294	0.0181214	0	0	0.318531	2.04067	0
chrY:23971697-23971843	SST1	0	1.05007	0.24412	1.73846	0.314174	2.02873	0	0	0	0	0	2.64178	0
chrY:23975525-23975915	SST1	0	1.00125	0.607352	1.4964	0	1.02862	1.47962	0	0	0.188084	0.410048	2.03237	0.12413
chrY:23980681-23980928	SST1	0	0.464564	0.703269	1.55036	0	0.905959	0	0	0	0	0.0300818	1.41951	0.224868
chrY:23981642-23981796	SST1	0	0.583692	0.520337	0.133511	0	1.30717	1.18856	0	0	0	0.205468	1.52532	0
[truncated: 769 more rows]
