# Supplementary material for: Differential enrichment of H3K9me3 at annotated satellite DNA repeats in human cell lines and during fetal development in mouse
Source: Epigenetics Chromatin. 2021 Oct 18;14:47. doi: 10.1186/s13072-021-00423-6 (PMC8524813; doi:10.1186/s13072-021-00423-6)
Supplement: Supplementary file 4 — Additional file 4: Table S6. Average FC (log2) of H3K9me3 at human satellite elements that show significant differential enrichment between normal and cancer cell lines. P-value is calculated by ANOVA. [file 13072_2021_423_MOESM4_ESM.xlsx]

## Sheet: Sheet1
Table S6. Average FC (log2) of H3K9me3 at human satellite elements that show significant differential enrichment between normal and cancer cell lines. P-value is calculated by ANOVA.
coordinates	satellite family	Broad_Hmec	Broad_Nha	Broad_Nhek	Broad_Nhlf	Broad_H1hesc	Sydh_Pbmc	Broad_Gm12878	Broad_Monocd14ro1746	Broad_Nhdfad	Broad_Huvec	Broad_Hsmm	Broad_Hsmmt	Broad_Osteobl	Broad_Dnd41	Sydh_U2os	Broad_K562	Sydh_Mcf7	Broad_Helas3	Broad_A549Etoh02	Broad_Hepg2	Sydh_Nt2d1	P-val
chr12:34480678-34480979	GSATII	1.9756	1.30809	1.27295	0.815297	1.80599	0.382457	1.93205	1.74525	0.76757	2.08504	1.07134	1.34469	0.962712	0.811693	0	0	0	0.650783	0	0.576058	0	2.268e-05
chr12:34441414-34441771	GSATII	1.70876	1.30626	1.43201	1.45425	2.83302	0.831577	1.95539	2.05257	1.05123	1.69062	0.8794	1.35818	1.10984	1.25535	0	0	0	0.609774	0.186146	0	0.160042	2.768e-05
chr12:34531429-34531917	GSATII	1.96529	1.59881	2.552	1.72178	2.08574	0.386226	1.93829	2.19851	1.13051	1.47437	1.82685	0.637239	0.886347	1.29883	0.228135	0	0.0366229	0	0.0372698	0.494856	0	3.168e-05
chr12:34527521-34528067	GSATII	1.73347	1.24265	2.21494	2.14681	2.3732	0.413172	1.92905	1.82834	1.03134	1.22014	1.65565	0.00840083	0.68367	0.836231	0.427606	0	0	0	7.21e-05	0	0	3.718e-05
chr12:34447057-34447681	GSATII	2.40038	0.971818	1.93538	1.5464	2.24779	0.533693	1.3327	2.19986	0.814288	1.5437	1.77034	0.658573	1.15826	1.00716	0.318623	0.030661	0	0.682052	0	0.396598	0	3.729e-05
chr8:47335141-47335191	GSAT	1.01495	1.264	1.23406	1.46957	0.732313	0	1.44324	0.0519289	0.292228	1.19618	1.4813	1.01216	1.31322	0.486158	0	0.0205129	0	0	0.137307	0.0180644	0	4.885e-05
chr12:34512505-34512888	GSATII	1.15437	0.651472	2.06436	1.67348	1.90698	0.776534	1.9942	2.09867	1.45778	2.272	0.563353	1.52269	0.759616	1.17646	0	0	0	0.62485	0	0.328641	0	5.596e-05
chr12:34440983-34441414	GSATX	2.27885	1.12257	1.92156	1.05054	1.76478	0.201257	1.71697	1.79481	1.73985	1.49866	1.01999	1.38805	1.17807	1.05491	0.0396157	0	0	0.923415	0.0211812	0.3483	0	5.885e-05
chr12:34547652-34549183	GSATII	1.65143	1.33469	1.83678	1.15883	2.14822	0.295782	1.60476	2.19081	0.75292	1.67299	1.33986	0.609783	0.908867	1.11249	0.571628	0.111419	0.154441	0.306204	0	0	0	7.973e-05
chr12:34485873-34486344	GSATII	1.65883	0.891357	1.8487	1.52278	2.32925	0.234121	0.991144	1.81018	1.12578	1.98484	1.18502	0.818826	1.24061	1.05946	0.223744	0.355941	0	0.663727	0	0.487497	0	0.0001106
chr12:34493339-34493505	GSATII	0.633124	1.36886	1.4729	1.30637	1.62491	0.194818	1.53415	1.82265	1.26809	1.11684	1.25354	1.16493	0	1.11347	0	0.034427	0	0	0	0.0966397	0	0.0001319
chr12:34509534-34512455	GSATII	1.41043	1.15754	1.63281	1.26081	1.85618	0.176808	1.69092	1.71315	0.660536	1.37	1.24114	0.680315	0.74336	1.21307	0	0.20374	0	0.0881687	0	0.21661	0	0.0001375
chr12:34515360-34515831	GSATII	1.44186	1.08689	1.91317	1.02718	1.68686	0	2.1007	2.14362	1.08589	1.2831	1.22983	0.693677	0.597202	1.13106	0	0.128716	0.217206	0.118719	0.245508	0	0	0.0001528
chr12:34443585-34444394	GSATII	1.3464	1.25183	1.72399	1.64789	2.00615	0.293182	1.35619	1.91789	0.875749	1.8225	1.16526	0.439081	1.03313	1.14271	0	0	0.0494495	0.462963	0	0.645499	0	0.0001675
chr12:34526426-34526871	GSATII	1.9652	1.03667	2.03136	1.28898	1.84871	0	1.07741	1.72188	0.446902	1.61316	1.30474	0.82326	0.363463	0.88726	0	0	0	0.241755	0	0.507008	0	0.0002014
chr12:34547165-34547641	GSATII	2.29055	1.59416	1.59887	0.931456	1.95989	0.308617	0.0466447	2.12812	1.65278	1.98736	1.77388	1.27072	1.32016	1.25299	0.0496865	0	0.19357	0.308407	0	0.814436	0	0.0002523
chr13:19691461-19694117	REP522	1.47414	0.720427	1.62685	1.25308	1.40159	0.0105221	0.933361	1.364	0.574644	1.94641	0.920309	0.730992	0.863288	0.419625	0.210713	0	0.0345397	0.0766685	0.406961	0.605437	0.672652	0.0002697
chr12:34458594-34460463	GSATII	1.72085	1.14866	1.54078	1.16839	2.1654	0.212009	1.47407	2.4343	0.420671	1.785	1.0824	0.97563	0.87523	1.26535	0	0	0	0.542228	0	0.13673	0	0.0002845
chr6:63561639-63570521	SATR1	0.804747	0.446849	1.2222	0.946012	0.583057	0.340836	0.150625	1.01537	0.551639	1.28467	0.502239	0.354486	0.644825	0.414136	0	0.198884	0.461235	0	0	0.172603	0	0.0002958
chr12:34541454-34541823	GSATII	1.29052	0.723978	1.37959	0.969793	2.53408	0	1.92477	1.89666	0.0312399	1.75042	1.81002	0.991165	0.860176	0.453691	0.10122	0.0460859	0.227039	0.449303	0.17291	0.295053	0	0.0003195
chr12:34506891-34507661	GSATII	2.03178	1.1846	2.14137	1.11477	1.6826	0.447738	2.10028	2.08767	1.00601	1.62292	1.36487	0.62855	0.478817	1.36438	0	0.439857	0	0.572579	0	0	0	0.0003508
chr12:34524134-34526366	GSATII	1.46514	1.3277	1.79068	1.71663	1.63106	0.114567	1.61857	1.58531	0.317559	1.45097	1.06271	0.857583	0.582074	1.22876	0	0.223237	0.0094905	0.431848	0	0.176221	0	0.0003839
chr12:34528970-34529092	GSATII	0.430628	0.874946	1.62875	1.73388	1.74866	0.17525	0.939663	2.3349	0.243438	1.01525	2.17534	0.742161	0.912926	0.622846	0	0.218558	0	0.628298	0.00708066	0.0465469	0	0.0004246
chr4:8960058-8961137	SATR1	1.19824	0.365312	1.13765	0.703242	0.581255	0	0.819251	0	0.467081	0.661357	1.04299	0.0935467	0.421802	0	0	0.235837	0	0.101583	0	0	0	0.0004556
chr1:13159093-13160508	GSATII	1.56837	0.985959	1.66952	0.94709	1.89471	0	0	0	0.655892	1.36085	1.37045	0.475002	0.920895	0	0	0	0	0	0.0847582	0.366498	0	0.0004824
chr12:38551399-38553997	GSATX	0.854203	1.16204	1.90339	1.45058	1.94524	0.163215	1.69006	1.65973	0.605845	1.68486	1.43382	0.68	0.605968	1.28688	0.110256	0.0420139	0.127039	0.406058	0	0.336672	0	0.0005279
chr12:34486378-34486533	GSATII	1.15227	0.862971	1.68257	1.47946	2.57835	0	1.90722	1.65978	1.07041	2.03893	1.86619	0.461539	0.770144	1.52014	0	0	0	0.13711	0	0.0607253	0	0.0005733
chr12:34495460-34495590	GSATII	2.12229	0.601487	1.54057	0.555875	1.53733	0.348572	1.89312	2.56501	1.56959	1.73185	1.78633	0.256914	0.42503	0.628615	0	0.151703	0	0.887455	0	0.541782	0.0379725	0.0006017
chr12:34553257-34553374	GSATII	2.11531	2.05087	0.794728	2.11611	3.41022	0.328917	2.01244	2.43772	0.734421	1.67713	0.856452	0.885528	1.88233	1.23095	1.13356	0	0.403006	0.483612	0.0802483	0.172744	0	0.0006976
chr12:34472307-34472909	GSATII	1.96788	1.21415	1.23798	1.18109	2.58087	0.703251	1.45258	2.21042	1.32019	1.62327	1.43309	1.1504	1.18098	1.61646	0.0311693	0.590291	0.184648	0.787641	0	0.202098	0	0.0007022
chr8:47010780-47011655	GSAT	2.20194	1.23962	2.03373	1.48005	1.66682	0.467426	1.51023	2.06125	0.744678	1.85034	1.07624	0.695771	0.761447	1.19853	0.970552	0	0	0.470802	0.48727	0.346747	0	0.0007026
chr12:34466304-34469019	GSATII	1.75225	0.851623	1.62895	1.29232	1.83649	0.269237	0.973721	2.05783	0.72711	1.41878	1.08672	0.734031	1.03394	1.35187	0	0	0.0010672	0.596449	0	0.191992	0	0.0007133
chr12:34445971-34446545	GSATII	1.56118	1.39279	1.86421	0.801606	1.73284	0	1.78652	1.96748	1.65205	1.67378	0.930366	0.607664	1.05673	1.22663	0.545118	0.432938	0	0.776576	0	0	0	0.0007392
chr1:13201204-13202607	GSATII	1.99506	1.36762	1.40111	0.806093	2.11164	0.0567222	0	0	0.82877	1.06234	1.10503	0.574334	0.784546	0	0	0	0	0.116325	0	0.540166	0.00341514	0.0007991
chr12:34451463-34452119	GSATII	1.91961	1.21057	1.95117	1.66747	1.81321	0.0111092	1.016	2.23683	0.901348	1.28904	0.777864	1.31692	0.942421	1.37737	0.296534	0.212856	0	0.441834	0	0.449873	0.430382	0.0008101
chr11:43175517-43178361	SATR1	1.30741	0.254872	1.11857	0.582498	0.992645	0.133419	0.185511	0.598642	0.294971	0.943486	0.48388	0.197463	0.713361	0	0	0.177573	0.1149	0.146694	0.244266	0.2675	0	0.0008132
chr12:34540653-34541441	GSATII	1.13023	1.34093	1.77374	1.21317	2.19376	0.675301	1.54315	1.91391	0.949079	1.81039	1.17645	1.09098	0.785132	1.29733	0.592254	0	0.393834	1.006	0.118532	0.431687	0	0.0008829
chr12:34444982-34445566	GSATII	1.45563	1.04196	1.4518	0.326652	1.64187	0.259785	0.681557	1.69088	0.759386	1.15423	0.442323	0.9824	0.110123	0.950491	0.256455	0	0	0	0	0.218397	0	0.0009254
chr8:47344899-47346060	GSAT	1.85237	1.01644	1.51231	0.90656	1.69451	0.224374	1.2572	1.31507	0.00863031	1.98396	1.34237	1.15966	0.463602	0.635049	0.449366	0.573365	0	0.600945	0.156164	0.528911	0	0.0009322
chr12:34516625-34518088	GSATII	1.81927	1.22203	1.90174	1.24105	1.77022	0.219265	1.5359	2.06607	0.255525	1.4805	1.10494	0.806118	0.683508	1.45912	0.327124	0	0	0.284787	0	0.0869739	0	0.0009541
chr12:34512905-34513100	GSATII	1.16218	0.84612	2.3096	1.28339	1.81786	0.457846	1.74737	2.54596	0.779848	1.81066	0.36078	0.230277	1.12059	1.12452	0	0	0.297097	0	0	0.733858	0	0.0009604
chr12:34515878-34516467	GSATII	1.95029	1.48534	1.77846	1.78515	1.48263	0.420736	1.78079	1.85817	0.15804	1.73078	0.818311	0.327733	0.930404	1.57157	0	0	0	0.189148	0	0	0	0.001022
chr12:34553452-34555157	GSATII	1.42506	1.29096	1.65539	1.03473	2.17396	0.170079	1.40841	1.86594	0.933829	1.36367	1.3773	0.460795	1.05193	0.859755	0.862416	0	0.141197	0.760442	0.314279	0.753356	0	0.00104
chr12:34485034-34485645	GSATII	2.27053	1.39799	1.93363	1.01257	2.10073	0	1.48228	2.27611	1.07457	0.953586	0.908436	0.685599	0.675373	1.45074	0.280671	0.107246	0	0	0.0845542	0.408897	0	0.001148
chr12:34476677-34477329	GSATII	1.90725	1.39439	1.97381	1.53105	2.23417	0.283104	1.22424	2.44662	2.00552	1.51632	0.747198	0.328147	0.86807	1.41134	0	0.163254	0.426104	0.867019	0	0.385983	0	0.001158
chr12:34474585-34476702	GSATII	1.52899	1.04765	1.70197	0.944439	2.06143	0.243377	1.75381	2.18184	0.353718	1.45705	1.17612	0.751721	0.841973	1.39827	0	0.0382395	0	0.67228	0	0.0933573	0	0.001188
chr12:34469039-34470497	GSATII	1.40915	1.04879	1.91768	1.53819	1.77066	0.276961	1.47084	1.90774	1.02951	1.51921	1.42383	0.898812	0.67343	1.57092	0	0.320577	0	0.588306	0	0.295206	0	0.001192
chr12:34492489-34492710	GSATII	1.25887	0.744213	1.3538	1.55719	2.11652	0.307837	1.27528	1.80257	0.255005	1.00452	0.613371	1.07426	0.436887	1.23387	0	0	0	0.0582888	0	0.388101	0	0.001201
chr12:34461734-34462648	GSATII	1.23043	1.32297	1.5531	1.43712	1.56792	0.130918	1.34638	2.16619	0.697115	1.48006	1.37104	0.572172	0.509797	1.33557	0.486941	0.271593	0.318647	0.294618	0	0.230793	0	0.001296
chr12:34450074-34450542	GSATII	1.01531	1.21099	2.38177	1.55247	2.90268	0.664283	1.18426	1.89954	0.987757	1.59907	1.89081	1.01643	0.776727	1.67708	0.30395	0.272979	0	0.798863	0	0.299561	0	0.00135
chr12:34541849-34542009	GSATII	1.89747	0.983736	1.64132	2.07878	2.65229	0	2.02895	2.70513	0	1.82229	1.74545	0.903316	0.593535	1.41965	0.701789	0	0.0561673	0	0	0.309537	0	0.001354
chr7:158278029-158278331	SUBTEL_sa	1.4699	0.941933	1.90347	1.10573	0.0909889	0.127924	1.41312	0	1.12728	1.04973	0.847869	0.413215	0.501291	0	0	0	0	0.53059	0	0.579952	0	0.001375
chr12:34522636-34524121	GSATII	1.63571	1.28934	1.83826	1.03638	1.68381	0.00488247	0.693204	1.73372	1.22044	1.3433	1.68885	0.466048	0.65025	1.43541	0	0	0	0.302044	0	0.41148	0	0.001419
chr12:34470996-34472289	GSATII	1.74444	1.03538	1.69533	1.17617	2.34898	0.524455	1.15631	2.44442	0.721521	1.56756	1.4176	0.746476	0.684379	1.49623	0.127448	0.255186	0.445462	0.496718	0	0.545385	0.112593	0.001528
chr12:34488334-34488505	GSATII	1.37499	0.594491	1.13463	0.181713	0.820265	0.409853	0.944881	1.96821	1.20639	0.2955	0.926136	0.697329	0.851071	0.826998	0	0	0.34711	0	0	0.597565	0	0.001583
chr12:34533293-34535532	GSATII	1.46699	1.04531	2.00063	1.34652	2.27888	0.244363	1.40997	2.24886	0.611031	1.36091	1.42494	0.694934	0.861701	1.5548	0.341041	0	0.519632	0.382645	0.0533477	0.0900404	0	0.001629
chr5:26228051-26228147	D20S16	1.90909	0.982671	1.31384	0.45793	2.08444	0.0252131	0.0524576	0.566864	1.27257	1.96188	2.08108	0.53085	0.816862	0.611871	0.120246	0.452606	0.207018	0.395458	0.0321432	0	0.0268001	0.00167
chr12:34503222-34503349	GSATII	0.250707	1.0797	0.685671	1.27421	0.657512	0.415034	1.98573	2.22582	2.04676	2.14309	1.09986	0.987437	0.915643	1.52788	0	0	0.0986756	0.265017	0	0.016425	0	0.001769
chr12:34446545-34446753	GSATX	1.07556	1.37116	2.33719	0.0339903	1.69251	0	0.74417	2.2495	1.08249	1.8562	2.32711	0.426748	1.46574	0.907168	0.249567	0	0	0.822143	0	0.580097	0	0.001902
chr20:47102626-47102713	D20S16	0.657402	0.144516	0.654949	0.970095	0.409939	0.316389	1.3629	0	0.74028	0.0889964	0.857543	0.0747794	1.30408	0.191247	0	0	0.00275292	0.133471	0	0.287673	0	0.001906
chr12:34513225-34513762	GSATII	1.65213	0.893253	1.94281	1.44955	1.82691	0.0715156	1.03443	1.61219	1.00455	1.5312	1.83474	0.153403	1.08849	1.54252	0	0	0	0.636775	0	0.0571938	0	0.001921
chr12:34542121-34542610	GSATII	1.6637	1.38343	2.14502	1.91991	2.65126	0.353922	1.66494	2.62312	0	1.85265	1.61385	0.681899	1.08942	1.5679	0.468343	0	0.723742	0.451783	0	0.552869	0	0.002023
chr12:34514427-34515325	GSATII	1.09116	0.708929	1.87429	0.833238	1.64534	0.199286	2.16918	2.07568	0.200969	1.45144	1.45888	0.7492	1.54057	1.49997	0	0.038675	0	0.610908	0	0.0812714	0	0.002061
chr12:34460479-34461714	GSATII	1.47066	1.28425	1.15917	1.11245	2.21182	0.45546	1.13377	1.85276	0.964443	1.23969	1.2527	0.666157	1.14126	1.66448	0	0.0345256	0.0399525	0.36224	0	0.34813	0	0.002077
chr12:34364088-34364897	GSATX	2.29563	1.40193	1.53873	1.70272	2.18131	0.435949	2.00885	1.24078	0.310526	2.00746	1.57785	0.257337	0.429396	1.22042	0.58083	0.0578869	0	0.481175	0.692365	0.466048	0	0.002167
chr12:34505738-34506597	GSATII	1.32835	1.11069	2.02375	0.983809	1.90952	0.0158115	0.861122	1.64241	0.00989175	1.62277	0.850311	0.63171	0.824002	1.33344	0	0	0	0.283863	0	0	0	0.002251
chr12:34538138-34538423	GSATII	2.37567	0.601792	1.99869	1.06428	1.74572	0.310747	1.00133	1.8322	0.730523	1.5155	1.16292	1.33518	1.1642	1.73629	0.00898878	0	0	0	0.133853	0.517608	0	0.002268
chr12:34549353-34551917	GSATII	1.29981	1.49741	1.58046	1.31973	1.93894	0.378634	1.83982	2.20042	1.01562	1.22892	1.2012	0.686496	0.950789	1.73436	0.35199	0	0	0.401292	0	0.497556	0	0.002295
chr12:34531238-34531367	GSATII	1.59065	1.0086	2.05864	0.0990258	2.37563	0	1.57694	1.76515	0.712464	1.87295	1.08716	0.561096	1.88192	1.25719	0.384934	0.706959	0	0	0.0269133	0.395611	0	0.002299
chr8:46932155-46938924	GSATX	1.66708	1.22466	1.97874	1.27722	1.84345	0.349875	1.63058	2.22657	0.660271	1.81997	1.3604	0.647628	0.746751	1.28643	0.106496	0	0.0979209	1.13177	0.624803	0.462597	0	0.002305
chr8:47346073-47348650	GSAT	1.47734	0.893914	1.60091	0.943681	2.0667	0	1.12997	0.858976	0.289634	1.57861	1.03763	0.612758	0.596267	0.791606	0.317651	0.128161	0	0.721408	0.420358	0.285852	0	0.002311
chr12:34507684-34507951	GSATII	1.91933	0.883167	2.18346	1.66288	1.44769	0.124116	2.20761	2.64861	1.30771	1.80676	1.64827	0.929723	0.0537647	1.45955	0	0.560783	0.429021	0.907944	0	0.266073	0	0.002379
chr5:98553169-98555486	SATR1	0.463779	0.255489	0.83716	0.472353	0.850039	0.475147	0	1.03156	0.173422	0.471905	0.376757	0.246384	0.722142	0	0	0.429546	0.119303	0	0.340688	0.168783	0	0.002395
chr12:34447583-34448194	GSATII	1.36098	1.05082	2.43289	1.73292	2.07685	0.37089	1.41648	2.37775	0.58938	1.5378	1.08604	0.117442	1.08697	1.44303	0.186412	0	0.0688221	0.975344	0	0	0	0.002411
chr13:19690755-19690929	REP522	1.1496	2.01209	1.46188	1.85151	2.18839	0.514158	1.90561	2.01203	0	1.20632	1.0907	0.502962	2.15086	0.17154	0.584963	0	0.413897	0.605428	0.541564	0.606869	1.35871	0.002419
chr2:95429666-95429768	HSAT5	1.6874	1.35762	0.614371	0.97417	1.68304	0.0622875	0.445345	0	0.950005	1.95888	1.90319	0.260399	0.987496	0.284408	0.562387	0.618643	0	0.255948	0.0724351	0.138762	0	0.002437
chr12:34450629-34451161	GSATII	1.71313	0.951879	1.62209	1.63531	1.64403	0	1.17196	2.12845	0.67133	1.58867	0.778738	0.482363	0.869026	1.51089	0.128993	0.149038	0	0.430424	0	0.148101	0	0.002443
chr12:34482769-34484659	GSATII	2.17772	1.15476	1.66502	0.87386	2.24514	0.302617	1.47916	2.44483	0.514572	1.80048	1.14861	0.455818	1.1726	1.77424	0	0	0	0.501037	0	0.06067	0	0.002502
chr12:34532201-34532694	GSATII	1.85957	1.4177	2.02566	0.366633	2.30882	0.699614	1.81142	2.17238	1.00252	1.36295	1.36342	0.448542	1.0919	1.6281	0.354847	0.378489	0.0695784	0.475873	0	0.746734	0	0.002523
chr22:49799400-49799557	BSR/Beta	1.24189	0	2.09092	0.493494	0.499445	0	0.768299	0	0.784898	1.94652	0.536272	0.623923	1.22098	0	0	0	0	0.131194	0	0	0.389071	0.002531
chr8:47320372-47321782	GSAT	1.56799	1.05259	1.53195	1.19886	1.77808	0	1.46763	1.64602	0.638778	1.76581	0.953466	0.398788	0.822706	0.784303	0.153961	0	0.0347228	1.10851	0.66502	0.377424	0	0.002581
chr11:48991170-48994231	SATR1	1.2397	0.619789	1.40548	0.573549	1.55911	0.0323407	0.557748	0.882228	0.764227	1.27825	0.431548	0.25841	0.658088	0.312979	0	0.445462	0.307265	0.497025	0	0.530291	0	0.002591
chr12:34481567-34482749	GSATII	1.71395	0.975227	1.6367	1.24378	1.99294	0.605703	1.03455	1.87466	0.162313	1.57315	1.32456	1.03962	0.702985	1.53283	0	0	0	0.795185	0	0.208804	0	0.002591
chr12:34518287-34518521	GSATII	1.21672	1.0292	1.67368	0.751044	2.15071	0.391097	1.16438	2.7337	0.771615	1.3251	1.82755	0.6284	1.55888	1.47331	0	0	0	0.295723	0.00969114	1.07215	0	0.002814
chr12:34528204-34528952	GSATII	1.56368	1.31075	1.56001	1.41013	2.15795	0.315102	0.919302	1.81708	0.836352	0.724572	0.905289	0.777864	0.960104	1.62567	0.132893	0	0.219624	0	0	0.41071	0	0.002855
chr12:34490813-34490952	GSATII	2.18228	0.660253	1.6681	0.165044	2.14337	0	1.60452	2.03339	0.867549	1.21448	1.90179	0.92669	0.228209	1.32676	0	0	0	0.662397	0	0.00745387	0	0.002931
chr12:34488135-34488310	GSATII	2.139	0.595169	0.792897	1.19283	2.00644	0.413811	2.11889	2.52533	0.174151	1.19528	0.295347	0.399696	0.440718	1.02872	0	0	0	0.462188	0	0	0	0.002954
chr12:34491284-34491431	GSATII	2.17413	0.801399	1.56236	1.28116	1.14518	0.102591	1.49313	2.71653	0	1.91219	0	0.781998	0.427746	0.742032	0	0	0.367237	0.479293	0	0	0	0.003007
chr8:47335204-47342597	GSAT	1.84219	0.940347	1.40242	1.03233	1.845	0	1.40648	1.32735	0.562924	1.5157	1.20847	0.528881	0.607456	1.07946	0.315833	0	0	0.83611	0.473693	0.336843	0	0.003051
chr12:34463853-34465124	GSATII	1.78213	1.17845	1.56569	0.912849	1.93957	0.183734	0.84899	1.95274	0.99821	1.62023	0.798822	0.694925	0.521995	1.62927	0	0	0	0.287165	0	0.104202	0.0741355	0.003077
chr6:63544686-63552323	SATR1	1.11078	0.506297	1.04409	0.707852	0.218198	0.413681	0.227285	0.963097	0.416245	1.37837	0.273934	0.279733	0.611031	0.391867	0	0.421587	0.399466	0	0.180963	0.206956	0	0.003098
chr4:9452484-9453282	SATR1	1.15449	0.450739	0.587835	0.912964	0.844	0	0	0.0257517	0.778806	0.77246	0	0.512227	0.065972	0	0	0	0	0	0.175965	0.198557	0	0.003128
chr6:63559719-63561803	SATR1	1.31247	0.427284	1.17496	0.978606	0	0.678144	0.64725	1.48133	0.358137	1.77169	0.524846	0.43158	0.731904	0.258362	0	0.529291	0.558699	0.243145	0.204529	0.340995	0	0.003206
chr12:34538672-34539620	GSATII	1.45696	1.4575	2.12554	1.70191	2.26148	0.353109	1.36898	2.22228	0.695575	0.622762	0.918226	0.683643	0.510739	1.46523	0.494876	0.18716	0.0216076	0.733597	0	0	0	0.003209
chr12:34539977-34540527	GSATII	1.83039	1.29762	1.74664	0.929253	1.28795	0.188819	2.08185	2.21572	0.936425	1.5646	1.16191	0.140923	0.55399	1.13272	0.131128	0	0.171963	0.953965	0.258917	0.624756	0	0.003211
chr16:32869136-32869321	REP522	0.548723	1.00313	1.664	0.108156	1.62706	0	0.780234	1.77156	0.917722	1.65366	1.39747	0.345101	0.839016	0	0	0.412001	0	1.09659	0.372495	0	0	0.003232
chr8:43422997-43423727	GSATX	2.25996	1.43475	1.61424	1.82431	2.14428	0.121095	1.52618	1.69969	0.785676	2.13424	1.67036	0.59745	1.09887	1.37478	1.03408	0.136073	0.447135	0.798133	0.77295	0.613541	0.0341734	0.003251
chr12:34360862-34361040	LSAU	1.87596	1.04613	1.96323	1.28073	1.6997	0.28206	1.6157	1.53912	1.94015	1.35322	1.73675	1.05162	0.744566	1.29222	1.19468	0.347099	0	0.685438	0.850695	0.689952	0.230117	0.003269
chr12:34505190-34505726	GSATII	2.11942	0.897783	2.34796	1.32925	2.06154	0.031621	1.52076	1.76889	0.522478	1.46001	1.08051	1.08079	0.141315	1.25784	0	0.4705	0.55026	0.567175	0	0.423255	0	0.003284
chr12:34537224-34538124	GSATII	1.56258	0.902923	2.22503	1.44411	2.03459	0.166883	1.72258	2.1296	0	1.99101	1.75124	1.06948	0.873467	1.90708	0	0	0.0245608	0.349116	0	0.266037	0	0.003342
chr12:34480997-34481586	GSATII	1.62473	1.1894	2.19579	1.3586	2.07818	0.41354	1.89266	2.28032	1.13604	1.4509	1.33954	1.05124	1.28738	2.08429	0	0	0.262926	0.610492	0	0.399554	0	0.003352
chr2:131201745-131201844	HSAT5	0.566484	0.867137	1.25091	0.611465	0	0	0.142949	0	0.447346	0.00963382	1.31706	1.06187	0.670242	0	0.321928	0	0	0	0	0	0	0.003435
chr8:47027098-47035377	GSAT	1.54707	1.26419	1.7131	0.93867	1.75717	0.00710937	1.36766	1.35828	0.626392	1.46798	0.945038	0.499568	0.272155	1.05552	0.333	0	0	0.759429	0.47606	0.28863	0	0.003472
chr11:43190177-43191847	SATR1	0.844787	0.790055	1.03674	0.698485	1.03411	0.0849215	0.45855	0.758542	0.341291	1.59546	0.492161	0	0.543634	0.12655	0.0971928	0.279008	0.348788	0.160546	0.190451	0.55028	0	0.003505
chr5:98555515-98564971	SATR1	0.503939	0.368858	0.831115	0.85267	0.852702	0.324603	0.128584	0.838444	0.468385	0.278092	0.334259	0.0198869	0.598813	0.145821	0	0.388851	0.217107	0.172078	0.330283	0.195373	0	0.003526
chr12:34529137-34530564	GSATII	1.77787	1.35487	1.57545	0.595198	1.88731	0.199361	0.93702	2.10287	0.383198	1.70271	0.912933	0.642859	0.785601	1.51946	0.128056	0.170181	0	0.376768	0	0.208742	0	0.003541
chr12:34487764-34487914	GSATII	2.1092	1.06636	2.0082	0.620877	2.17047	0	1.70619	1.73365	1.42032	1.83386	2.02435	1.26007	0.936093	1.98859	0.323854	0	0	0.619385	0	0.37109	0	0.003638
chr2:130810886-130810971	HSAT5	0.75552	0.851967	0.633627	1.1442	0.900946	0	0	0	0.0790196	0.295476	0.175838	0.765662	1.14585	0.196355	0	0	0	0	0.366062	0.000879776	0	0.00379
chr8:43416380-43420305	GSATX	1.56902	1.37877	1.78851	1.4257	1.67912	0.0311693	1.07414	1.8721	0.968548	1.6814	1.2601	0.651279	1.22603	1.24171	0.626037	0.339525	0.3097	1.22979	0.429	0.347325	0.417261	0.003848
chr8:47011689-47027087	GSAT	1.56743	1.1475	1.66002	1.15178	1.83477	0.006061	1.38132	1.59128	0.63799	1.7257	1.17311	0.704598	0.55509	1.30104	0.593163	0.0292762	0	0.679262	0.593134	0.206118	0	0.003885
chr8:47183670-47188546	GSAT	1.73362	1.13978	1.62168	0.87074	1.71432	0	1.14354	1.14563	0.679802	1.40037	1.1204	0.545197	0.475095	1.05258	0.485911	0.131879	0	0.846497	0.400669	0.14526	0	0.003951
chr13:61793406-61799464	SATR1	0.49056	0.144529	0.862336	0.657283	0.268398	0.512894	0.0986486	0.881813	0.745117	0.815043	0.160107	0.335083	0.72927	0.215604	0.162429	0.477449	0.311073	0.125426	0.215281	0.146681	0	0.004076
chr8:47038861-47054675	GSAT	1.63894	1.11803	1.75673	1.06501	1.82124	0.138316	1.19698	1.58313	0.773085	1.50698	1.10897	0.696697	0.492048	1.26878	0.560343	0.10017	0	0.697889	0.520819	0.516166	0	0.004147
chr12:34520155-34520735	GSATII	1.73638	0.995593	1.83405	1.76114	1.51106	0.361892	1.52316	2.00231	0.512783	1.00589	0.327308	1.1219	0.511569	1.64599	0.119542	0	0	0.500649	0	0.0260351	0	0.004159
chr13:19517332-19519292	GSATX	1.906	1.23227	1.71134	1.55508	2.14054	0	1.12169	1.31336	1.08197	1.59901	1.23041	0.8879	0.748264	0.883988	0.0109803	0.419043	0	0.16791	0.723917	1.46765	0	0.004217
chr7:64328349-64328568	SST1	1.62163	0.670677	0.953012	0.896667	0.897527	0.233189	0.916637	1.79138	0.508976	1.54114	1.12683	0.568441	0.973222	0.718167	0.475936	0.577315	0.739641	0.600336	0.472269	0	0	0.004279
chr8:47054693-47064670	GSAT	1.48527	1.15606	1.80761	1.2391	1.91468	0.0419438	1.156	1.70026	0.676123	1.58016	1.23492	0.684567	0.590454	1.14371	0.447939	0.0892676	0.0534867	0.845671	0.691954	0.613475	0	0.004335
chr5:177723472-177723574	GSATX	0.701957	0.997061	0.532955	1.38258	0.636098	0.562797	0.195398	0	0.641028	0.742248	1.30317	1.19023	0	0	0	0	0.674777	0.535476	0.116737	0.0695784	0	0.004457
chr8:47094922-47096877	GSAT	1.6193	1.4604	1.59224	0.978078	2.2242	0	1.09277	1.18415	0.782039	1.63609	1.20689	0.712754	0.463277	1.11513	0.0357084	0	0	0.789404	0.629436	0.724423	0	0.004501
chr17:15636413-15636514	HSAT5	1.38998	0	1.63398	0.836482	1.54211	0	0.948332	0.779251	0	0.681008	1.48055	1.05163	0.26206	0	0	0.204329	0	0.41472	0.78406	0.0866207	0	0.004596
chr12:34552333-34553222	GSATII	1.23242	1.55714	2.1768	1.47736	2.18205	0.309339	0.771345	2.27955	0.827071	1.83142	1.43808	0.62966	1.10085	1.7254	0.982393	0	0.229428	0.0950737	0.0761212	0.501128	0	0.004801
chr8:46926823-46931221	GSATX	1.60688	1.08358	1.72656	1.1982	1.59995	0.146694	1.33444	2.1626	1.01184	1.5633	1.27773	0.374222	0.870321	0.950804	0.136677	0	0.199223	1.01454	0.521473	1.1202	0	0.004893
chr12:34442987-34443583	GSATII	1.59685	0.789838	1.52694	0.981553	1.611	0.0259501	1.50061	1.89093	1.42587	1.55316	0.934954	0.947045	0.661978	1.66479	0.0617347	0	0.167486	0.107875	0	0.728103	0	0.004911
chr12:34477334-34478982	GSATII	2.04393	1.01831	2.07121	1.16305	2.36542	0.208655	1.68951	2.15466	0.729757	1.48363	1.07201	0.566572	0.828485	1.7606	0.423729	0.245423	0	0.759054	0	0.0415093	0	0.004916
chr8:47353623-47360270	GSAT	1.52087	1.26074	1.61503	1.06932	1.81634	0.0877887	1.10929	1.64107	0.903771	1.55843	1.13775	0.940325	0.652161	1.361	0.65667	0.166291	0.0418878	0.837564	0.551176	0.349614	0	0.005078
chr12:34451059-34451231	GSATX	2.17784	1.50872	2.41703	2.24992	1.57113	0	2.09686	1.40651	0.2834	1.84185	0.718824	0.10087	1.0569	1.96727	0.0778446	0	0	0	0	0	0	0.005097
chr12:34542627-34545574	GSATII	1.61924	1.46055	1.96447	1.25913	1.99245	0.16615	1.23522	2.30989	0.594912	1.15361	1.27665	0.675301	0.826022	1.63873	0.384536	0	0.24173	0.614587	0	0.615294	0	0.005114
chr8:47130303-47134985	GSAT	1.73843	1.09181	1.76762	1.10613	1.78834	0	1.4365	0.272023	0.950058	1.62735	1.23173	0.909259	0.092018	1.05036	0.440208	0	0	0.79013	0.484489	0.237356	0	0.005201
chr11:48990500-48991156	SATR2	1.401	0.206918	0.890517	0.87423	2.28581	0.523562	0.622265	1.08304	0.284952	1.04975	0.931169	0.235347	0.436418	0.556738	0.303144	0.635104	0.316204	0.0137695	0	0.23201	0	0.005257
chr1:13202522-13202619	GSATX	1.47519	0.599794	1.3722	0.323716	1.29167	0	0	0	0.736968	1.07935	0.450739	0.532107	0.463392	0	0	0.392284	0	0	0.0427844	0.435927	0.162971	0.005288
chr6:63556908-63559210	SATR1	0.913929	0.7451	0.970935	1.11634	0.344522	0.141158	0.360949	0.889263	0.496452	1.46754	0	0.139024	0.407886	0.574818	0	0.314012	0.358284	0	0	0	0	0.005411
chr12:34507994-34509116	GSATII	1.37129	1.13946	1.57742	0.988041	2.0342	0.0337366	1.54261	1.94339	1.14007	1.46164	1.1629	0.838177	0.736856	1.67718	0	0.251386	0	0.419798	0	0.769315	0	0.005477
chr8:47096888-47098510	GSAT	1.80002	1.14886	1.91219	0.814214	2.0443	0	1.49511	1.21385	0.436919	1.4117	1.41353	0.850855	0.239215	1.33247	0.192232	0.29799	0	0.617026	0.577683	0	0.0980287	0.005546
chr12:34539635-34539791	GSATII	2.05035	0.545741	1.38054	1.85753	2.6447	0	1.29974	1.64915	0.867549	2.26133	1.86864	0.736276	0.995673	1.55971	0.0260493	0	0.205718	1.29184	0	0.325168	0	0.00555
chr8:47321793-47335129	GSAT	1.57715	1.01608	1.68802	0.878152	1.7867	0	1.28326	1.3135	0.484087	1.61981	1.29692	0.570414	0.709211	1.18427	0.531658	0.220181	0	0.763463	0.547943	0.329399	0	0.005688
chr12:34546783-34547119	GSATII	1.13945	0.774443	1.70301	1.67777	2.64009	0	1.60951	1.93978	0.0498398	2.13533	0.9568	0.0229714	0.636107	0.922495	0.195096	0	0.784998	0.358284	0.252137	0.123309	0	0.005689
chr21:15352758-15354642	REP522	0.266805	0.761838	1.51252	0.83628	0.351436	0.0252982	0.79922	1.02629	0	1.24185	0.952393	0.51931	0.395513	0	0.0524855	0.39754	0	0.408994	0	0.632668	0	0.005963
chr2:95567718-95568702	SATR1	1.22912	0.296745	0.835843	0.500272	1.9073	0.149454	0.296017	0.411903	0.96146	0.783767	0.13047	0.365256	0.848189	0	0.376168	0.0680241	0.133524	0.274721	0	0.492479	0.149481	0.005979
chr12:34441755-34442004	GSATX	1.46467	1.23876	1.17688	1.22458	2.59265	0.605039	1.26783	1.28351	0.3373	1.79368	1.37581	1.42877	1.67301	1.36734	0.714918	0	0	0.562279	0.101852	1.35236	0	0.006032
chr19:54444931-54445203	MSR1	0.698974	0.700901	1.38362	1.12768	0.587941	0	0.982663	2.03968	0.383718	0.10017	0	0.477024	0.0032856	0.151963	0	0.0357365	0	0	0.268386	0.238065	0	0.006183
chr12:34484860-34485023	GSATII	2.3187	0.887408	2.36774	1.63403	2.63957	0.268854	1.16032	1.59153	0	1.69541	1.82968	1.39795	0.820992	1.89944	0	0.114674	0	0.18456	0	0.996237	0	0.006236
chr19:41641059-41641275	MSR1	0.651848	0.861709	0.669254	1.45388	1.65849	0	0.764745	0	0.899114	0.0241353	1.33028	0	0	0	0.206568	0.0848671	0	0.105759	0	0	0.294959	0.006393
chr8:47124815-47130292	GSAT	1.50564	1.04868	1.53472	0.59098	1.7192	0	1.09788	0	0.186298	1.62087	1.06714	0.523552	0.161178	0.670215	0.084214	0	0	0.674054	0.050021	0.259387	0	0.00651
chr12:34478969-34480659	GSATII	1.66725	1.37818	1.63283	0.782224	2.11968	0.464626	0.913539	1.98373	1.02004	1.6302	1.02939	0.684585	1.02536	1.86663	0	0.200956	0.167974	0.521382	0	0.459904	0	0.006571
chr12:34445567-34445966	GSATII	1.3803	0.79575	1.60973	1.36796	1.92566	0	0.80431	1.70391	1.04768	1.07109	1.3441	0.390778	0.814304	1.4169	0.254824	0	0	0.5643	0	0.691793	0	0.006584
chr19:50728992-50729975	MSR1	0.84083	0.148791	0.617374	0.433024	0	0	0.0861723	0.325847	0	0.492192	0.15195	0.245861	0.248923	0	0	0.221518	0	0	0	0.0518175	0	0.00661
chr12:34486563-34487099	GSATII	1.72209	1.3267	2.20636	1.88992	2.53325	0.57446	2.13194	1.43309	0	1.65922	1.27647	0.308442	0.154674	1.96892	0.150599	0	0	0	0	0.284479	0	0.006786
chr8:47316557-47320361	GSAT	1.63159	1.14108	1.53306	1.13955	1.53235	0.143537	1.31942	1.32076	0.818818	1.33833	1.48742	0.672498	0.750624	1.21688	0.785885	0.291934	0.0568055	0.89358	0.449609	0.63951	0	0.006802
chr11:43179789-43180844	SATR1	1.05834	0.56989	1.42267	0.68568	1.16833	0	0	0	0.119144	0.875127	0.822363	0.0833291	0.336238	0	0	0	0.191095	0.0972197	0	0.135101	0.326342	0.006834
chr12:34442004-34442594	GSATII	1.86845	1.23522	1.2976	0.893836	2.22622	0.352386	0.882862	1.10901	1.19109	1.73082	1.15952	0.70877	0.664874	1.63706	0.405415	0	0	0.567983	0	0.60221	0	0.00708
chr22:17229019-17229692	SST1	2.01725	1.12722	1.93515	1.75336	1.51441	0	1.37483	0.962734	1.01859	1.98924	2.03699	0.685366	1.14926	0.976422	0.69829	0.68559	0.194957	0.565305	0.201747	1.55547	0	0.007518
chr8:47546894-47547364	BSR/Beta	0.556709	0.754443	1.78309	0.511934	2.14797	0.341063	0.64548	1.62144	0	1.63498	1.77159	0.951536	0.514572	0	0.514006	0	0	0.178785	0.871773	0.917019	0	0.007532
chr17:22067903-22068073	REP522	1.33553	1.08149	2.84657	2.13343	1.8118	0.308349	1.30332	2.00939	1.88671	1.14298	0	0.272214	1.18504	0.0585936	0	0.1523	0.768841	0.89868	0.216349	1.30727	0.547904	0.007539
chr11:43178265-43179765	SATR1	1.15888	0.0658756	0.781846	0.592014	0.82559	0	0.215505	0.333172	0	1.25607	1.01181	0.0657239	0.473049	0.106456	0	0.368455	0	0.206206	0.190425	0	0	0.007562
chr14:95385354-95385470	BSR/Beta	1.31955	1.6773	2.04707	1.90727	0	0	0.354903	0	0	1.55094	1.34324	0.214336	0.559482	0	0.220107	0	0	0.657347	0	0	0	0.007642
chr12:34536947-34537211	GSATII	1.89621	0.385276	2.17401	2.01686	2.96979	0.393987	0.998701	2.23653	0.726544	1.80979	2.37501	0.370075	1.12733	1.73736	0.67781	0.379066	0.966726	0.104431	0.00259452	0.5078	0	0.007845
chr12:34472927-34473742	GSATII	1.62725	1.1848	1.63408	1.63337	2.05753	0.121267	1.72928	1.65366	1.7598	1.54575	0.375167	0.863978	0.446775	1.86418	0.157005	0.412651	0	0.461581	0.217032	0.416321	0	0.00786
chr8:47084769-47094911	GSAT	1.51616	1.16365	1.58864	0.970044	1.86014	0.0267717	1.05326	1.35307	0.480141	1.49836	1.26271	0.661321	0.805301	1.04644	0.886932	0.000490433	0	0.624419	0.59212	0.680234	0	0.007925
chr12:34501500-34501851	GSATII	1.17167	1.01672	0.701673	0.887993	0.907706	0.300674	1.21701	1.46173	0.365592	1.34437	0.63463	0.0462815	0.254715	0.976782	0	0.537226	0	0	0	0.467999	0	0.00798
chr12:34526883-34527430	GSATII	1.88599	0.792897	1.76485	1.48931	2.52728	0	1.46276	2.09125	0.84867	1.57634	1.14899	0.390293	0.845309	1.71725	0.107755	0.0609328	0.135784	0.835657	0.476216	0.213167	0	0.008222
chr12:34522261-34522625	GSATII	1.32393	0.889847	2.0426	1.29571	1.52646	0.508277	1.18925	2.13556	0.741083	1.10753	1.90865	0	1.28145	1.78863	0	0.62896	0.386701	0.167666	0.241816	0	0	0.00829
chr12:34470515-34471014	GSATII	2.06169	1.46793	1.08765	1.45647	2.33881	0.682465	1.44207	2.39821	0.610256	1.51499	0.139561	1.06774	0.792289	1.67217	0	0.496677	0.955744	0.208779	0.452216	0	0	0.008311
chr8:47098522-47108827	GSAT	1.69578	1.12659	1.83161	1.03068	1.88643	0	1.53221	1.1596	0.777779	1.59201	1.50792	0.748307	0.404685	1.3709	0.558101	0	0.00848689	0.880302	0.628344	0.333275	0	0.008329
chr2:241876066-241876247	BSR/Beta	0.36362	1.59767	1.33535	0.656167	1.23307	0.59211	1.85642	0.279388	0	0.616198	2.75093	2.49347	1.06063	0	0.448066	0	0	0.593813	0.575632	1.03853	0	0.008385
chr12:34453039-34457907	GSATII	1.75872	0.981422	1.73017	1.32908	2.12356	0.0472592	1.58798	2.21631	0.728103	1.5211	0.916683	0.667856	0.723026	1.80276	0.443829	0.107045	0.125585	0.65461	0	0.249008	0	0.00845
chr8:47109800-47124802	GSAT	1.5403	1.13527	1.66703	0.813007	1.72845	0	1.18117	0.497852	0.563129	1.55003	1.2204	0.704704	0.399456	1.19489	0.339776	0.129323	0	0.648429	0.520166	0.306122	0	0.008776
chr8:43420872-43422982	GSATX	1.67495	1.16088	2.1095	1.68706	1.8603	0.218161	1.69242	1.86673	0.597364	1.77766	1.41395	1.42145	1.22882	1.62671	0.821898	0.429836	0.333756	1.16324	0.586068	0	0.936591	0.008813
chr9:44822476-44823514	SST1	1.45246	0.811446	1.67333	0.910441	1.52566	0.115925	1.20322	0.956205	0.922167	0.885645	0.390117	0.647259	0.420887	0.256503	0.104377	0.386005	0	0.768239	0.835285	0.761311	0.107112	0.008947
chr12:34520901-34522222	GSATII	1.14722	1.05732	1.47872	1.3221	1.97614	0.459295	1.65481	2.41117	0.205393	1.12718	0.657731	0.102483	0.875119	1.6978	0.0957084	0.169515	0.366678	0.0180074	0	0	0	0.009047
chr8:47246819-47255703	GSAT	1.70579	1.07306	1.57911	1.00589	1.726	0.299139	1.35202	1.98719	0.703747	1.67567	1.29057	0.684065	0.870858	1.22289	0.767917	0.513491	0.402897	0.951468	0.862574	0.61001	0	0.009123
chr2:130811031-130811130	HSAT5	0	0.828697	1.23286	0	0.445419	0	0.311038	0	0.852742	1.25055	0.00337196	0	0.88251	0	0	0	0	0	0.0560285	0.0900133	0	0.009226
chr8:47352564-47353523	GSAT	1.75321	0.929496	1.20233	1.21364	2.03703	0	0.436162	1.11537	0	1.56029	1.01072	0.792364	0.756665	0.688001	0.836684	0	0.0934114	0.727006	0.308873	0.416775	0	0.009229
chr8:43399925-43405645	GSATX	1.71007	1.32687	1.66583	1.19568	1.69022	0.0302089	1.35403	0.980098	1.077	1.72058	1.17573	0.796756	0.951752	1.2674	0.570725	0	0.408016	1.02988	0.924031	0.432372	0	0.009316
chrX:58148088-58150213	HSAT4	1.16775	0.485293		0.944761	1.58172	0.66821				1.14194	0.314952	0.782652	0.783867	0.107273					0.350995	0.621046	0.274769	0.009328
chr4:8970859-8971889	SATR1	0.718395	0	0.635336	0.159823	0.692043	0	0.418287	0	0.321801	0.525367	0	0.206406	0.319121	0	0	0.381627	0	0	0	0	0	0.009338
chr6:63576499-63580710	SATR1	0.97933	0.395227	1.0424	0.815969	0.531828	0.38809	0.00764044	0.862051	0.571881	1.43319	0.398219	0.116804	0.664983	0.444688	0	0.306636	0.574877	0.0459042	0.249239	0.352747	0	0.009402
chr12:34545599-34546769	GSATII	1.28115	1.1587	1.62541	0.861757	1.88031	0.522056	1.41824	2.15822	0.401696	1.87595	1.30532	0.615689	0.97662	1.86449	0.566348	0.378423	0	0.341804	0	0.343226	0	0.009604
chr8:47344353-47344884	GSAT	2.03466	0.573229	1.23001	0.780806	2.21926	0	0.387649	0.432756	0.363945	1.40456	0.886542	0.325812	1.29974	0.523532	0.355997	0.0668125	0.0120537	0.965906	0	0.249263	0	0.009648
chr8:47348662-47351540	GSAT	1.78745	0.950035	1.45101	1.07793	2.06251	0.0367917	1.14405	1.17125	0.782778	1.55022	1.0329	0.537684	0.500374	1.43998	0.489142	0	0	0.602884	0.512389	0.244266	0	0.009693
chr5:1624081-1624167	D20S16	0.382191	0.283791	1.34937	1.32294	0.796556	0.158699	0.0342862	0.0921804	0.90465	0	1.32246	0.351866	0	0	0	0.447209	0	0	0	0.0632544	0.076778	0.009754
chr12:38545411-38551396	GSATX	0.52692	1.01925	1.83284	0.924518	1.73752	0	1.46336	1.52279	0.662661	1.5421	1.03077	0.645074	0.791947	1.62093	0.181726	0.117562	0	0.444709	0	0.285864	0	0.009762
chr15:82002329-82002604	SATR1	0.807891	0.0180644	1.0791	1.02191	1.67849	0.892951	0.809513	0	0.434348	0.932658	0	0.250295	0.286893	0	0	0.723655	0	0.385762	0	0	0	0.009813
chr12:34451226-34451448	GSATII	2.30569	2.23226	0.801986	1.50868	2.53343	0.102363	1.39168	2.49689	1.01169	1.22075	0.219252	0.382833	0.0272956	1.7377	0	0.342543	0.020712	0.25388	0	0	0	0.009821
chr4:8981300-8982295	SATR2	0.346792	0.443713	1.29812	0.358734	1.31464	0	0.740669	0.282309	0	1.00633	0.210651	0	0.600584	0.0090748	0.107808	0.0235251	0.329916	0.153896	0.231678	0	0	0.009827
chr12:34489579-34489729	GSATII	1.93382	0.970758	2.49719	0.543951	1.54996	0.48869	0.978635	2.022	0.299608	2.40046	1.64569	1.18061	0.655471	2.09931	0.227187	0	0	0.42135	0.148296	0	0	0.0101
chr13:77974267-77974396	ALR/Alpha	0.903971	0	0	0.117855	0	0	0.392526	0	0.620558	0.770136	0	0.52682	0.318936	0	0	0	0	0	0	0.00854426	0	0.01019
chr6:63580723-63593814	SATR1	0.706703	0.322943	1.03531	0.87743	0.386083	0.30044	0	0.179014	0.544733	1.46168	0.325064	0.138644	0.660418	0.164284	0	0.353176	0.561282	0	0.0972737	0.00726728	0	0.01027
chr7:99561221-99561492	SATR1	0.0990393	0.803715	0	1.03625	1.45834	1.09942	0	0.678415	0	0.735903	0.858124	0.0511911	0	0	0	0.301997	0	0	0	0.316389	0	0.0104
chr2:131200997-131201524	HSAT5	0	0.319861	0.559668	0.755247	0.55097	0	0.00713808	0	0.204604	0.223682	0.925597	0	0.941121	0	0	0.12144	0	0	0	0.182514	0	0.0106
chr11:89635611-89638810	SATR2	0	0	1.19574	0.67643	0.34459	0.101569	0.38938	0.181306	0.324926	0.478993	0.331258	0.117509	0.664519	0.0308304	0.0661099	0.361667	0	0.00702323	0	0.141707	0	0.0107
chr12:38554016-38554745	GSATX	1.02403	1.02618	1.42794	1.30475	1.61002	0	1.50022	1.42684	1.03688	1.5541	0.818597	0.721565	0.85239	1.70489	0.296639	0	0.614795	0.116658	0	0.331201	0	0.01073
chr13:61800155-61804114	SATR1	0.806629	0.185321	1.08561	0.961075	0.235433	0.432094	0.187818	0.805053	0.43006	0.990192	0.376379	0.32023	0.711028	0.207656	0	0.330547	0.506592	0.0733815	0.471541	0.406275	0	0.01075
chr6:63571607-63576536	SATR1	0.928746	0.770812	1.09546	0.953086	0.623399	0.459432	0.439283	1.2966	0.355817	1.35498	0.709891	0.52693	0.71599	0.732104	0.554707	0.278449	0.881845	0.109748	0.268842	0	0	0.01077
chr8:47160058-47162947	GSAT	1.70378	1.0509	1.54006	1.11156	1.61233	0	1.11188	0.666184	0.821661	1.75083	1.30661	0.505484	0.393493	1.18049	0.428678	0.349048	0	0.820657	0.556012	0.341895	0	0.01102
chr8:43390809-43390907	HSAT5	2.58883	1.47638	2.64131	1.91661	1.90656	0.0563061	1.21259	0.150066	1.3679	1.55491	2.61438	0	1.13368	0.846473	0.462105	0	0.547223	1.35154	1.09886	0	0	0.01127
chr19:51478590-51478999	MSR1	0	0.0234825	0	0.0468542	0.243901	0	0.0841323	0.166137	0	0	0.212781	0.3786	0.152703	0	0	0	0	0	0	0	0	0.01133
chr12:34519790-34519929	GSATII	1.85208	0.256093	1.14367	1.49058	3.06175	0.00776959	1.38299	2.33864	0.046002	1.45062	2.48451	0.35251	0.509179	1.43703	0	0	0	0	0	0.980457	0	0.01137
chr12:34530845-34531174	GSATII	1.53292	2.25671	1.0004	0.589025	1.03067	0.292275	1.60135	2.51439	1.85077	1.35809	1.02267	0.545049	0.681917	1.36278	0.406907	0	0	0.843485	0	1.15543	0	0.01168
chr12:34446768-34447055	GSATII	1.58207	1.56146	2.11527	1.05517	2.28619	0.166998	1.76463	1.74776	0.107527	1.67224	2.02284	1.34068	1.45335	1.92025	0	0.567292	0.316771	1.34645	0	0.200793	0	0.01172
chr17:21832018-21832301	SST1	1.88474	1.30214	1.54332	1.21249	0.81809	0.515712	1.51777	2.00116	1.75477	1.32399	0.347042	1.38912	0.553066	1.14552	0.527291	0	0	0.742472	0.248353	1.35513	0.681251	0.01181
chr12:34442614-34442988	GSATII	1.07194	1.15946	1.45032	1.04704	2.08028	0	1.34737	1.64643	0.938143	1.37873	1.19171	1.03849	0.747276	1.70012	0.889816	0	0	0.430767	0	0.29483	0	0.01182
chr19:55574928-55575111	MSR1	1.04535	0.220714	0.99688	1.35873	1.11409	0.272202	0.501516	0.664683	0.7578	0	0	0.33229	0	0.345998	0.0887386	0.0102213	0.249943	0	0.144321	0	0.41432	0.01182
chr8:47287091-47303423	GSAT	1.64306	1.12777	1.73192	1.07081	1.79301	0.192598	1.35179	1.98771	0.718368	1.6591	1.29841	0.695299	0.943306	1.54897	0.734985	0.0177937	0.326767	0.780444	0.780755	0.594787	0	0.01216
chr12:34513859-34514383	GSATII	1.07847	0.726169	1.10185	1.03753	2.38466	0.646522	1.63438	2.35551	0.141917	1.30262	1.21357	0.723428	0.485932	1.82177	0	0	0	0.304394	0	0.443405	0	0.01226
chr11:49837328-49839261	SATR2	0.825696	0.431345	1.18609	0.976474	1.38233	0.528681	0.834153	1.02058	0.884371	1.72084	0.418827	0.491925	0.684738	0.127356	0	0.7531	0.588977	0.323797	0.203101	1.07184	0.00558683	0.01275
chr12:34439944-34440991	GSATII	1.81187	1.52618	1.80474	0.981823	1.66156	0.848285	0.697462	2.12771	1.21259	1.3683	0.179613	0.465421	0.515511	1.32512	0.557317	0	0	0.642036	0	1.05983	0.290011	0.01275
chr2:209435605-209435704	TAR1	0	0.150729	0	1.44308	1.28686	0	0.215045	0	0.695646	1.29723	0.431698	1.25952	0.735843	0	0	0	0	0	0	0.654381	0	0.01288
chr11:49834845-49837341	SATR1	0.930132	0.64818	1.30558	0.915651	1.72941	0	0.0973141	0.632864	0.504997	1.5845	0.54087	0.505606	0.820543	0.370812	0	0.71635	0.0796341	0.230351	0.26064	0.743291	0	0.01292
chr8:43390647-43390731	HSAT5	1.98976	0.289929	1.78403	1.31872	2.1992	0.736968	1.48384	0.63748	0.0969365	2.21614	1.26773	0.725506	0.316493	0.750529	0.777603	0.244412	0.564183	0.554569	0.999423	0	0	0.01298
chr12:34457924-34458581	GSATII	1.69768	1.07733	2.21253	1.38067	2.36426	0.52659	1.34003	2.41287	0.745857	2.15866	1.71953	0.274482	0	1.64807	0.300323	0.561556	0.00863031	1.10136	0	0.624316	0	0.01301
chr4:9482015-9484179	SATR1	0.852135	0.234465	0.710755	0.338807	0.911791	0.0428264	0.241987	0.443829	0	0.786931	0	0	0.338236	0	0.429418	0	0	0.0482641	0.111352	0.0702382	0	0.01339
chr13:47037893-47038186	SATR1	0.920286	0.811677	0.697925	0.791797	0	0	0	0.602922	0	0.205342	0	0	0.674198	0	0.336626	0	0	0	0	0	0	0.01357
chr13:61790244-61793445	SATR1	0.501006	0.366666	1.16383	0.612617	0	0.198218	0.482776	1.22023	0.29	1.21213	0.678739	0.249627	0.996432	0.170374	0.0987025	0.458991	0.552397	0	0.361555	0.290236	0	0.01362
chr4:8972269-8973077	SATR1	0	0.525868	1.01265	0.585857	0.724668	0	0.507414	0	0.127752	0.119409	0.38744	0.262108	0.213478	0	0	0.433483	0.0806577	0	0	0	0	0.01371
chr12:34531945-34532177	GSATII	1.31699	1.62111	1.43804	1.72041	1.81669	0.140242	2.49774	2.32447	1.63759	1.58671	1.3076	1.3778	0.140451	2.06739	0	0	0	1.47441	0	0.17645	0	0.01378
chr10:43187694-43187807	REP522	0.255658	1.08126	0.73939	1.42208	1.46422	0.158402	1.49204	0.0869468	0.275102	1.86956	0.358239	1.64787	1.13183	0.897643	0.180835	0.263635	0	0.124315	0.881618	0.269931	0.0518315	0.0138
chr13:24512733-24513391	REP522	1.01757	0.209765	1.8641	1.02218	1.07892	0.305375	0.588833	0.290849	0.26714	0.713045	0.660637	0.812482	0.743903	0.479303	0.19735	0.329755	0.606509	0.287449	0.429268	0.269967	0.308734	0.01397
chrY:19676944-19677906	GSATX	0	0.911776		0.539988	1.19758	0				1.35569	0.959577	0.226299	0.0106796	0					0.0446599	0	0	0.01401
chr10:38015970-38017247	REP522	0.912573	1.41063	1.78714	0.809579	2.14637	0	1.16781	1.5048	0.678937	1.72538	0.50855	0.372462	0.734785	0.510932	0.444699	0	0.49969	0.383696	0.621403	0	1.22629	0.01417
chr4:8978812-8981291	SATR1	0.852478	0	1.55496	0.540622	0.96615	0.406591	0.657238	0.396598	0	0.638102	0.454113	0	0.365032	0	0.256685	0.483313	0	0.0331587	0.106201	0.33666	0	0.01442
chr9:90540985-90541054	HSAT5	1.0131	0.0794839	0.808904	0.22409	0.676674	0	0.959644	0.0285974	0.0543623	1.21173	0.316864	0.353301	0	0	0	0.528241	0	0	0	0	0	0.01446
chr8:47914601-47915432	BSR/Beta	1.53916	0.891528	0.985151	0.701141	2.38086	0.120073	0	0	0.433568	1.31735	0.439506	0	0.626934	0.0232695	0.137136	0.494661	0.392361	0	0.178606	0	0	0.0147
chr4:8948155-8950145	SATR1	0.389754	0.241145	0.521935	0.12696	0.767663	0	0.459264	0	0.0717627	0.328239	0	0	0.469438	0.195952	0	0	0	0.0417757	0.187046	0	0	0.01517
chr17:21912069-21912459	SST1	2.01366	0.944739	1.85665	0.857153	2.25644	0.0456247	1.2641	1.62447	1.47765	1.28569	1.10538	0.27145	1.10138	1.04218	0.328078	0.373587	0.0292903	1.70754	0.298553	0.120856	0.164542	0.01521
chr8:47134997-47159740	GSAT	1.52336	1.142	1.67727	0.828989	1.81346	0	1.16064	0.188566	0.644881	1.637	1.27103	0.750872	0.388498	1.34812	0.261952	0.0640413	0	0.70256	0.391834	0.333515	0	0.01537
chr5:26226693-26226811	D20S16	1.83455	0.820567	1.16691	0.969138	1.83672	0.298506	0.438761	0.962134	0	1.20902	1.51475	0.0949927	1.47091	0.639223	0	0.733797	0.949729	0.426351	0	0.257868	0.300405	0.01582
chr8:70235336-70235409	D20S16	0.849535	0.806407	0.308326	0.945832	1.25095	0	0.190324	0	0.127871	0.856755	1.43865	0	1.01628	0	0	0.649091	0.0726135	0.398077	0	0	0.148843	0.01582
chr12:34465141-34466284	GSATII	1.35141	0.786446	1.53137	1.43615	1.65665	0.649376	0.991724	2.44877	0.352984	1.11861	1.19006	0.694934	0.873695	1.87138	0.0373119	0	0.14827	0.786588	0	0.307219	0	0.01589
chr2:167549394-167551612	SATR1	0.4898	0.290011	1.27335	0.713599	0.657384	0.304266	0.413464	0.597383	0.77586	1.27925	0.595437	0.0821439	0.620737	0.161565	0.254074	0.51437	0.625682	0.18541	0.513117	0.0067935	0	0.01629
chr11:43193228-43194064	SATR1	1.46701	0.284242	1.52021	1.07296	0.584943	0	0.17401	0.0114527	0.498384	1.19516	0.426351	0.173869	1.02272	0.439506	0.107822	0.153416	0.208742	0.0520541	0.322124	0.352657	0.111512	0.01634
chr19:51893977-51894451	MSR1	0.0384081	0.808912	0	0.613598	0	0	0.532716	0	0.732651	0.392944	0.684756	0.0744506	0	0	0	0	0	0	0.130048	0	0.168706	0.01638
chrY:19675424-19676930	GSATX	0	0.667656		0.449355	0.983196	0				1.49003	1.0011	0.455229	0.0789923	0					0	0.195574	0	0.01693
chr4:9471778-9472219	SATR2	0.380353	0.330822	0.562973	0.8477	0.878192	0.113207	0	0.121997	0	0	0.537028	0.65785	0	0.079361	0.00489684	0.0117246	0	0	0	0.398383	0.0512746	0.01703
chrY:19672288-19674212	GSATX	0	0.969528		0.735358	1.25775	0				0.695254	0.678108	0.237013	0.0697022	0					0	0.210152	0	0.01712
chr11:43192240-43193483	SATR1	1.12383	0.420617	1.35735	1.23614	0.664474	0.12446	0	0.0910702	0.0647173	1.21467	0.342737	0.348958	0.783306	0	0	0.534938	0	0.0817214	0.424868	0.288051	0.159022	0.01713
chr16:32707497-32707810	HSAT6	0.560969	0.506257	0.838678	1.66791	1.65615	0.121493	1.84289	0.413876	0.0335252	0.561155	0.59557	0	0.870471	0.35338	0	0.275245	0	0.265797	0.840588	0	0	0.01714
chr1:228722605-228724526	HSAT4	0.905767	0.703623	1.51645	0.446934	1.3532	0.30878	1.03844	0.449007	0.327158	0.474639	0.88733	0.980954	0.537405	0.741221	0.583962	0.560725	0	0.508023	0.097476	0.0485571	0.483344	0.01721
chr9:33597911-33597980	HSAT5	0	0	0.280956	0	0.151443	0	0	0	0	0	0	0	0	0.521091	0.321928	0.971766	0	0.452216	0.196733	0.705253	0.0248728	0.01743
chr18:14867892-14868141	REP522	1.1016	1.31739	2.11203	1.569	2.7029	0.0642897	1.1863	2.90781	0.868055	1.73744	2.03246	0.802061	0.812753	0.347847	0.223027	0.229465	0.583866	0.458477	0.679865	2.1974	0.346917	0.01747
chr4:8943170-8943741	SATR1	0	0.207843	1.15645	0.264368	0.611588	0	0.0915983	0	0.403224	0.648134	0.102282	0.0702382	0.540494	0	0	0.14019	0	0.200228	0	0.0357084	0	0.01777
chr16:5865969-5866024	GSAT	0.73792	0.777039	0.238701	0	1.17051	0	0.239374	1.0433	0.828388	0.911385	0.79003	1.01303	1.20256	0.383475	0	0	0	0.120325	0.410026	0.821229	0.485427	0.0179
chr1:248075111-248075251	SATR2	1.11153	1.06336	0.520568	0	1.54923	0.223175	1.24342	1.04676	1.60782	2.11646	0.872466	0.532726	0.938165	0.338316	0.645822	1.06406	0.662907	0.31993	0	0.400877	0.40366	0.01811
chr7:153757716-153757966	SATR1	0.562005	0.937676	1.93684	1.0725	1.59506	0.364696	1.56408	1.82603	0	1.44616	1.29124	1.19354	1.17437	1.32163	0	0	0.718964	0.57288	0.320635	0.985879	0.569452	0.01817
chrY:20501871-20502833	GSATX	0	0.584674		0.499272	1.3807	0				1.63628	1.18251	0.316412	0	0					0	0	0	0.01825
chr12:34552080-34552293	GSATII	1.58763	0.831893	2.36825	1.68449	2.93271	0.850255	1.27992	2.2483	0.535894	0.364953	1.68906	0.493432	0.0945739	1.33524	0.772097	0.195826	0.0630473	0.889668	0	0.927843	0	0.01836
chr19:50578467-50578574	MSR1	0.668918	0	0.690319	0	1.42699	0	0	0	0.927305	0	0.648751	0.539064	0.79073	0	0	0	0	0.0855742	0.204591	0	0.296358	0.0184
chr14:53135644-53135798	ALR/Alpha	0.237037	0.248122	0.677531	0	0	0.522297	0.917714	0	0.274959	0.101327	0	0	0	0	0	0	0	0	0	0	0.00748258	0.01847
chrX:58150226-58154907	HSAT4	0.725445	0.522437		0.756332	1.3616	0.436769				0.976034	0.409646	0.348051	0.664528	0.347904					0.271473	0.469938	0	0.01854
chr19:49398488-49398599	MSR1	0	0	0.283578	0.395534	0	0	0.773878	0.991325	0.355727	0	0.915506	0	0	0	0	0	0	0	0	0	0	0.01857
chr12:34448476-34450034	GSATII	1.73559	0.975616	1.67616	1.07201	1.95773	0.419582	1.39499	2.11529	0.270971	1.8037	0.817238	0.771793	0.537465	1.86836	0.222495	0	0	0.812966	0	0.533055	0	0.01863
chr19:35530333-35530436	MSR1	0.73831	0.620164	0	0	0.476154	0	0.195423	0.649606	0	0	0.0150979	0.755204	0	0	0	0	0	0.144595	0	0	0	0.01875
chr12:34532744-34533051	GSATII	1.37414	1.36041	2.31685	1.4834	2.2969	0	1.55297	1.94483	0.410645	2.06611	1.55304	1.31873	0.937555	2.34979	0	0.508631	0	0.265245	0	0.923499	0	0.01879
chr19:44306712-44306769	MSR1	0.190261	0.558963	0.276651	0.739848	0.0773114	0	0	0	0	1.11603	1.35539	0	0.185017	0	0	0	0	0	0	0	0	0.01883
chr20:47102416-47102567	D20S16	1.32847	0.488083	0.290224	1.35555	1.17849	0.183277	0.383884	0.0316775	0.233115	0	0.791189	0.403235	0.135942	0	0.0478175	0	0.0799617	0.647047	0.122977	0.103236	0	0.01888
chr8:83282943-83288327	SATR1	0.556905	0.269799	1.1416	0.798299	0.827217	0.383596	0.269943	1.12609	0.377579	1.35688	0.627878	0.375912	0.531918	0	0.139993	0.678396	0.748539	0.11707	0.388741	0.285343	0	0.01903
chr10:38017810-38018018	REP522	1.73231	1.93669	1.60196	1.06913	2.12063	0.5134	1.72687	1.37347	0.0250713	1.58025	0	0	1.18056	0	0.736735	0.0742999	0	0.179307	0.789763	0.365648	1.38478	0.0192
chr2:95429145-95429440	HSAT5	1.61138	0.419614	1.99087	1.51693	3.17885	0	0	0.900784	0.949094	1.1672	0.564583	0.0708015	0.37391	0.157121	0.446711	0.00126901	0	0.643533	0.124408	0.705022	0	0.01924
chr8:47162958-47175648	GSAT	1.56709	1.06533	1.62099	0.934924	1.74852	0	1.16364	0.50122	0.545356	1.77253	1.13752	0.705111	0.577344	1.32257	0.569355	0	0	0.820559	0.50717	0.349433	0	0.01969
chr12:34504411-34504742	GSATII	1.08385	0.995709	1.38052	1.00311	1.66181	0.553773	1.47917	2.33894	1.52061	0.701966	1.16742	0.682025	1.0743	2.27862	0	0	0	0.427767	0.0551262	0	0	0.01984
chr22:32749518-32751339	REP522	0.703296	0.334431	1.0121	0.689228	0	0.00903179	0.369863	0.689084	0.103451	0	0.635875	0.656377	0.246372	0	0	0.130311	0	0.0693035	0.197312	0.101906	0.55028	0.01984
chr19:55658577-55658967	MSR1	0	0.377746	0	0.551275	0	0	0.323843	0.145664	0.422233	0.549334	0	0	0.166201	0	0	0.0790469	0	0.138159	0	0	0	0.01996
chr11:43168935-43170503	SATR1	0.472124	0.334969	1.05571	0.801713	0.694105	0.106295	0.596057	0.222347	0	1.33223	0.399969	0	0.70357	0.0929922	0.207206	0.573365	0.244156	0.211399	0.166047	0.0146981	0.000966282	0.02017
chr8:43366492-43366587	HSAT5	0.892228	1.03587	1.60476	1.6377	2.27203	0	0.994609	1.83644	2.34917	1.85772	1.52262	0.181891	1.16028	0	0	1.11028	0	0.45983	0.594558	1.7532	0.676619	0.0202
chrY:20502847-20507489	GSATX	0.0616933	0.716332		0.277247	1.19568	0				1.21506	0.532786	0.519562	0.0147266	0					0	0.191032	0	0.02065
chr18:75382169-75382782	TAR1	0.575516	0.0791152	0.629119	0.480834	0	0.110216	0	0	0	0.545968	0.373253	0	0.257361	0.0109373	0	0	0.10439	0.0827571	0	0.154713	0	0.02072
chr5:98545440-98549234	SATR1	0.502942	0.106201	0.591517	0.500374	0.850391	0.344181	0.610927	0.428368	0.322055	0	0	0.0485292	0.488844	0	0	0.47606	0.188439	0	0.276151	0	0.068492	0.02073
chr11:43170529-43171479	SATR1	0.930783	0.919653	1.21625	0.447082	0.636775	0.358768	0	1.17594	0	1.01042	0	0	0.502962	0	0	0.643062	0	0	0.304336	0.358655	0	0.02135
chr19:51132810-51133036	MSR1	0	0.292311	0.294524	0.373353	0	0	0.228714	0.100628	0.112527	0	0.708602	0.0426163	0.0763128	0	0	0	0	0	0	0.133143	0	0.02141
chr6:103932612-103934052	SATR1	0.235127	0.378933	1.2165	0.400713	1.0361	0.127514	0.258603	0.271641	0.488268	1.08118	0.748195	0.218719	0.472685	0	0	0.620249	0.436599	0	0.442514	0	0	0.02185
chr10:753792-753896	ALR/Alpha	0	0	0.125254	0.257674	0	0.116964	0.685348	0.37244	0.0863082	0	0.654848	0.184001	0	0.562445	0.374222	0.504915	0.601925	0	0.748066	1.01045	0.341041	0.02194
chrX:62045228-62045843	ALR/Alpha			1.25545				1.254	0.525287	0.658673						0.412359	0.0250997	0	0.267775				0.02199
chr8:43390283-43390396	HSAT5	0.08658	1.39166	1.57834	1.09649	3.03583	0	0.844996	0.868078	2.2774	2.08808	1.57401	1.22307	0.708284	0.18778	1.26994	0.620023	0	0.949819	0.613701	0.91663	0	0.02214
chr12:34500016-34500188	GSATII	1.49057	0.682906	1.68834	0.740928	0.854514	0	2.09268	1.65287	1.09457	0.825061	1.00263	1.30487	0.513814	1.99568	0	0	0	0.464376	0	0	0	0.02216
chr7:64111079-64111639	BSR/Beta	2.30901	0.0774344	0.342714	0.866164	0.625233	0	0.685904	0.83829	0	1.49592	0.899601	0.0259926	0.514622	1.54761	1.50138	2.00338	1.25262	0.822575	0.841241	2.03036	0.639779	0.0222
chr11:43181225-43183251	SATR1	1.16951	0.346849	1.10332	0.279293	1.22612	0	0.206356	0	0	1.24869	0.573278	0	1.05823	0	0	0.449366	0.0171238	0.128557	0.341656	0.273444	0	0.02231
chr19:44138921-44139236	MSR1	0.603036	0.652546	0	0.0458343	0	0	0.165558	0.346872	0.341291	0.38094	0.647683	0	0	0	0	0	0	0	0	0.301634	0	0.02237
chr12:34444294-34444968	GSATX	1.80122	1.27438	2.13735	1.24348	1.98827	0	1.59699	2.14501	0.0945604	1.0433	0.871292	0.898588	1.14134	1.95154	0.674696	0.250949	0	0.598241	0.0745465	0.411795	0	0.02241
chr17:21794424-21794998	SST1	1.41471	0.82158	1.64465	1.62978	2.0492	0.164915	0.515511	1.63497	1.183	1.57183	0.0972467	0.290578	0.907883	0.865119	0.260592	0.0405979	0	1.11617	0.227679	1.08096	0	0.02266
chr2:132511065-132514594	GSATII	1.14101	0.786094	1.11752	0.97317	1.58595	0.253578	1.21333	1.89137	0.549442	0.995456	0.773937	0.446616	0.583981	1.32713	0.567886	0.245496	0	0.480534	0.138605	0.485303	0.510101	0.0229
chrY:19674227-19675412	GSATX	0	0.745031		0.524174	1.15277	0				1.17492	0.936749	0.129389	0	0					0.010164	0.17195	0	0.02305
chrY:26599375-26599845	BSR/Beta	0	0.467186		0.910226	1.45588	0				1.39308	1.10943	0.466956	0	0					0	0.305574	0	0.02308
chrY:27344998-27345332	BSR/Beta	0	0.352261		0.672009	1.47256	0				1.05205	0.61551	0.358993	0	0					0.106791	0	0	0.02351
chr2:188734540-188734627	D20S16	0.641398	1.28415	0.799336	0.850847	2.187	0	1.10463	0.541247	0.208642	0.489533	0.547243	0.128359	0.0517897	0.204804	0	0	0.476019	0.586673	0	0	0.432746	0.02374
chr7:37827157-37830822	SATR2	0.137097	0	0.889715	0.572608	0.697801	0.377346	2.43907	0.620661	0.540255	0.138369	0.0976243	0	0.569511	0	0.0203706	0.0731073	0.254219	0	0	0.153312	0.160559	0.0238
chr20:9142445-9142521	ALR/Alpha	0	0	1.18789	0.559041	0	0.29577	0	0	0.736968	0.421124	0.812695	0.480265	0	0	0	0	0	0.0218208	0	0	0.369729	0.02388
chr6:63553412-63557023	SATR1	0.787499	0.509138	1.28809	0.797594	0.506734	0.29976	0.456365	1.29401	0.484808	1.45793	0.248802	0.227803	0.610492	0.613456	0.377246	0.559619	0.669734	0.106281	0.191853	0.105088	0	0.02404
chr12:34497084-34497327	GSATII	1.38185	0.558287	1.45375	0.98727	1.35603	0	1.81062	2.12329	1.03509	1.22693	0.490416	0.527451	0.64038	2.06093	0	0	0	0.0594522	0	0	0	0.02414
chr6:63570740-63571437	SATR1	1.23948	0.680234	1.89611	1.05181	1.13584	0.282831	0	1.68361	0.235212	1.91204	0.987656	0.627859	0.936538	0.983043	0.725069	0	0.982831	0.432756	0.0941279	0	0.111979	0.02426
chr5:26224328-26224427	D20S16	2.13622	0.892103	2.82784	1.50862	1.61988	0.639667	0.766527	0.560549	0.10541	2.22411	0.683041	1.17404	1.66926	0.234244	0.706031	1.244	0	1.07394	0.80445	0.872963	0	0.02447
chr19:44956955-44957085	ACRO1	0.957001	1.69724	1.62593	0.644705	2.06393	0	1.55593	2.42147	0.248304	0.0450934	0.772494	0.86136	0.273134	1.47401	1.97411	1.49574	2.09246	0.903378	1.56916	2.73461	1.56334	0.02461
chr13:42001190-42002469	SATR1	0.382557	0.0503554	0.164078	0.0180644	0	0.193128	0	1.06167	0	0	0.196607	0.370878	0.143002	0.700688	1.02698	0.955328	0	0.287011	0.439304	0.743997	0.426318	0.02475
chr8:47343626-47344341	GSAT	1.56977	1.24886	0.86397	0.408527	1.99882	0	0.662069	0.399062	0	1.23088	0.847973	0.0840507	0.442131	0.782325	0.206843	0.412435	0	0.493483	0.0486965	0.179282	0	0.02519
chr17:21795197-21795317	SST1	2.20669	0	2.46102	0.371726	1.6679	0.319456	1.09874	2.44847	0.237833	1.20557	0.33387	0.525798	0.509442	1.0867	0.321928	0	0	0.743394	0.148049	0.166163	0.27997	0.02567
chr11:89638681-89641439	SATR1	0.813295	0.299127	0.901394	0.975696	0.632315	0	0	0.19628	0.580541	0.779445	0.356076	0	0.561263	0.0166104	0.0348777	0.392603	0	0.0306186	0	0.690462	0	0.02593
chr16:32244264-32244577	HSAT6	0	0.411372	2.08831	1.58086	2.16478	0	0.776491	1.20983	0	0.913102	0.960608	0.0213376	1.15523	1.13506	0.01946	0.308897	0	0.169078	0.400822	0	0	0.02594
chr12:34501141-34501300	GSATII	2.43997	1.46299	1.21393	0.90942	0.927146	0.1125	2.16028	2.58284	1.38841	2.44557	1.07717	0.65742	0.10341	2.28053	0	0.442004	0.0892676	0.776045	0	0	0	0.02633
chr12:34518671-34519627	GSATII	1.49962	1.31074	1.5944	1.04421	2.06364	0	1.96809	2.57336	0	1.73826	0.650121	0.497147	0.854873	2.0448	0.0376071	0.324246	0	0.673077	0	0.159797	0	0.02642
chrX:58268589-58270243	HSAT4	1.05322	0.743524		0.703933	1.41773	0.62264				0.820257	0.722387	0.596344	0.930533	0.535734					0.130364	0.67161	0.201383	0.02668
chr2:89370925-89373708	SATR1	0.883214	0.539898	0.860438	0.0350326	0.810657	0	0	0.336649	0.451604	1.00344	0.0675148	0.0980826	0.234097	0.313977	0	0	0.182908	0.0993087	0.113487	0.330031	0.00709501	0.02669
chr19:52193393-52193596	MSR1	0.321686	0.471489	0	0.974911	0	0	0	0.798001	0.49292	0	0.164748	0	0.23694	0	0	0	0	0	0	0.230338	0	0.02701
chr19:24256698-24258122	BSR/Beta	0.685519	0	0.677071	0.789904	1.3782	0	1.61247	0.684181	0	0	0	0.0769148	0.0309999	1.0981	0.649091	1.47589	1.39992	0.396938	0.781528	0.593373	1.4511	0.02735
chr8:83288356-83290648	SATR1	0.758465	0.305597	1.46645	1.16467	0.686675	0.527531	0.0857102	1.51001	0.556503	1.49709	0.220342	0.447188	0.724056	0	0.406526	0.683678	0.879149	0.344158	0.375201	0	0	0.0276
chr2:90165218-90167999	SATR1	1.29501	0.72704	1.24315	0.41658	0.824564	0	0.243596	0.0683269	0.45983	1.14181	0.0211528	0.238665	0.18348	0.359083	0.0881687	0.255622	0.0248303	0.12577	0.136113	0.469865	0.00666426	0.02796
chr5:46199549-46199712	ALR/Alpha	0.836886	0.740254	0.676042	0.619535	0.66175	1.17347	0	0.64125	0.0126545	0.766858	0	0	0.669961	1.25315	0.13284	1.28158	1.43852	1.3662	0.339137	2.00232	1.23186	0.02866
chr6:103937926-103938813	SATR1	0.462	0.521604	1.04383	1.22437	0.462398	0.883722	0.0748616	0.480679	0.282879	1.63607	0.442991	0	0.544357	0	0.356888	0.667438	0.451425	0	0.446934	0	0.0304491	0.02906
chr14:46291446-46291715	SATR2	0	0.335369	0.133379	1.34578	1.36789	0.551255	0.470178	0.720515	0.62599	1.49933	0.269799	0.747851	0.30485	0	0.220429	0.651803	0.0830159	0	0.0543901	0.815215	0	0.02958
chr22:37872329-37872437	SATR2	0	0.834703	0.0964778	0.506084	0	0	0	0	0.289575	0.409331	0.563959	0	0.282464	0	0.231322	0.0234825	0	0	0	0	0	0.02963
chr7:37830783-37830864	SATR1	0.0939928	0.398372	1.04248	1.62709	1.06625	0.0683544	3.05508	1.00071	0.0503554	0.0975569	0.42275	0.656387	0.0187054	0.640806	0.18461	0.19083	0	0	0	0	0.0351875	0.02968
chr11:23610374-23610485	TAR1	0.786747	0.903362	1.0762	0.163537	1.67835	0.801771	0.0893897	0.813599	1.73733	0.0312258	1.64218	1.00916	0.748942	0.369896	0.476257	0	0.401805	0.0835197	0.341792	0.508003	1.13786	0.0298
chr7:64111651-64112711	BSR/Beta	1.04102	0.606622	1.67947	0.762068	2.1531	0.155672	1.3126	1.62801	0.435671	1.7839	0.702835	0.776037	0.934388	0.449218	0.693338	0.306811	0.929367	0.93318	0.921695	0.55156	0	0.03012
chr9:108576816-108578731	SATR1	0	0.452532	0.505982	0.514259	0.93355	0.474566	0.196859	0.914442	0.562992	1.04118	0.825664	0	0.295159	0.247198	0	0.812868	0.274148	0	0.0994972	0.110671	0.070032	0.03014
chr3:172988180-172988329	TAR1	0	0	0.93937	1.04734	1.639	0.454365	0	0	1.06181	0.725663	0	0	0.175991	0	0	0.44057	0	0	0	0.124857	0	0.0302
chr2:193462702-193464535	SATR1	0	0.250986	0.487702	0.825085	0	0.622499	0	0.851287	0.28003	1.27976	0.171809	0	0.658042	0	0	0.196846	0	0.0867023	0.268937	0.404118	0	0.03038
chr4:8973088-8973712	SATR1	0.581477	0.0175656	1.07821	0.601126	0.636729	0	0.306927	0.110096	0.519783	0	0.11242	0	0.344806	0.0190898	0	0.47254	0	0	0	0.107929	0	0.03084
chr8:43390463-43390598	HSAT5	1.40007	1.32935	1.27271	1.04767	3.19137	0.52681	0.540513	1.23921	0	1.75523	0	0.769916	0.603986	0.550093	0.434081	0.56004	0	0.304359	1.12989	0.471552	0	0.03086
chr12:34509290-34509518	GSATII	2.12812	1.18907	1.80053	0.64933	2.28588	0.072147	2.35266	1.82758	0	1.79325	1.62189	0	0.721521	1.42192	0	0.295841	0.271605	1.33619	0	0.789162	0	0.03113
chr12:34502928-34503068	GSATII	2.35425	1.23003	1.87942	1.18858	1.51123	0.0570551	0.888344	1.74713	0.8619	1.81607	0.0219771	0.199437	1.45292	2.38299	0	0	0	0	0	0.0291772	0	0.03119
chr12:34452164-34453126	GSATII	1.47823	1.20437	1.7404	1.12687	1.8246	0.0859413	1.00725	2.4901	1.12025	1.75895	1.41123	0.504692	1.21812	1.99155	0.599251	0.108504	0.274387	0.860836	0	0.888258	0.36096	0.03146
chr10:5110890-5111037	GSAT	0.210825	0.2339	0	0	1.65521	0	0	0.021764	0	0	0.918859	0.623174	0	0.770279	1.19597	2.04912	1.59186	0.059992	1.44549	0.0970849	0.68419	0.03152
chr6:57971354-57974597	SATR1	0.882925	0.659641	0.962608	0.694283	0.852119	0.400614	0.872553	1.24845	0.674452	1.7123	0.959726	0.384194	0.467426	0.549196	0.315427	0.431142	0.486447	0.24777	0.475988	1.17818	0	0.03194
chr15:82002905-82005649	SATR1	0.754195	0.485447	0.725253	0.938647	0.261844	0.0255817	0.0482362	0	0.314952	1.14676	0.272776	0.313443	0.366286	0.110737	0	0.483437	0.0824574	0.0211528	0.323658	0.27072	0	0.03197
chr19:50708855-50709125	MSR1	0.633645	0.0931139	0	0	0.418697	0	0.897171	0.337129	0.190514	0.0872048	0.0927081	0.733858	0.0805758	0	0	0	0	0	0	0	0.380973	0.03197
chr6:58005996-58006073	SATR2	1.19264	0	0.917554	0.792872	1.13636	0.86773	1.16684	1.84124	0	1.70879	0	0.788677	1.03209	0.0913816	0	0.35629	0.476434	0	0.458571	1.35764	0	0.03199
chr13:61799274-61800143	SATR1	0.5482	0	0.946626	1.22617	0.52715	0.146355	0	0.570113	0.959347	1.43537	0.435799	0.223682	1.07737	0	0.0889828	0.425105	0.635652	0.2027	0.295923	0.470303	0	0.03224
chr12:34535711-34536298	GSATII	1.22048	0.904056	1.95073	1.14422	2.19929	0.0877072	2.06783	2.17224	0.276163	1.24095	1.28059	0.433558	0.291497	1.71506	0.5421	0.532536	0	0.552141	0	0.668037	0	0.03232
chr4:161409361-161409479	HSAT4	0	1.32959	1.27421	1.01816	2.28601	0	0.800562	0	1.94521	1.50479	0.263107	1.17901	0.744445	0	0.582922	0	0.0101353	0.49548	0	1.13038	0.667856	0.03253
chr8:47547384-47547636	BSR/Beta	1.13461	0.926971	1.72394	1.60823	2.19354	0.481671	1.51994	1.53826	0.430382	1.07209	1.04588	0.780906	0.0423081	0.235065	0	0.662916	0	0.933935	0.688879	1.56197	0	0.03274
chr9:14973612-14974398	SATR1	0.484602	0.0850303	0.864184	0.715683	0.226028	0.596716	0.342293	0.636376	0.177918	0.0810123	0	0	0	0	0.333321	0	0	0.0697572	0.136926	0.239606	0.0468123	0.03279
chr14:46291658-46293462	SATR1	0	0.800165	0.271916	1.13104	0.610124	0.464689	0.254582	1.01305	0.958249	1.06974	0.53831	0.29597	0.705783	0	0.313652	0.780705	0.0449396	0.201559	0.517215	0.503054	0	0.03287
chr3:75657629-75659833	SATR1	0.319514	0.182196	0.844177	0.378023	0	0.127805	0.422707	0	0.0567084	0.788803	0.311759	0.320288	0.0563061	0.341223	0	0.0796068	0	0	0.261314	0	0	0.03307
chr3:129749174-129750208	SATR1	0.068547	0.650875	0.726099	0.561781	0.223373	0.127686	0.564973	1.22833	0	0.189388	0.241071	0	0.402045	0.338681	0.0306892	0	0	0.203765	0	0.199261	0.263527	0.03356
chr19:42820214-42820524	MSR1	0	0.292805	0	0.523181	0.44193	0	0.0438064	0	0	0.223719	0.101811	0.112019	0.563637	0	0	0	0.152183	0.0956544	0	0	0	0.0336
chr5:26225161-26225285	D20S16	1.38112	0.0760117	2.365	0.98091	1.4658	0.942638	0.159733	1.84529	0.488412	1.73905	1.17314	0	1.19613	0.859699	0	0	0.26762	0.759309	0.798275	0.909266	0.47048	0.03374
chr19:49167603-49167815	MSR1	0	0	0.102806	0.420552	0	0	0.032651	0	0	0	0.511863	0.34153	0.17645	0	0	0	0	0	0	0	0	0.03385
chr4:9484149-9484538	SATR2	0.193948	0.0240501	0.518646	0.384868	0.386712	0	0	0.188135	0.260435	0.0382957	0	0	0.275484	0	0.0244899	0	0.157923	0	0	0.0705679	0.13076	0.03444
chr19:51518889-51519105	MSR1	0.0513999	0.360589	0	0.341883	0.404718	0	1.41117	0.851119	0.807759	0.35514	0.373409	0.106951	0.125916	0	0.300393	0.305013	0	0.272955	0.0084582	0	0	0.0346
chrX:20119399-20119656	ALR/Alpha	0	0		0.453407	0.271473	0				0.0720509	0.581351	0.348198	0	0					0	0	0	0.03501
chr8:47550973-47552457	BSR/Beta	1.17418	0.671701	0.975197	0.943434	1.86673	0.572094	0.525618	1.21111	0.604736	1.76959	0.609197	0.523773	0.661449	0.491361	0.155555	0.119542	0.122394	0.399182	0.711028	1.48285	0	0.03524
chr10:93236049-93236124	SST1	0.0728055	1.23995	1.1856	0.667502	1.21507	0.180568	0	0	0	0.701292	1.50264	0.353956	0	0	0.0370026	0.436396	0	0.368254	0	0	0.365513	0.03533
chr9:44891559-44894598	ALR/Alpha	0.976826	0.121984	0.626766	0.474711	1.56294	0.649146	0.389567	0.996512	0.497055	1.18244	0.513501	0.29651	0.616292	0.305714	0	0.160301	0.156384	0.0994299	0.494805	1.11696	0.0106796	0.03577
chr19:36351049-36351132	MSR1	0.635745	0.603103	0	0	1.09137	0.311457	1.21517	0.999437	1.46046	0.814345	0.0727644	1.60274	0	0	0	0.258688	0	1.2049	0	0	0	0.03578
chr19:49932301-49932625	MSR1	0.78442	0.278306	0.0424062	0.272095	0	0	0	1.2685	0.893618	0	0.547874	0	0	0	0	0	0	0.0393911	0	0.208967	0	0.03601
chr14:52209536-52211286	SATR1	0	0.568995	0	0.28449	0.43112	0.0128833	0.136021	0.513471	0	0	0	0.311038	0.0252273	0	0	0.175135	0.0205982	0.0282297	0	0	0	0.03617
chr7:64102505-64102835	BSR/Beta	0.927146	1.15564	1.71275	0.6914	2.7557	0.656698	0.850935	0.442216	1.16959	1.66658	1.64295	0.389875	0.599051	0.587211	1.11111	0.579393	0.463214	0.726788	0.941414	0.614342	0.1421	0.03626
chr6:120727693-120728034	TAR1	0.471843	0.424223	0.146486	0	0.154894	1.1265	0	0.639019	1.03966	0.217628	1.36226	0.0226448	0.659943	0	0	0.314302	0.0738614	0.188363	0.475604	0	0.228714	0.03633
chr11:43172695-43174382	SATR1	0.661686	0.379055	0.965677	0.763505	1.3733	0	0.203001	0.521583	0	1.67529	0.914863	0.279329	0.782551	0	0	0.711257	0.5209	0.38884	0.273504	0.235114	0.127554	0.03636
chrY:27226065-27226141	BSR/Beta	0	0.403082		0.555482	1.00955	0.412662				1.27961	1.10182	0.153676	0.308128	0					0.121241	0.450718	0	0.03639
chr17:25415549-25417558	REP522	1.24378	1.01913	1.63019	1.33379	1.61549	0	0.867351	1.46114	0.498731	1.41509	0.770694	0.60202	0.963474	0.60007	0.153338	0	0	0.539769	0.329812	1.06001	1.42809	0.03684
chr19:54371248-54371358	MSR1	0.884942	0	0.987263	0.838863	0.0474407	0	1.67735	0	0	0	0	0	0.222038	0	0	0	0	0	0	0	0	0.03739
chr3:125383645-125383843	ALR/Alpha	0	0	0	0	0.329767	0.185828	0	0	0	0	0	0	0	0.116671	0	1.06426	0	0.759965	0.274924	0.554874	0.31603	0.03746
chr18:14334810-14334973	HSAT5	1.38472	1.22813	1.35772	0.427703	2.44601	0.373509	0.85634	0	0.30395	1.33516	0.623183	0	1.10719	0	1.10454	0.528871	0	0	0.352815	0.724153	0	0.03757
chr5:135133186-135134319	SATR1	0	0.259508	0	0.3172	0.786839	0.38437	0.197652	0.036032	0.178504	0.27789	0.655123	0	0	0.0802893	0	0.294488	0	0	0	0.09784	0	0.03785
chr8:43405656-43406467	GSATX	1.92621	1.66254	1.97113	0.947053	1.47778	0.0125687	2.09917	1.02926	0.511822	1.80197	1.7325	0.859238	0.885926	1.18763	0.724816	0.113047	0.71049	1.51838	0.974434	0.639093	0	0.03786
chr18:14334160-14334266	HSAT5	1.86207	2.05006	1.19291	1.47968	2.34905	0	0.368757	0.733649	0.252815	1.86854	0.849479	1.69135	1.43217	0.389611	0.828583	0.671719	0	1.05297	0.294712	1.60372	0	0.03791
chr1:224737984-224738404	SATR2	0	0	0	0	0	0	0	0	0.146746	0.256431	0	0	0	1.15365	0	0.43359	0.634482	0	0	0.51924	0.391812	0.03821
chr9:44890865-44891449	SST1	1.60076	0.791106	2.00665	1.33403	1.92138	0.188857	0.915016	2.29348	1.50986	1.22432	0.783591	0.325455	1.17925	0.145951	0.384713	0.385409	0	0.974573	0.609481	1.93051	0.418913	0.03831
chrY:24970995-24971285	BSR/Beta	0	0.136113		0.750975	0.72251	0				1.20576	0	0.491597	0	0					0	0	0	0.03832
chrX:58310683-58312416	GSATX			2.11605				2.02135	1.49785	0.859087						0.644659	0.02697	0.633515	1.19672				0.03865
chr10:18843927-18844168	(GAATG)n	1.50572	0	0.482724	0.951931	1.94328	1.14157	0.873215	1.54527	0	0	0.71864	1.59359	0.439527	2.53815	1.69764	1.29648	2.1375	0	1.18594	2.88398	2.00702	0.03876
chr1:43424160-43424231	SUBTEL_sa	0.813722	0.318126	0	0.274148	0.678	0	0.00217683	0.535506	0	0	1.45892	0	0	0	0	0	0	0.0108514	0.166034	0	0	0.03878
chr4:8973742-8974387	SATR1	0	0.874325	1.75495	0.37352	1.81419	0	0	0	0.206693	0.546611	0.426082	0.230597	0	0	0	0	0	0	0	0.237221	0.267871	0.03885
chr2:188731067-188731156	D20S16	1.70417	0	0.474732	0	1.83715	0.541079	0	0	1.87235	0	1.79174	0.591162	0	0.147372	0.032919	0	0	0.816518	0	0	0	0.039
chr6:58584872-58587927	SATR1	0.853477	0.594052	0.716798	0.55718	1.64434	0.461225	0.475095	1.23567	0.706279	1.67486	0.1143	0	0.396554	0.50402	0.174189	0.391966	0.279685	0	0.164735	1.01456	0	0.03986
chr6:103926307-103932796	SATR1	0.212943	0.321097	1.05184	0.595523	0.644345	0.182705	0.219004	0.53436	0.718438	1.3249	0.541039	0.107099	0.747216	0	0	0.792606	0.522458	0	0.341952	0.193128	0	0.04003
chr15:83282628-83282904	GSAT	0.244984	0.22033	0.0256242	0.614041	0	0.432575	0	0	0	0.643542	0.586501	0.503847	0	0.190906	0	0	0	0.308116	0	0	0	0.04021
chrY:26587530-26588441	BSR/Beta	0.0994299	0.88226		0.547321	1.4493	0				1.57329	0.190084	0	0.143446	0					0	0.153183	0	0.04115
chr19:51478023-51478282	MSR1	0.0609466	0.122434	0	0	0.116019	0	0	0	0.111071	0.194264	0.472238	0.258435	0	0	0	0	0	0	0	0.0943307	0	0.04151
chr5:26226230-26226398	D20S16	2.33155	1.2688	1.5037	0.82972	1.70551	0.407179	0	1.8295	0.564554	0.833514	1.60872	0.82445	0.952013	0.932976	0.801208	0	0	0.343385	0.167307	1.04373	1.28364	0.04193
chrX:58285471-58286772	GSATX			2.16526				1.5629	2.00928	1.20207						1.23527	0.345237	0.904573	1.28475				0.04197
chr5:1621329-1621416	D20S16	0.481795	0.950961	0.971104	0.106187	2.63003	0.287248	0	0.988579	0.969499	0	0.712789	0.25724	0	0	0	0	0.448964	0	0.374032	0	0.499762	0.04206
chr5:26227695-26227816	D20S16	1.52825	1.05716	1.68518	1.60689	0.896001	0.393306	0.698547	0.929473	1.16789	1.38149	1.20591	0	0.588296	1.70767	0	0.333069	0.588315	0.4421	0	0.519934	0.272429	0.04209
chr13:61804142-61805646	SATR1	0.586837	0.148114	0.425266	1.37209	0.260399	0.0396578	0	0.252161	0.468427	0.574654	0.596096	0.0601858	0.450126	0.262156	0.000807683	0.21976	0.0547374	0.0135123	0.335941	0.33355	0.0155689	0.04219
chr19:51502448-51502548	MSR1	0	0.239422	0	0	0.726927	0	0	0	0.706508	0.485097	0	0.453302	1.32055	0	0	0.163177	0.0515252	0	0.0867702	0	0	0.04234
chr12:34536351-34536824	GSATII	1.19572	1.61773	1.76053	2.30472	1.47725	0.0384081	2.51989	2.24288	0	1.63139	1.19497	0.0269983	0.78917	2.15908	0.427617	0.0631854	0.141498	0.748272	0	0.643108	0	0.04245
chr2:238575619-238575657	ALR/Alpha	0	0	0	0.568159	0	0.415034	0	0	0.387329	0	0.527471	0	0	1.12669	0.844828	0.860748	1.02819	0.843413	0	0	0	0.04263
chr2:225707736-225707889	SATR1	0.651959	0.562103	0.970081	1.08326	0	0	0	1.22721	1.28322	0.135587	0.227113	1.63105	0	0	0	0.571347	0	0.46826	0	0.479686	0	0.04265
chrY:27367496-27367643	BSR/Beta	0	0.997076		0.896621	0.960942	0				1.78039	0.248353	0	0	0.103451					0	0	0	0.04268
chr8:47550475-47550957	BSR/Beta	1.99461	0.601706	0.880294	1.39795	2.52094	1.0499	0.283092	0.8726	0.608677	0.845269	1.04091	1.01476	0.988688	0	0.391218	0.0698121	0.654555	0.257312	0.624007	1.85561	0	0.04323
chr8:11795802-11796135	SATR1	0.416418	0.485334	1.70903	0.571133	1.69118	0.163769	1.33307	0.728243	0.930419	0.0102356	1.46628	0.445388	0.690882	1.501	1.9696	1.59207	0.467947	0.97607	0.920751	1.66144	2.73754	0.04348
chr12:34484672-34484835	GSATII	2.6403	0.253542	1.65751	1.65973	1.38445	0	1.44027	2.22637	0.600393	2.04881	1.72541	1.31887	1.06404	2.68921	0.0984061	0	0.425814	0.574072	0	0.473558	0	0.04388
chr19:55884458-55885042	MSR1	0	0	0.320473	0.0838601	0.316586	0	0	0.63238	0.419862	0	0.560607	0	0	0.0131835	0	0.10126	0	0.111552	0	0	0	0.0444
chr8:47284919-47287078	GSAT	1.89789	1.46409	1.76831	1.43445	2.11321	0.317536	1.54653	2.20854	1.51159	1.43442	0.870889	0.586645	1.05269	1.48721	0.894317	0.172526	1.04401	1.2592	1.10976	1.03531	0.000216388	0.04494
chrX:58123938-58124048	HSAT4	0.494805	0		0.288489	1.75091	0				1.59072	0.625196	0.391372	0.376779	0					0.254727	0.106469	0.0583719	0.04514
chr6:103935085-103937895	SATR1	0.564583	0.257662	0.924632	0.947681	0.759872	0.124897	0.26432	0.415986	1.02848	1.4687	0.0906096	0.176744	0.746579	0	0	0.588277	0.909919	0	0.270361	0.108638	0	0.04529
chr22:49996005-49996475	TAR1	1.3135	1.6492	2.48031	1.94456	0.803186	0	0.29337	0	0.799237	1.31051	0.906475	0.867786	1.35434	0	1.23888	0	0	0.758184	0.64001	0.421134	0.897279	0.04535
chrX:58283058-58284320	GSATX			1.92832				2.17194	2.03028	1.07761						1.44201	0.753048	0.818352	1.11351				0.04552
chrX:58288006-58297915	GSATX			1.65511				1.43182	1.38993	0.732035						0.783306	0.297004	0.665984	0.94964				0.04557
chr2:95455281-95455448	HSAT5	0	0.777544	1.56932	0.360881	2.22898	0.0180074	0.567448	0.671964	0	2.49893	0.571201	0	0.663454	0.31105	0	0	0	0.53106	0	0.720077	0.179244	0.04578
chr7:64101032-64101574	BSR/Beta	1.60034	1.00261	1.15885	0.725802	1.96479	0.273755	0.711266	0.638908	1.22991	1.20295	0.394459	0.506094	0.694978	0	0.722038	0.0879244	1.16928	0.309293	0.690953	0.880842	0	0.04607
chr19:48899049-48899183	MSR1	0.349694	0	0.596258	0	0.350871	0	0.744798	1.35186	0	0.920187	0.540722	0.444264	0	0	0	0	0	0.478848	0	0	0.412446	0.04627
chr4:9492626-9493792	SATR1	0.591277	0.545306	0	0	0.67171	0.242865	0.034582	0	0	0.525137	0	0	0.500863	0.0989854	0	0.215107	0	0	0	0.157044	0	0.04679
chr17:21793008-21793393	SST1	1.33381	0.894364	1.50644	1.71664	2.12908	0.365916	0.975454	1.69829	1.46202	2.21408	1.36218	0.0333701	1.4556	0.8624	1.32193	0.378711	0	1.00736	0.234759	1.65519	0.54311	0.04709
chr4:8943615-8943759	SATR2	0	0	1.20407	0	1.26831	0.0362712	0.79442	0	0.573791	0.39617	0	0	1.1319	0	0	0.103531	0	0	0.161062	0.42066	0	0.04737
chr5:98549247-98553146	SATR1	0.756024	0.0529862	0.628344	0.503247	0.728922	0.413594	0.0690559	0.821033	0.610095	0.519884	0.394909	0.223521	0.495112	0	0.0791425	0.753237	0.44925	0	0.33843	0.148088	0	0.04739
chr14:52238814-52239762	SATR1	0	0.265545	0	0	0.214	0.0512329	0	0.0405698	0.424901	0.508327	0	0.00930417	0.250949	0	0	0.129059	0	0.0521237	0	0	0	0.04745
chr12:34502084-34502439	GSATII	2.3597	0	1.61211	1.1256	1.33649	0.193759	1.3837	1.42814	0	1.86132	1.35169	0.248134	0	1.63852	0	0	0	0.268267	0	0.812153	0	0.04755
chr19:45284635-45285495	MSR1	0.301658	0.211623	0	0.116045	0	0	0	0	0	0	0.298905	0.00941884	0.00878805	0	0	0	0	0	0	0	0	0.04759
chrY:19677921-19679160	GSATX	0	1.05108		0.659833	1.4372	0				0.758968	0.586587	0	0.054404	0.0346806					0.0718038	0.239288	0	0.04771
chr4:9473461-9475174	SATR2	1.00652	0.176157	0.690819	0.934886	1.0843	0	0	0.154518	0.249385	0	0	0	0.224151	0	0	0.0260635	0	0.0673496	0	0.464982	0	0.04781
chrX:58158623-58159674	HSAT4	0.946873	0.685779		0.524044	1.63451	0.482136				0.610804	0.578147	0.657686	0.778251	0.644918					0.372896	0.382966	0	0.04788
chrY:24970117-24970896	BSR/Beta	0	1.03643		0.111953	1.22418	0				1.56976	0.305188	0.0766549	0	0					0	0	0	0.04843
chr6:63552209-63553482	SATR1	0.604261	0.506754	1.46722	0.914741	0	0.744032	0	1.42025	0.633254	1.49323	0.201257	0.203051	0.733033	0.92133	0.0425603	0.392218	0.68542	0	0.198984	0	0	0.04853
chr5:160467063-160467247	ALR/Alpha	0	0.0780223	0.0147124	0	0	0.348346	0	0	0	0.198482	0.601135	0.286231	0.482941	1.40092	0.326629	0.0667436	0.550576	0.546996	0	0.851751	0.569199	0.04869
chr2:193464914-193467546	SATR1	0.131827	0.575825	1.07274	0.805672	0.329215	0.443861	0	1.03328	0.595714	1.2213	0.514562	0.0569303	0.703827	0.245386	0.730453	0.272979	0.337871	0.100399	0.522427	0.0648829	0	0.04922
chr9:93521904-93523961	SATR1	0	0.0710624	0	0.237307	0	0	0.126365	0	0.399795	0.404772	0.101489	0.122964	0.263179	0.0276778	0	0.0765865	0	0.00273852	0	0	0.169412	0.04968
chr19:51844046-51844204	MSR1	0.490632	0	0.361948	0.433643	1.0974	0	0	0.668382	0	0.650765	0	0	0	0	0	0	0	0.181611	0	0.265017	0	0.04977
chr18:14334340-14334420	HSAT5	1.66718	0.691623	1.37303	1.10831	1.92302	0	0	1.36031	0.952401	2.17529	2.02062	0.976034	1.52987	0	0.995485	0	0	0.775329	1.09158	1.69405	0	0.0498
