# Supplementary material for: Differential enrichment of H3K9me3 at annotated satellite DNA repeats in human cell lines and during fetal development in mouse
Source: Epigenetics Chromatin. 2021 Oct 18;14:47. doi: 10.1186/s13072-021-00423-6 (PMC8524813; doi:10.1186/s13072-021-00423-6)
Supplement: Supplementary file 5 — Additional file 5: Table S8. Average FC (log2) of H3K9me3 at mouse satellite elements that show significant differential enrichment between developmental stages. P-value is calculated by ANOVA and p_adj represents adjusted p-value after correction by Bonferroni. [file 13072_2021_423_MOESM5_ESM.xls]

## Sheet: Sheet1
Table S8. Average FC (log2) of H3K9me3 at mouse satellite elements that show significant differential enrichment between developmental stages. P-value is calculated by ANOVA and p_adj represents adjusted p-value after correction by Bonferroni
		forebrain	heart	midbrain	embryonic_facial_prominence	hindbrain	limb	heart	forebrain	midbrain	liver	embryonic_facial_prominence	hindbrain	neural_tube	hindbrain	forebrain	neural_tube	midbrain	liver	heart	embryonic_facial_prominence	limb	midbrain	forebrain	embryonic_facial_prominence	liver	neural_tube	limb	hindbrain	heart	embryonic_facial_prominence	limb	forebrain	heart	hindbrain	neural_tube	liver	kidney	lung	midbrain	stomach	intestine	kidney	hindbrain	neural_tube	liver	limb	lung	midbrain
coordinates	Sat_Family	days_10.5	days_10.5	days_10.5	days_10.5	days_10.5	days_11.5	days_11.5	days_11.5	days_11.5	days_11.5	days_11.5	days_11.5	days_11.5	days_12.5	days_12.5	days_12.5	days_12.5	days_12.5	days_12.5	days_12.5	days_12.5	days_13.5	days_13.5	days_13.5	days_13.5	days_13.5	days_13.5	days_13.5	days_13.5	days_14.5	days_14.5	days_14.5	days_14.5	days_14.5	days_14.5	days_14.5	days_14.5	days_14.5	days_14.5	days_14.5	days_14.5	days_15.5	days_15.5	days_15.5	days_15.5	days_15.5	days_15.5	days_15.5
chr10:119078148-119078228	IMPB_01	1.04156	1.20256	0.479279	0.228168	0.566519	0	0.1847	0.14883	0	0	0.0317975	0	0.2139	1.19068	1.18048	1.13181	0.587756	0.672644	0.587858	0.638356	0.795469	0.457313	0.301825	0.741259	0.352659	0.99565	0.347686	0.440795	0.551953	0.0261085	0.17541	0.42372	0	0.21615	0.23279	0.31812	0	0	0	0.17705	0	0.727641	0.628593	0.705119	0.618987	0.288672	0.867288	0.25337
chr10:119502967-119503226	IMPB_01	0.767038	0.614731	1.188	0.575704	0.538925	0.221274	0.618225	0.510275	0.221658	0.325562	0.534485	0.00710911	0.146179	1.0793	0.895283	0.81422	0.649234	1.07792	1.06578	0.523256	0.645494	0.610082	0.673564	0.587309	0.820368	0.572235	0.363778	0.602823	0.796842	0.276389	0.0853344	0.166874	0.0833536	0.0994595	0.269235	0.371546	0.299003	0.243047	0.172903	0.104589	0.457958	0.217726	0.573358	0.707927	0.43418	0.229198	0.469373	0.358058
chr10:120500289-120500368	IMPB_01	0.994508	0	0	0.300884	0.646981	0	0.376405	0.44649	0.281449	0.393256	0.3634	0.18612	0.151625	0.871721	1.03159	0.825926	0.668209	0.897179	0.486379	0.744259	1.07682	0.187248	0.93887	1.34392	0.34588	1.71721	0.808919	0.425115	0.615703	0.350908	0.610604	0.0616953	0.306654	0.4322	0.23279	0.202432	0.664314	0.702759	0.364572	0.311518	0.0626468	0.756501	0.364806	0.8784	0.634054	1.06987	0.710189	0.804891
chr10:121135663-121135909	IMPB_01	2.62977	2.18269	1.4025	2.14076	2.52246	1.00091	0.776438	0.539105	0.996508	1.74299	0.982372	1.40709	1.04698	1.20688	1.86997	1.96963	1.05411	1.64583	1.92581	1.00671	2.43334	1.15919	1.4322	1.10004	1.97531	0.975439	1.79067	1.58978	1.53159	0.436138	1.02672	0.788179	0.960541	0.533413	0.427337	0.469962	0.822651	0.801607	0.806546	1.31644	1.08674	1.16952	0.317462	1.4096	1.05282	0.941264	0.986193	0.617079
chr10:123347851-123347931	IMPB_01	0.994279	0.958576	0.895849	0.650199	0.62437	0.388263	0.844445	0.956232	0.239211	0.955848	0.691374	0.704001	0.6417	1.60523	1.11517	1.54438	0.977817	1.72688	0.725606	1.62109	0.679666	1.88185	1.55177	1.30112	1.44291	1.37351	2.06226	0.875418	1.32291	0.405897	0.907714	0.42372	0.613879	0.623239	0.136764	1.25656	0.804675	0.21052	0.010005	0.491183	0.856795	0.667473	1.08089	1.03751	1.55739	1.33928	1.12267	0.849544
chr10:125662828-125662915	IMPB_01	0.390179	1.11619	1.06576	1.49585	0.969692	0.18919	0	0.171069	0.551491	0.452157	0.1817	0.451356	0.693333	1.00611	0.14852	1.08923	1.24843	1.74257	0.29377	1.09004	0.777738	0.437718	0.22996	0.410277	0.397627	0.517861	0.391954	0.530499	0.69726	0.18988	0.435501	0.272598	0.433816	0.0596276	0.279914	0.398564	0.269066	0.185246	0	0.531151	0.142433	0.26908	0.27191	0.470768	0.660711	0.597831	0.897249	0.50673
chr10:130575347-130575499	MMSAT4	1.40544	0.703861	1.41227	1.68005	1.07296	0	0.229657	0.10281	0.332319	0.564192	0	0.13959	0.575562	0.563723	0.357533	0.706014	0.454823	0.613706	0	0.430577	0.823694	1.06937	0.531025	1.08026	0.615514	1.30519	0.558878	1.23754	3.24912	0.323537	0.646248	1.09281	0.397899	0.462092	0.33387	0.536822	0.257088	0.312847	0.44101	0.489217	0.450924	0.309777	1.48275	0.706469	0.558342	0.737724	0.663361	0.811708
chr10:14876830-14876967	IMPB_01	0.420568	1.45984	1.34088	1.46714	1.43925	0.756714	1.06089	0.688746	1.02605	0.716669	0.32096	0.411616	0.0827496	1.33457	1.48052	1.60373	1.90545	3.13945	3.43575	1.68561	1.61448	2.08664	2.30727	1.26079	1.57572	1.36633	2.26729	0.0618778	2.36478	0.591858	0.453249	0.504162	0.362092	0.427474	0.276969	0.559607	0.403741	0.660011	0.32571	0.656513	0.280698	0.929116	0.188534	0.552997	0.364649	0.933495	0.912554	0.504881
chr10:19427312-19427390	IMPB_01	1.02919	0.948218	0.658826	1.53002	1.24913	1.34316	0.814455	0.797576	0.339165	0.252259	0.216642	0.371134	0.2139	1.55108	1.04332	1.30035	1.42217	0.835099	1.54534	1.16971	1.49193	0.946934	1.26391	0.912301	1.87268	1.43286	1.6072	1.41613	1.04584	0.667085	0.526229	0.62748	0.688823	0.0942192	0.719262	0.718597	0	0.417446	0.8003	0.145272	1.34255	1.16605	0.909713	0.799869	0.852243	1.3437	0.483056	0.217638
chr10:19428707-19428795	IMPB_01	1.35352	2.01164	0.570439	1.74382	2.16163	0.256025	0.919182	0.228319	0.404545	0.12945	0.253967	0.19458	0.311127	0.833306	0.745805	0.882766	0.402642	1.3821	1.48371	1.51163	1.57625	1.79338	0.61148	0.81962	1.00499	1.53028	1.13327	1.03604	1.92263	0.148883	0.169409	0.57302	0.580544	0.4322	0.433836	0.665153	0.630132	0.196983	0	0.3541	0.123294	1.13483	0.423259	0.233947	0.608104	0.935829	0.60985	1.0076
chr10:20676253-20676332	IMPB_01	0.707611	0.905897	0.264698	0.894454	0.479842	0.168901	0.39277	0.102016	0.211956	0	0.501408	0.320409	0	0.443787	0	0.0698247	0.203242	0.135041	0.292496	0.422642	0.284404	0.146553	0.229959	0.23028	0.20839	0	0.19711	0	0.276513	0	0.308633	0	0.116792	0.216149	0.229843	0.28282	0.193559	0.15419	0	0	0	0.0589489	0.32007	0	0	0.381834	0.203249	0.295062
chr10:23919099-23919180	IMPB_01	0.425407	1.62723	0.553477	1.5079	1.25708	0.175778	0.248543	0.727614	0.361343	0.250588	0.152538	0.346964	1.10915	0.861718	1.72645	1.19196	1.91227	1.17501	2.03408	1.46161	1.09078	0.213211	1.18946	1.18564	0.803366	1.03608	0.696694	1.42739	1.35983	0.457158	0.515402	0.839626	0.174937	0.261496	0	1.0545	0.694524	0.00289198	0.452078	0.214209	0.239729	0.852807	0.672642	2.09597	0.695936	0.454394	1.24079	1.29614
chr10:36479484-36479496	IMPB_01	0.66548	0.542162	0.697153	1.37398	1.66518	0	0	0	0	0	0.1817	0.18612	0	0.61731	0.29695	0.567928	0.530273	0.348753	1.22528	0.39907	0.64941	0	0	0.23028	0.0347317	0.49783	0.59133	0	0.23239	0.56971	0.17541	0.21191	0.82402	0.64835	0	0.15906	0	0	0	0.3541	0.57116	0.25872	0	0.21224	0.20902	0	0	0
chr10:40547399-40547475	IMPB_01	1.66072	0.915509	0.362285	1.27587	0.818074	0.218739	0.408257	0.256536	0.0629358	0.708648	0.738764	0.744389	0.923157	1.05259	1.06676	1.25544	0.401504	2.04382	1.8518	1.24097	1.57562	0.231829	0.547678	0.615112	0.80529	0.0458611	0.713175	0.179804	0.853193	0.899501	0.413136	0.348472	0.438032	0	0.389005	0.129759	0.439659	0.0246579	0.308049	0.111821	0.496022	1.47069	0.189621	0.122876	0.31353	0.706237	0.395897	0.433378
chr10:43450538-43450658	IMPB_01	0.892873	0.833327	0.38339	0.758983	0.421196	0	0	0	0	0	0	0	0	0.235593	0.367497	0.358821	0.190456	0.26998	0.218783	0.221707	0.349608	0.263846	0.185884	0.193819	0.493163	0	0.157688	0.27346	0	0	0	0	0	0	0	0	0	0	0	0	0	0	0	0.116732	0	0.20808	0	0.25337
chr10:43564716-43565021	IMPB_01	1.48222	1.9807	1.6516	1.39124	1.80071	0.929366	0.629626	0.581916	0.66584	1.05809	0.919233	1.0989	1.43918	1.94571	1.0853	1.57478	0.941698	1.66639	1.27757	1.17416	1.10589	0.442313	0.327557	0.409234	0.938201	0.61172	1.23879	0.633908	0.825232	0.689837	0.237653	0.321938	0.487459	0.249433	0.439201	0.385164	0.129432	0.841851	0.744578	0.210138	0.848375	0.665878	0.992094	0.955598	0.518129	0.659158	0.585353	0.617179
chr10:52116590-52116826	IMPB_01	0.591304	1.07207	0.618888	0.507357	0.784446	0.00556119	0	0.0668475	0.00774932	0.0535343	0	0.0544088	0.0679767	0.480224	0.208898	0.302094	0.434476	0.414717	0.351576	0.434018	0.415501	0.0240285	0.328381	0.314202	0.264906	0.295359	0.0292324	0.235222	0.216641	0.0185053	0	0.0511736	0	0.0467002	0	0.0370691	0	0	0	0	0	0	0	0.160979	0.164736	0.0264508	0	0.02684
chr10:58233533-58233619	IMPB_01	2.35859	3.07462	2.73428	3.02191	3.27795	0.21874	0.420895	0.0917208	0.14068	0.455215	0.295791	0.112538	0	1.03788	1.65236	1.57362	1.38135	1.22911	3.65357	1.66898	1.78958	1.30996	0.943853	0.32668	1.04427	0.96384	1.01984	0.551938	1.61062	0.388619	0	0.21191	0.16476	0	0	0.19605	0.18878	0	0.160545	0.224401	0.232428	0.869412	0.897801	1.25851	1.40004	0.321743	0.413667	0.833661
chr10:60307184-60307243	IMPB_01	0.63293	0.518681	1.22338	0.951481	0.930077	0	0.1847	0	0	0.414231	0.0153983	0.18612	0.0616322	0.877315	0.887735	0.56885	0.929038	0.662712	0.39674	0.534347	0.429263	1.02378	0.514498	0.690849	0.720447	0.74679	0.821763	1.54775	0.464769	0.18988	0.059461	0	0	0.0256449	0	0.15906	0.0159983	0	0	0	0	0.776151	1.41465	0.643805	1.09834	0.624141	1.00265	0.971374
chr10:73512458-73512643	IMPB_01	0.73387	0.797726	1.18136	0.384099	0.625832	0	0.145762	0.259045	0.253274	0.0201521	0.320186	0.21577	0.0520297	0.349671	0.587546	0.709892	0.54255	0.545108	1.21829	0.964959	0.417016	0.237546	0.0870119	0.186715	0.3965	0.0861265	0.32495	0.260132	0.118082	0.225802	0.11378	0.143176	0.360779	0.514001	0.239082	0.666326	0.554095	0.969931	0.104917	0.137812	0.425024	0.33983	0.179313	0.292526	0.325394	0.101221	0.371414	0.253212
chr10:74597040-74597118	IMPB_01	1.23365	0.643347	0.241288	0.400607	0.317829	0	0.260471	0.692632	0.512309	0.863087	1.10186	0.370054	0.210982	1.24722	1.25829	1.78494	1.09578	1.29719	0.244616	1.57752	1.54354	1.91848	0.360172	1.49413	1.23689	1.149	0.692979	1.20899	1.34377	0.0316467	0.328332	0.100521	0.390887	0.374062	0.402906	0.666823	0.798685	0.23425	0.351458	0.853552	0.031725	0.925411	1.0871	1.30946	1.44166	0.801734	1.71343	0.740546
chr10:82060430-82060666	MMSAT4	11.0699	3.49237	12.4125	9.77037	9.44544	3.66613	4.65539	3.19711	5.49776	3.32916	2.56118	2.6763	2.02853	4.04885	5.76041	3.87693	4.38006	4.28418	3.96004	5.14068	6.62696	6.65095	5.45027	5.46781	4.31759	6.14532	7.10948	6.51544	7.94615	6.4046	4.97365	3.9794	5.63545	6.14575	4.99102	3.33944	5.87204	4.95115	4.20768	3.77154	4.95845	5.12446	5.85992	4.23245	2.80538	3.18406	2.34371	3.59924
chr10:82225458-82225600	MMSAT4	10.3786	4.12048	10.8636	5.97516	9.03417	1.99309	2.1637	3.26388	3.51473	2.02739	1.55854	3.46513	2.69194	4.35958	3.85597	3.69636	3.81982	4.12871	2.27313	3.53029	4.0985	5.46786	4.19637	4.26969	2.70912	5.05718	5.20814	6.87708	5.85148	5.01466	3.47048	3.00273	3.3036	5.1409	3.03776	1.5466	4.34583	3.36794	5.43041	2.80802	1.56143	5.6337	7.28298	3.69769	2.9578	3.46277	2.92967	3.388
chr10:8234961-8235218	IMPB_01	4.27269	1.39627	2.98446	2.6602	3.6783	0.782402	1.59609	1.72767	1.67728	1.83963	1.17219	1.72106	1.90864	2.65724	1.76394	2.1136	2.34911	1.07533	2.53457	1.67569	2.51879	2.66131	2.20996	1.44071	2.18806	1.01893	1.64255	1.39577	1.42815	1.99232	1.48906	1.56334	1.60107	1.35798	1.04344	1.21874	1.54018	1.16396	1.14651	0.897252	0.961291	1.19629	0.381769	1.05362	1.4989	1.44777	0.922529	1.37216
chr10:82378325-82378463	MMSAT4	5.57	2.09274	4.05399	3.98704	3.59444	0.727464	0.773512	0.941162	1.79045	1.13252	0.21725	1.60073	1.19511	2.32414	1.54467	1.94488	1.75332	1.73933	0.484554	1.7534	2.70108	1.72741	2.1695	2.29798	1.09457	1.83296	1.50962	4.05159	2.61373	3.19929	2.37046	2.71593	1.96928	3.15234	2.16934	1.33354	2.74119	2.17277	2.58949	1.83348	1.76051	2.97724	1.43224	2.08682	0.924017	2.03431	1.64545	2.17513
chr10:86532478-86532696	IMPB_01	0.767632	0.512686	0.270383	0.659589	0.775289	0.262889	0.0745578	0.231681	0.225282	0.141564	0.237544	0.666714	0.558844	1.30307	1.15113	0.660988	0.457741	0.562454	0.427163	0.668168	0.745309	0.358755	0.347879	0.280986	0.205513	0.356271	0.590381	0.248359	0.137515	0.164621	0.0748307	0.331418	0.135288	0.106086	0	0.110904	0.2468	0.324512	0.146862	0.00406078	0.124554	0.605253	1.03634	0.42707	0.455433	0.0782688	0.231244	0.260339
chr10:92754261-92754339	IMPB_01	6.40763	2.46679	4.66987	3.27831	4.77924	1.18333	1.35368	1.73263	1.06791	2.6982	1.52916	2.61736	0.807842	1.74736	2.39845	3.11237	2.27878	3.33336	3.62065	2.37428	3.88468	1.6433	1.8183	0.968478	1.47198	1.69774	2.56474	2.66749	2.79484	2.14723	2.00587	1.69058	1.73676	0.978029	0.668401	1.81746	1.72034	3.48686	0.997832	1.08055	1.85273	1.19419	0.991976	1.16176	1.89941	2.24129	1.28045	0.786557
chr10:93618872-93618960	IMPB_01	1.42931	0.679074	1.06553	1.04418	1.1654	0.21874	0.45754	0.209567	0.0724427	0.41423	0	0.571248	0.00243068	1.17282	1.1052	1.05227	1.15369	0.472674	0.0755725	0.666628	0.761554	0.515498	0.368465	0.23028	0.220202	0.36774	0.776197	0	1.02204	0.889052	0.906932	0.45262	0.670485	1.43909	1.15602	0.421747	0.680037	0.393966	1.39635	1.01773	0.756942	1.03335	0.818717	0.834379	0.615228	0.978735	0.891655	1.02488
chr1:102594077-102594231	IMPB_01	0.270155	1.14692	1.26296	1.75259	1.48454	0.156243	0.525284	0.4133	0.281169	0.205697	0.447175	0.683522	0.14723	1.43815	1.14642	0.633853	1.33638	1.27721	0.806596	1.07282	1.46148	0.392775	0.943688	0.412718	1.52762	0.910005	1.19793	0.784725	0.555378	0.70039	0.825777	0.275159	0.420582	0.654169	0	0.442058	0.419239	0.549123	0.237781	0.436876	0.314026	0.76439	0.277196	0.199836	0.857879	0.430955	0.399982	1.17608
chr1:10286122-10286213	IMPB_01	0.844159	1.2101	1.23722	1.676	1.12052	0.403778	0.18673	0.43942	0.774703	0.38386	0.611001	0	0	0.595277	1.14872	0.30907	0.427486	0.686882	0.817478	0.314289	0.433896	0.241459	0.475093	0.268243	0.309146	0.697513	0.39422	0.582861	0	0.0654877	0.53393	0.21191	0	0.388474	0.23279	0.15906	0.257239	0.13397	0.349625	0	0.802807	0.25872	0.27191	0.214572	0.385883	0.249218	0.0536044	0
chr1:10376341-10376484	IMPB_01	0.681797	1.4404	1.21391	0.527427	0.9576	0.624034	0.574743	0.625502	0.46837	0.168013	0.10038	0.37224	0.27822	0.775253	0.697798	0.850366	1.0518	0.593826	1.3624	0.414477	0.811958	0.446105	0.594737	0.326907	0.154472	0.179321	0.272912	0.133862	0.247031	0.165979	0.127571	0	0.0979566	0.184394	0	0.234694	0.496372	0.316156	0	0	0.181032	0	0.0950734	0.145451	0.290874	0.519365	0	0.0885909
chr1:10906543-10906759	IMPB_01	0.983525	0.676031	0.78429	1.08504	1.51349	0.36151	0.289861	0.526417	0.521138	0.368215	0.503891	0.13745	0.397396	1.34085	0.702579	0.988122	0.56511	0.744371	0.756108	1.06105	0.809174	0.472524	0.518484	0.133266	0.575927	0.188805	0.53747	0.590435	0.162458	0.49024	0.468572	0.22367	0.242641	0.0120083	0.18537	0.156622	0.354836	0.0238588	0.489633	0.437707	0.41074	0.904312	0.781635	0.329169	0.295151	0.711762	0.544908	0.226379
chr11:102129686-102129767	IMPB_01	0.383761	0.722687	0.684296	0.232249	0.88157	0.414846	0.1847	0.145155	0.281449	0.20712	0.204132	0.307902	0	0.544731	0.322634	0.908116	0.840522	0.929963	0.45927	0.384409	1.15103	0.822936	0.91975	1.65818	1.08561	0.49783	0.8987	0.876652	0.431959	0	0.0628011	0.42372	0.162726	0	0	0	0.109539	0.104111	0.00494074	0.0306012	0.07285	0.170249	0.37258	0.615659	0.16601	0	0.189824	0.541123
chr11:105492697-105492890	IMPB_01	0.47069	0.629248	0.677281	0.459145	0.575533	0.0575893	0.170351	0.212286	0.119596	0.0665358	0.0576549	0.136096	0.101151	0.834086	1.09787	0.851981	0.822841	0.693885	0.141891	0.559027	0.670241	0.172433	0.0584255	0.0871009	0.198644	0.497863	0.293842	0.165772	0.0637248	0.31521	0.0970913	0	0.24306	0.175602	0.0168863	0.122798	0.429914	0.0727801	0.330652	0.198517	0.628419	0.241293	0.0831228	0.152856	0.0212016	0.0873212	0.0301156	0
chr11:107839782-107839968	IMPB_01	0.595762	0.923688	0.734631	0.42847	0.276478	0.0776126	0.0585876	0.0400081	0	0.0423148	0.0390753	0.0230148	0.07245	0.139369	0.795935	0.269264	0.741805	0.719997	0.0922248	0.270338	0.399407	0.436951	0.0630022	0.248852	0.0392132	0.187385	0.215125	0.179366	0.123697	0.243989	0.585643	0.11506	0.0496152	0.0232419	0.0250312	0.0290755	0.037553	0.178836	0.0892919	0.0304602	0.196494	0.591152	0.118412	0.0513419	0.179802	0.571563	0.121369	0
chr11:112022641-112022718	IMPB_01	0.931715	1.61475	0.615663	0.680171	0.732731	0	0.48448	0.420195	0.406059	0.357746	0.342682	0	0.188796	0.843326	0.878382	0.852381	0.728775	1.34997	1.0602	1.32562	0.692403	1.03092	1.62284	0.487486	1.61558	0.652431	1.71852	0.5468	1.19523	0.387162	0.17541	0.624622	0.453753	0	0	0.107417	0.119608	0	0	0.176627	0	0.820407	0.238224	0.882732	1.21079	0.934821	0.821781	1.0004
chr11:118800386-118800582	IMPB_01	0.732096	1.03778	0.661402	0.528421	0.665932	0.46088	0.693759	0.528941	0.569228	0.251498	0.577628	0.320962	0.361229	0.764052	0.886652	1.40892	0.807042	1.10969	0.858644	1.22111	1.5466	0.434278	0.470239	0.692052	0.746812	0.761054	0.663942	0.699454	0.361622	0.284367	0.101129	0.26916	0.470014	0.710073	0.209036	0.299806	0.708888	0	0.19751	0.383909	0.510951	0.272174	0.208078	0.902995	0.438314	0.470216	0.275973	0
chr11:121858321-121858543	MMSAT4	5.75886	3.28303	5.66421	5.34758	5.46454	0.899494	1.79775	0.912962	1.56542	1.59645	0.817657	2.1975	0.728419	3.09243	3.84064	2.20303	3.91546	2.74558	0.113526	2.54547	2.78183	2.48174	2.52006	4.80785	1.1525	3.19059	2.08714	4.10358	5.40483	5.17016	2.91466	2.71901	4.51281	4.73293	1.95985	3.31957	3.84083	2.86189	2.7007	3.01266	3.67281	4.27329	3.24527	2.6906	1.81193	2.06933	3.46139	4.36385
chr11:121859083-121859231	MMSAT4	7.05697	2.71096	8.6576	5.35653	5.69042	0.0807572	0.953754	1.33221	1.46317	0.845362	0.387262	0.843737	0.987173	2.61995	3.05121	3.34827	2.43246	2.72375	0.17501	2.82467	2.96173	1.4862	2.03657	4.27457	0.921443	2.90775	1.04254	2.67144	4.39884	3.9172	2.63339	4.2287	3.49429	3.3263	1.87963	2.93272	3.16172	2.96432	3.0422	1.96532	3.81825	3.71311	4.72094	2.41185	1.14743	1.17534	3.07918	3.19075
chr11:121859919-121860071	MMSAT4	2.8785	1.95946	6.54476	4.6347	4.35068	0.630234	0.619668	0.754921	1.16085	0.817638	0.337103	1.20719	0.344773	1.60383	3.02444	2.73152	1.902	2.22659	0.299426	2.09687	2.46426	2.61281	2.73365	2.52826	1.55955	2.95424	2.66071	1.75378	4.63284	2.28747	0.819325	2.36404	1.65562	2.21937	0.977106	1.88353	0.945142	1.16201	1.55461	1.53879	1.03593	2.54643	3.31248	2.44329	1.65166	2.38013	2.20004	5.50852
chr11:121860185-121860477	MMSAT4	5.38327	2.93974	6.93481	4.4363	5.0428	0.550315	0.286492	0.944485	1.74296	0.671063	0	0.535322	0.74354	2.23063	2.17058	1.94127	2.75667	1.85808	0.264367	1.70698	1.95886	2.19588	1.21567	2.39986	0.709425	4.02953	1.3619	3.16572	3.78733	3.65753	2.51928	3.5024	2.6966	5.71056	1.01494	2.0575	3.12024	3.32489	3.42609	2.20478	2.51677	3.0551	2.40212	2.37494	1.63079	2.67743	2.05095	2.50912
chr11:121870137-121870210	IMPB_01	1.25805	0.643668	2.22512	1.71011	1.17945	0	0.25807	0.419985	0.466453	0.283722	0.3634	0.203967	0.2139	1.11616	0.665148	0.951381	1.37296	1.215	0.446024	1.07148	1.32013	0.702256	0.68989	0.504731	0.870583	0.654708	0.19171	1.09361	0.639934	0.0364153	0.451741	0.362819	0.338658	0.36117	0.29019	0.361698	0.951658	0.0417158	0.323449	0.511748	0.297307	0.857664	1.2625	0.453538	0.730188	1.10577	0.659986	0.12842
chr11:121942408-121943298	MMSAT4	3.51899	1.39554	3.16207	2.54935	3.1814	0.0808542	0.529364	0.872231	0.763027	1.16719	0.292968	1.02439	0.486597	1.44276	1.61864	1.18855	1.82536	2.42892	0.0334289	1.40855	1.79085	1.63468	1.34373	2.32399	1.266	2.91217	1.4406	2.39063	2.77564	2.11375	0.889274	1.28622	1.17114	1.17839	1.09987	1.37197	1.63791	1.46016	1.26322	0.973829	1.0964	2.60705	2.53937	1.14231	1.05496	1.74844	1.52703	1.53969
chr11:121943328-121943718	MMSAT4	2.96065	0.913241	3.86371	2.2512	3.18873	0.103761	0.37648	1.0323	0.741788	0.850321	0.0801344	0.647066	0.293975	1.22844	1.76293	1.07292	1.70175	1.59957	0	0.905937	1.52894	0.578524	0.606702	1.43759	0.916306	2.28365	0.606493	1.75347	2.31156	1.8595	1.17429	1.1528	2.14802	1.5593	0.512838	1.20815	0.906334	1.25475	0.661594	0.79587	0.690791	2.4015	1.76156	1.99396	0.858041	1.0805	1.80249	2.0852
chr11:121943832-121944054	MMSAT4	2.06849	0.97253	1.48376	2.04522	1.32765	0.215784	0.697122	0.656997	0.625572	0.61022	0.205436	0.53316	0.29291	0.825249	0.700315	0.574496	1.07557	1.30802	0.0599135	0.846077	1.58836	0.475719	0.750959	1.48657	0.627005	0.641362	1.34326	0.702017	1.37037	0.757002	0.415611	0.673791	0.33258	0.718422	0.483405	0.794561	0.51957	0.757627	0.971566	0.945046	0.276147	0.76451	1.40955	0.437833	0.448171	0.897748	1.00726	0.639078
chr1:113932022-113932245	IMPB_01	0.903173	1.35788	1.35472	1.11253	1.45347	0.314849	0.312245	0.451829	0.449251	0.413103	0.316144	0.863743	0.566202	1.31039	0.493402	1.22654	1.70113	0.642295	1.03927	1.43105	1.49798	0.510323	0.645504	1.34877	1.88471	0.585311	1.70756	0.819005	1.05678	0.19669	0.190741	0.427534	0.7974	0.328537	0.0668099	0.275323	0.462215	0.269965	0.593055	0.320759	0.224539	0.455944	1.45107	0.679458	1.03618	0.451553	1.10304	0.752082
chr1:116745986-116746488	MMSAT4	0.991759	0.623407	0.410427	0.583763	0.710866	0.108489	0.197152	0.263895	0.475235	0.172337	0.240223	0.85378	0.182224	0.60488	0.557769	0.837519	0.622604	0.792794	0	0.472128	1.16327	0.431609	0.761752	1.03056	0.163974	0.716017	0.36975	0.59802	1.57653	0.722301	1.09098	1.21222	0.933056	1.00906	0.770557	0.926784	1.159	1.64536	0.841799	1.22461	0.855238	0.585654	1.30086	0.711993	0.786001	1.07371	0.909285	0.752974
chr1:116780712-116781500	MMSAT4	0.436402	0.882977	1.07699	0.333133	0.571098	0.0342571	0.128553	0.143542	0.191373	0.322549	0.109972	0.338389	0.262771	0.497205	0.45338	0.320173	0.417923	0.668147	0.037756	0.291859	0.34434	0.463826	0.361557	0.463904	0.401516	0.819112	0.162268	0.499994	0.977105	0.510423	0.864168	0.595153	0.60839	0.926243	0.412864	0.361544	0.422661	0.909596	0.728876	0.435702	0.415077	0.474309	0.904274	0.900578	0.697037	0.633878	0.806616	0.700886
chr1:11746133-11746290	IMPB_01	4.69892	3.41345	6.24764	2.60174	3.76818	1.78401	2.04679	3.17514	2.25939	1.74417	2.62968	1.88708	0.770346	1.61514	2.9587	1.96182	2.78654	1.99919	3.21548	2.27026	2.70675	1.97034	3.3716	2.04308	2.19524	1.19531	4.31472	1.26734	2.32702	2.42653	2.38515	2.11332	2.41432	1.70134	0.653888	1.0688	0.769115	1.23978	2.31307	1.05588	1.65854	1.62819	1.094	2.53851	1.32078	1.15701	0.764534	0.404175
chr1:117898217-117899361	MMSAT4	1.58627	1.06381	1.44466	1.62778	1.51148	0.204584	0.450733	0.339932	0.357183	0.258731	0.0921209	0.476415	0.516246	1.23709	1.30472	0.863132	1.20686	0.895433	0.109863	0.770698	1.05764	0.640008	0.8884	1.25201	0.371439	1.72153	0.710922	1.96262	1.8704	0.954609	0.921774	0.807464	0.678164	1.33632	0.701626	0.61001	0.749839	0.823144	1.30876	0.604374	0.771894	1.31607	1.26595	0.980034	0.736857	1.08439	1.13087	1.04723
chr1:118046807-118048030	MMSAT4	0.834178	0.814156	0.694588	0.608117	1.01975	0.0976549	0.117796	0.186907	0.208582	0.187998	0	0.181095	0.176997	0.503614	0.501927	0.404314	0.498733	0.432047	0.0243268	0.367419	0.449746	0.468079	0.263229	0.648701	0.103499	0.653751	0.373743	0.646082	0.644734	0.394064	0.375346	0.547427	0.430537	0.48648	0.211091	0.320249	0.256767	0.505138	0.44435	0.336583	0.379068	0.863954	0.733366	0.605248	0.454129	0.487703	0.770089	0.761894
chr1:118140068-118140590	MMSAT4	1.29193	0.814184	1.42363	1.28683	1.76145	0	0.139801	0.0195161	0.0417827	0.0872962	0.0135753	0.0866362	0.0397477	0.264175	0.321205	0.0806158	0.153497	0.233027	0.0962401	0.213042	0.0858383	0.155257	0.100436	0.337052	0.0542934	0.539819	0.233348	0.104773	0.447872	0.254632	0.113916	0.476508	0.0464059	0.532416	0.253304	0.554417	0.308736	0.897514	0.565365	0.245237	0.196213	0.605159	0.435423	0.486234	0.100506	0.5739	0.164727	0.307226
chr1:118153524-118153659	MMSAT4	3.24656	1.47076	4.18924	1.99487	2.74085	0.259234	0.95074	1.15979	0.890129	0.882244	0.652781	1.03665	0.497516	1.26471	1.63668	1.34543	1.02203	1.87498	1.2344	1.37063	1.47868	3.44584	2.19575	2.11187	1.24252	2.52235	1.85121	1.35489	2.20354	1.17733	1.1953	1.29946	1.61507	0.922047	0.8915	0.916198	1.1131	1.73347	1.60958	0.705591	0.719276	1.21877	2.58379	0.786448	1.36879	1.24981	1.58565	1.00585
chr11:19589849-19589932	IMPB_01	0.775871	0.809983	1.86135	1.5908	1.25686	0.527043	0	0	0	0.464156	0.1817	0.598634	0	1.30742	0.506288	1.72695	0.493094	1.36394	3.1276	1.08663	2.3964	1.22113	0.839437	0.768571	0.602494	0.878716	1.15168	0.573175	0.879207	0.288246	0.17541	0.21191	0.49439	0	0.325345	0.354532	0	0.584217	0.2001	0.177051	0	0.549546	0.469061	1.37049	0.425595	0.576485	1.11929	0.753887
chr11:21047818-21047927	IMPB_01	0.86127	1.19818	0.965334	0.752712	0.202195	0.309046	0.0286432	0.175428	0.1908	0.174165	0.684998	0.12915	0.0424545	1.51769	0.669901	1.31307	0.965487	0.311998	1.18029	0.897564	0.488796	0.433522	0.491018	0.287278	0.140571	0.169018	0.412303	0.14802	0.108732	0.228784	0.25193	0.28572	0.177915	0.446081	0.20545	0.243472	0.301858	0	0.223096	0.17705	0.24277	0.25872	0.109761	0	0.252816	0.148901	0.283145	0.146443
chr11:21088300-21088380	IMPB_01	0.429894	0.393808	0.907995	0.934893	0.82254	0.00273425	0.265501	0.0636735	0.045162	0.02589	0.440627	0.132532	0.689829	0.868807	0.548748	1.17322	1.85163	0.722194	1.37704	0.992387	0.593006	0.40166	0.228371	0.199653	0.262811	0.248951	1.00269	0.48541	0.723393	0.208867	0.280656	0.664754	0.33169	0.172779	0.0378284	0.115318	0.351603	0.655908	0.335168	0.36074	0.390328	0.402051	0.476378	0.506677	0.397138	0.27514	0.828375	0.773073
chr11:24252097-24252279	IMPB_01	0.573733	0.879315	0.721877	0.651285	1.10914	0.751089	0.487101	0.732701	0.16931	0.21167	0.405336	0.304353	0.832103	1.4305	0.778968	0.875521	1.43348	1.19052	1.70174	1.04766	1.35637	0.901559	0.872951	0.960439	0.49978	1.18579	1.41831	1.10943	0.597367	0.219236	0.278536	0.860995	0.24537	0.153408	0.668951	0.533983	1.23122	0.186628	0.478261	0.639147	0.532903	0.959551	0.814354	0.36032	0.90409	0.923806	0.879149	1.19024
chr11:28048056-28048356	MMSAT4	2.96573	1.8716	3.34129	2.26589	2.01683	0.0441226	0.151572	0.0753213	0.407122	0.14589	0.195852	0.351111	0.537433	1.17817	0.555835	0.732021	0.81562	0.374403	0.00116673	0.659353	1.17582	1.01746	0.419822	1.10314	0.13405	1.51854	0.789363	1.19349	1.99796	1.21599	1.28521	1.81978	0.79108	2.64587	0.598271	0.790008	0.664783	1.14023	2.1557	0.114645	0.935265	0.933133	2.72592	1.045	0.298899	1.09637	1.15603	1.82673
chr11:31182266-31182496	MMSAT4	2.74909	1.67199	4.49345	2.39589	4.3897	0.846349	1.48254	1.41875	0.771265	0.9289	0.774999	1.15275	0.504063	1.85573	1.99061	2.07328	2.45601	1.51722	0.729095	1.09253	1.91936	1.79529	1.76059	2.42995	1.44051	2.9859	1.75036	3.08355	3.40872	3.39414	1.3704	1.63232	2.49426	2.28586	1.14979	1.58847	2.34963	2.35474	2.70113	1.43804	1.68266	2.81926	2.86288	2.75534	1.42831	1.94172	2.15221	1.83066
chr11:4104309-4104362	IMPB_01	0.623072	1.29277	1.31534	0.799967	0.48035	0.21874	0	0.14883	0	0.41423	0.1817	0.37224	0.2139	1.59324	1.7691	1.35939	0.924032	0.758798	1.43039	0.612642	0.779266	0.383398	1.24083	1.28944	1.54118	1.20234	1.38338	0.294083	1.71892	0.189879	0.17541	0	0	0.4322	0	0.114043	0.188779	0	0	0.17705	0.140069	0.859136	0.271909	1.10112	1.41197	1.14621	0.460289	0.0143417
chr11:44138683-44138763	IMPB_01	0.48379	0.794625	0.65693	0.319685	1.13837	0.281628	0.316916	0.40925	0.358824	0.17795	0.245296	0.418747	0.748316	1.18913	1.1192	1.41207	1.17688	1.88155	1.06382	1.88957	0.751657	1.42201	1.10215	1.09859	0.739771	0.752062	1.04372	1.09403	1.49795	0.650539	0.188565	0.020988	0.57474	0.424098	1.05047	0.268414	0.207658	0.471345	0.327664	0.615252	0.38081	0.836141	0.488813	0.950286	1.50201	0.570643	1.72239	0.282887
chr11:44292838-44292919	IMPB_01	1.03113	1.71386	2.48162	2.24707	2.79698	0	0.36939	0.227839	0.281449	0.621449	0	0.52382	0.2139	0.720896	1.25571	1.5706	1.24627	0.984995	2.30369	1.16765	0.602895	1.10835	1.58693	0.818844	0.41679	0.716053	0.664286	0.732467	0.550878	0.546258	0.15592	0.332197	0.32963	0.4322	0.23279	0.31812	0.37572	0	0.486663	0.493991	0.53356	0.470622	0.349091	1.63221	0.371591	0.218351	0.740331	0.425405
chr1:145100222-145100344	IMPB_01	0.566442	1.25419	0.251392	0.7674	1.16557	0.0627533	0.0408762	0.0707552	0.00230623	0	0	0	0.138509	0.885447	0.28965	0.717325	0.173106	0.736985	0.698732	0.723998	0.300213	0	0.36945	0	0.563634	0.165293	0.358676	0.224148	0.329542	0.0233457	0.0776405	0	0.00405238	0.0974365	0	0.00260754	0	0	0	0	0.00780123	0.0360511	0.196132	0.365331	0	0.325724	0.253266	0
chr11:45517648-45517731	IMPB_01	0.935196	1.07156	0.66456	1.53245	1.77488	0.624634	0.802966	0.44649	0.113561	0.693817	0.149927	1.10093	0.601296	0.885299	1.5693	0.636011	1.17268	1.00145	1.46837	0.533187	1.17672	0.459202	0.892066	1.26383	2.03855	0.698771	0.749717	0.438596	0.817632	0	0	0	0.450719	0	0.674659	0.421537	0	0.204249	0.2001	0.177051	0.525284	0.769915	0.553547	0.947749	1.21393	0.9324	0.468916	0.219626
chr11:46075186-46075224	IMPB_01	0.245243	0.128949	0.743067	0.19634	1.10376	0.21874	0.140955	0	0.28145	0.20712	0	0.372239	0.2139	0.668925	0.898742	0.605387	0.974318	0.741397	0	1.29962	1.02533	0.472561	0.496238	0.787855	0.187951	0.605051	0.855768	0.971302	0.226266	0.18988	0	0	0	0.21615	0	0.0768824	0	0	0.126379	0.17705	0.145267	1.55237	0	0.418851	0.346533	0.782862	0.458949	0.566676
chr11:50814731-50815037	MMSAT4	10.4673	3.64911	12.2339	8.31931	9.86323	3.75745	6.07835	3.19807	4.53782	5.45239	4.46809	3.38518	3.99737	2.91527	4.0022	2.95893	5.48252	3.54023	6.09799	4.27999	4.33235	5.4589	6.19785	5.01376	3.57572	3.95226	6.74229	6.14451	4.96905	7.07944	3.79026	5.27099	6.49682	6.19106	4.29428	3.16519	7.00521	4.15556	5.88708	2.55622	6.25215	4.46956	2.74784	4.12706	2.3564	2.54882	2.68388	3.44016
chr11:50815082-50815609	MMSAT4	13.4012	4.7153	14.0519	12.4453	11.1002	5.34789	5.97665	5.71386	4.951	4.56779	4.35355	5.22883	5.69044	5.1528	5.82972	4.43455	6.02865	4.15621	7.65164	4.94675	6.26655	5.96794	7.12883	5.09602	4.83392	5.40502	9.21513	6.73238	9.45509	8.15139	4.52711	4.86814	4.21726	4.76968	4.46135	2.47051	5.37058	7.2805	5.44527	5.24771	6.03782	4.95529	3.83592	4.93875	2.49028	5.35508	3.11094	4.93335
chr11:50834369-50834445	IMPB_01	0.985132	1.15588	2.27076	1.733	1.4264	0.635982	1.09928	0.48174	0.38138	0.294325	0.153011	0.585258	0.585411	2.04025	1.79162	1.71582	2.01144	1.78599	1.79826	2.06536	2.38907	0.932757	0.848869	1.16062	0.850951	0.507657	1.24999	0.964128	2.50447	0.941972	0.461606	0.688561	1.01485	0.693834	0.373689	0.602748	1.41336	0.548643	0.881916	0.568432	0.871815	0.796575	0.454302	0.522165	0.805884	0.522851	1.0191	1.30394
chr11:50899830-50900863	MMSAT4	11.1862	4.20951	11.5774	9.28776	9.95311	3.99051	5.80003	5.39495	6.39171	5.38697	3.09836	4.52001	4.19877	4.92286	4.55349	4.28361	5.23237	4.24766	5.40701	4.74633	5.51884	4.83046	5.919	5.49901	4.3926	6.87226	6.3446	5.9938	8.06828	7.47822	5.01758	4.58598	6.06755	6.59084	2.99169	3.76016	7.2506	6.03871	5.31218	5.3117	6.22152	4.68264	5.63272	4.55108	3.57466	3.58178	3.88956	4.4449
chr1:154917263-154917299	IMPB_01	0.878185	0.384611	0.288932	1.52072	0.737666	0.303806	0.0952444	0.520906	0.371329	0.379739	0.1673	0	0.855611	0.520912	0.876345	0.649039	1.04309	1.30816	1.50691	1.00876	1.7714	0.708719	0.705101	0.633281	1.42392	0.746789	0.788339	0.5468	0.230979	0.543326	0.17541	0	0.251775	0.246157	0	0.29161	0.354076	0.363106	0.294592	0.226231	0.074025	0.510242	0.270483	0.819724	0.418039	0.219634	1.10765	0.816294
chr11:58859341-58859456	MMSAT4	8.72316	5.265	8.77988	9.14273	9.23694	2.98801	3.53232	3.82697	3.5142	3.01518	4.443	1.63837	2.90611	3.01103	4.28276	3.02238	4.23166	3.13593	6.39809	3.79495	5.19079	2.92257	4.56171	5.07532	2.72964	4.48071	5.91109	5.4822	6.71255	5.23816	5.60519	1.70761	5.5718	2.50853	3.70239	1.16473	2.63403	4.30661	2.8412	5.68645	3.67942	2.2356	1.59851	2.38892	2.78741	4.00961	2.67452	4.10309
chr1:160472945-160473025	IMPB_01	0.436783	0.874632	0.74948	0.593779	0.999109	0	0.0577187	0.104181	0	0	0.0885789	0.0953865	0.0401062	0.467553	0.313665	0.51802	0.354343	0.288548	0.888353	0.979385	0.321434	0.82686	0.0258705	0.935625	0.810028	0.693886	0.20943	0.242696	0.400865	0.246858	0.0416599	0	0	0	0	0	0	0	0.04002	0.03541	0	0.0776155	0.214129	0.198975	0.135862	0.436876	0.20325	0.50673
chr1:162105470-162105667	IMPB_01	0.367371	0.524479	0.368033	0.654614	0.517608	0.15883	0.0659844	0.234955	0.027859	0.27766	0	0	0.154475	0.46342	0.820982	1.0329	0.727545	0.286462	0.994281	0.899166	0.641195	0.2934	0.480856	0.165988	0.704457	0.430884	0.315157	0.120766	0.116785	0.0187279	0.480819	0.154866	0.260156	0.118336	0.371402	0.0928525	0.207402	0.347741	0.310815	0.104427	0.392394	0.0827377	0	0.183151	0.244033	0.127806	0.214615	0.0784548
chr11:62780084-62780552	MMSAT4	11.3879	4.60226	10.3616	8.14806	10.5789	3.98545	5.49907	5.66829	5.84276	5.00322	3.30123	3.39976	5.13746	3.72915	4.58153	4.30192	4.7329	4.33139	3.84109	4.34568	6.61881	6.59606	6.4725	7.47257	2.49189	5.37814	6.41436	6.37555	7.61743	7.64588	4.95259	3.96734	5.19841	7.93863	3.6262	2.48622	4.41422	3.0734	5.5136	5.53425	6.37707	4.72306	5.0726	4.58086	3.37702	3.8123	3.54096	4.49186
chr1:164328682-164329258	IMPB_01	0.906981	0.554622	0.735256	0.642328	0.504426	0.0216462	0.0910673	0.0738981	0.117259	0.0133046	0.180438	0.283362	0.155226	0.434449	0.363495	0.54578	0.521242	0.401953	0.327559	0.541208	0.667425	0.0697354	0.112974	0.189103	0.318358	0.25409	0.256651	0.373112	0.128306	0.233061	0.176324	0.134275	0.162504	0.301273	0.158426	0.117914	0.097012	0.030908	0.210869	0.126333	0.135163	0.329684	0.17748	0.0552708	0.364363	0.437411	0.191979	0.153955
chr1:16516469-16516572	IMPB_01	0.755786	1.59174	1.61166	0.950953	0.904265	0.43748	0.580972	0.322224	0.0382527	0.476588	0.414565	0.55827	0.332272	0.764701	1.50795	1.53843	1.1726	0.845273	1.9136	1.62048	1.07967	0.656181	0.53566	1.23871	1.02443	0.966656	1.11557	0.31325	0.424162	0.276523	0.807226	0.431994	0.597551	0.600079	0.273472	0.161259	0.254316	0.802823	0.2001	0.605086	0.19035	0.688235	0.739047	0.65113	1.15884	1.64212	0.859198	1.15357
chr1:165759577-165759620	IMPB_01	1.26137	0.879795	0.859747	1.196	1.17953	0.106827	0.1847	0.519174	0	0	0.3634	0.354927	0.0994884	0.422024	1.0912	0.633954	1.30165	1.79266	1.47364	0.782673	1.04807	0.296724	0.443849	0.72304	1.91254	0.619416	0.751709	1.07456	0.63778	0.0883163	0	0	0.245283	0.21615	0	0.395801	0.18878	0.4685	0.4002	0.0905837	0	0.282786	0.151764	0.829103	1.5877	0.319341	0.423203	0.695203
chr1:165759800-165759856	IMPB_01	2.81901	1.28656	0.933099	1.28409	1.72115	0.820175	0.369389	0.00797304	0.562811	0.813758	0.726811	0.372239	0.511832	1.26276	1.75533	0.927265	1.75357	1.50308	1.91958	1.23284	1.373	1.2952	1.61785	1.22966	1.52215	1.9913	1.91812	1.46954	0.942096	0.37975	0.958436	0.427504	0.506166	0.567279	0.253575	0.826535	0.151698	0.167321	0.4002	0.7082	0.030592	0.868551	0.135951	0.549485	1.45578	1.18136	1.30801	0
chr11:6649425-6649510	IMPB_01	0.595063	0.589649	0.664338	1.1962	0.435253	0.0205873	0.343317	0.327426	0.332756	0.665293	0.350577	0.359064	0.324625	0.842385	0.761677	0.6058	0.853394	1.17261	0.554553	0.449149	0.469081	0.931102	0.965753	1.2084	0.791795	0.928313	0.844068	0.77522	1.19211	0.567448	0.111437	0.530922	0.618497	0.508494	0	0.525831	0.299827	0.278344	0.727349	0.474926	0	1.02574	0.438194	0.466907	1.09929	0.685304	0.404893	0.348738
chr11:67677750-67677828	IMPB_01	0.185088	0.170642	0.69721	0.795182	0.732758	0.653316	0.0663026	0.177451	0.340953	0.576286	1.29987	0.0644262	0.170023	0.574539	0.660599	0.551941	1.26269	0.913867	1.00985	1.39269	1.13559	1.10252	0.203426	0.714483	0.502215	0.344679	0.803526	0	0.116195	0.350539	0.0764608	0.21191	0.128863	0.130216	0.238758	0	0.188779	0	0.4002	0.381338	0.107377	0.653912	0.27191	0.876059	0.544028	0	0.73754	0.328078
chr11:67678654-67678734	IMPB_01	1.44359	0.810727	0.875825	1.18103	1.06345	0.407403	0.55409	0.14883	0.137163	0.365041	0	0.18612	0.2139	0.759243	0.785127	1.21721	0.670695	0.754509	0.70595	0.560358	0.879894	0.995231	1.51191	0.312006	0.854312	0.24896	0.881985	0.492132	0.255628	0.237359	0.35082	0.198665	0.16476	0	0.00581975	0.047718	0	0	0.2001	0	0	0.148764	1.14863	1.22557	0.425879	0.717745	0.238861	0.525696
chr1:168573262-168573286	IMPB_01	0.94284	0.682728	0.34852	0.572482	0.29386	0	0	0	0	0	0.1817	0	0.2139	0.2315	0.14852	0	0.2893	0	0.109381	0	0	0	0	0	0	0	0	0	0	0	0	0	0.16476	0	0	0	0	0.204969	0	0	0	0	0	0.424479	0	0.41606	0	0
chr11:71896635-71896790	IMPB_01	1.71797	1.50686	1.41061	1.23033	2.10059	0.263739	0.753017	0.73333	0.858651	0.313495	0.704794	0.872516	0.348759	1.24958	1.14119	1.42317	1.96784	1.48827	1.64165	1.28468	1.33397	0.384146	0.679474	0.602527	1.16824	0.875231	0.974014	0.330805	0.878655	0.346694	0.338372	1.02979	1.31841	0.815633	0.67923	0.891754	0.854517	0.452105	0.926213	0.422635	1.27291	0.769473	1.18651	0.611992	0.551544	0	0.536418	0.109774
chr11:73145936-73146024	IMPB_01	0.310138	0.755747	1.06949	0.160642	0.687888	0.0422566	0	0	0.212651	0	0	0	0	0.395605	0.190686	0.131511	0.2416	0.0629119	0.326185	0.609187	0.12992	0.045645	0.0757823	0.028785	0.0236807	0.0763855	0	0.173983	0.0686607	0.0215773	0.422578	0.207069	0.19661	0.0245625	0.0529068	0	0.0214523	0.0266193	0.0545727	0.287706	0	0.105839	0.0648876	0	0	0.0898527	0.117818	0
chr11:73645262-73645434	MMSAT4	1.11819	0.505495	1.82584	1.3934	1.24503	0	0.113997	0	0	0	0	0	0.0261157	0.20816	0.334934	0.131423	0.3851	0.0439665	0	0.0378962	0.12992	0	0	0.113801	0	0.696109	0.138665	0.497546	0.632352	0.289229	0.72401	0.431553	0	1.09057	0.23279	0.312984	0.165732	0.85802	0.613084	0.12867	0.603288	0.741553	0.415716	0.462713	0.240616	0.20808	0.477501	0.835169
chr1:180940365-180940490	IMPB_01	0.734733	1.17589	0.326246	0.719173	0.202175	0.638664	0.593962	0.209553	0.561708	0.276046	0.491323	0.166763	0.4278	0.756527	1.02634	0.809159	0.732359	0.793794	0.839458	0.680323	0.734575	0.75976	0.0275952	0.392404	0.543805	0.153359	0.629141	0.319342	0.3272	0.346373	0.27364	0.366108	0.050087	0.0553344	0.258863	0.031812	0.430418	0.226754	0.0688344	0.269116	0.278723	0.540199	0.123991	0.185074	0.75755	0.204706	0.473252	0.214858
chr1:181499602-181499762	IMPB_01	1.68456	2.38664	3.58136	2.01346	1.89997	0.55911	0.879498	1.19157	1.55711	0.567745	0.825653	0.866527	1.31289	1.64001	1.84311	2.32247	1.52894	1.161	1.96074	1.13984	1.54634	1.10154	1.9129	1.53293	1.44299	2.04421	1.51271	1.19786	2.50417	1.43963	1.00855	1.1653	0.993978	1.4101	0.544146	0.404607	0.771605	0.89471	0.901614	0.782381	0.912722	0.232848	0.598119	1.03986	0.335408	0.557812	0.873363	0.824486
chr11:81629708-81629785	IMPB_01	1.60747	1.6617	1.77666	1.98888	0.805544	0.857815	1.35033	0.629028	0.48056	1.21052	0.811761	0.439888	0.586143	1.08358	1.97276	1.00058	1.61816	2.24764	3.04845	1.94352	1.28359	0.616191	1.42997	0.827874	1.1826	1.24781	1.0122	0.359365	0.999062	0.877956	0.480669	0.10182	1.22425	0.872821	0.867672	0.44206	1.0959	0.812279	0.369016	0.889939	0.632995	0.90719	0.953222	0.51265	0.504905	0.735505	0.0871071	0.602292
chr11:83555169-83555248	IMPB_01	0.841463	1.26109	0.653095	0.788703	0.56047	0	0.55409	0.0207232	0.130905	0.41423	0.3634	0.18612	0.4278	0.73133	1.01873	0.456741	0.433841	1.12441	2.00748	1.33865	1.05877	1.10352	1.15368	0.367311	0.454413	0.630189	0.569374	0.795795	0.470722	0.18988	0.52845	0.21191	0.164759	0	0	0.159059	0.281975	0	0	0.434781	0	0.720886	0	0.830044	0.404811	0.558306	1.17483	0.487488
chr1:185458458-185458542	IMPB_01	2.30812	1.5759	1.45993	1.4815	0.710152	0.512972	0.725522	0.506731	0.798144	0.901909	0.653501	0.376653	0.345902	1.28976	2.4772	1.57117	1.66146	1.35776	3.36431	2.75861	1.5709	1.6257	1.44995	1.84786	1.93235	1.23866	0.890124	0.686786	1.07627	0.558403	0.482378	0.340509	0.227597	0.692046	0.215627	0.550464	0.332612	0.281658	0.154839	0.227636	0.260648	0.606751	1.29559	0.762943	1.88017	1.53802	0.816537	1.00611
chr1:185673824-185674147	IMPB_01	1.08589	0.436829	0.524972	0.588098	0.630354	0.392232	0.723856	0.116584	0.302334	0.0442455	0.519229	0.632635	0.415218	1.05106	1.14376	0.720033	0.533808	1.07573	1.2898	0.899832	0.714222	0.669227	1.2017	1.13595	0.618436	0.393676	0.285586	0.508467	0.864157	0.257743	0.0238949	0.505749	0.395942	0.274328	0.092251	0.362467	0.336064	0.1783	0.158593	0.0739992	0.0536279	0.479806	0.678603	0.474378	0.679832	0.752478	0.765247	0.754337
chr1:187330847-187330920	IMPB_01	1.04389	0.784501	0.588897	0.748937	0.458273	0	0	0.0937833	0	0	0.326064	0	0.2139	0.747486	1.0567	0.733285	1.11339	1.38782	1.41342	0.916765	1.18681	0.431728	1.53404	0.941517	2.27215	0.862709	1.1396	0.730362	1.95798	0	0.134561	0.145144	0	0	0	0.15906	0.188779	0	0	0	0	0.775261	0.697384	1.34891	1.68944	0.449884	0.972445	0.224314
chr1:188306809-188306891	IMPB_01	0.719636	0.881571	0.947954	0.670252	1.21126	0.405461	0.41444	0.208725	0.3089	0.189439	0.21937	0.18612	0.0521707	1.03432	1.20238	0.726868	1.25577	0.763918	1.29148	0.700807	0.641457	0.526537	0.905734	0.544824	0.620015	0.849966	0.648991	0.313461	0.0736934	0.275553	0.40216	0.294576	0.178834	0.0606274	0.215757	0.131904	0.101297	0	0.361156	0.17705	0	0.62786	0	0.553829	0.165687	0.454123	0.21317	0.237921
chr1:188324486-188324711	IMPB_01	0.914968	0.341629	0.693665	0.786887	0.411312	0	0.271709	0	0	0	0.185738	0.117462	0.132143	0.503138	0.256714	0.617339	0.484656	0.104431	0.589706	0.147801	0.522394	0.170122	0.641841	0	0.552871	0.0320882	0	0.0887227	0	0.241352	0	0	0	0	0	0	0.202204	0	0	0.240001	0.005076	0.198925	0.297279	0.429139	0.305634	0.116525	0.378571	0.880507
chr1:190182807-190182888	IMPB_01	1.06643	0.524462	0	0.38274	0.95282	0	0.120853	0.176391	0.232046	0.263372	0.179457	0.0160844	0.0489637	0.538021	0.977261	0.375209	0.94436	0.920003	0.238125	0.80517	0.626928	0.250101	0	0.580007	0.596819	1.08479	0.963041	0.546814	0.603141	0.240621	0.58903	0.285128	0	0.216151	0.0201177	0.255282	0	0.240035	0.148222	0.443719	0.274084	0.440295	0.302344	1.19209	0.645134	0.83506	1.08922	0.794528
chr11:91577824-91577963	IMPB_01	0.837879	0.852435	1.54973	0.652393	1.05826	0.303718	0.138193	0.291236	0.40796	0.311451	0.227452	0	0.0630928	1.09333	0.902658	0.92301	1.62418	0.976066	1.2442	0.730191	0.806348	0.171686	0.00992633	0.122597	1.13632	0.340272	0.67212	0.503538	0.0785782	0.213119	0	0.179865	0.250135	0.169499	0.146118	0.105277	0.340891	0.0539281	0.290793	0.0878885	0.275284	0.77615	0.201405	0.0335919	0.530819	0.0508922	0.479712	0.510374
chr1:192670889-192670977	IMPB_01	0.336552	0.0766691	0.0990114	0.428283	0.310552	0	0.077658	0	0	0.0564873	0.0949795	0	0	0.812255	0.816677	0.740046	0.399374	0.763963	0.278459	0.287208	0.46048	0.09666	0.177699	0.358526	0.743546	0.512006	0.85333	0.332475	0.866269	0	0	0	0	0	0	0	0	0	0	0	0.0670551	0.511556	0.213178	0.501618	0.220901	0.304998	0.67914	0.0374297
chr11:93702127-93702369	IMPB_01	0.469808	1.10811	1.67378	1.37542	0.999921	0.470891	0.220563	0.24477	0.226756	0.558929	0.512071	0.37911	0.355449	0.935652	0.644509	1.05701	0.845538	0.538657	1.08626	0.79648	0.825948	0.667269	0.273452	0.650898	0.380302	0.189611	0.875495	0.503885	0.45328	0.644227	0.604484	0.183013	0.70074	0.435796	0.164492	0.475862	0.353377	0.253665	0.0159731	0.352637	0.520707	0.224507	0.455006	0.249952	0.698801	0.292283	0.468719	0.38056
chr11:99287411-99287437	IMPB_01	0.33283	0.315102	0.219299	0.131169	0.393555	0.429067	0.554088	0.372075	0.422131	0.422225	0.3634	0	0.485388	0.932612	0.960452	0.619374	0.664509	0.869006	0.650971	0.878395	0.997428	0.945	0.459931	1.34076	0.416788	0.497831	1.31901	0.820262	0.92965	0.18988	0.17541	0.423719	0	0	0	0.256943	0.78853	0	0.10005	0.3541	0.38081	1.24384	0	0.636612	0.731618	1.0402	0.780735	0.461636
chr12:100083385-100083466	IMPB_01	1.56107	1.34632	1.80528	0.735925	1.29672	0.558947	0.336956	0.170879	0.225837	0.120181	0.3634	0.264227	0.644345	0.922652	1.25207	0.409265	0.796765	0.986094	2.38632	1.1381	0.865838	0.560021	0.928266	0.708507	0.87721	0.298098	0.759186	1.13076	0.912964	0.0398514	0.74062	0.258979	0.488301	0.819063	0.45121	0.574792	0.298319	0.257386	0.2001	0.465579	0.14805	0.646904	0	0.641892	0.810363	0.505972	0.38238	0.424777
chr12:102770565-102770645	IMPB_01	0.998296	1.03614	0.640516	0.612152	0.855856	0.324205	0.745644	0.532067	1.12341	1.37496	0.903968	0.14657	1.07252	1.6186	1.06536	1.2995	1.88374	1.94154	2.38001	0.86485	1.60061	0.992256	0.370631	0.749478	1.00303	0.837003	1.34517	0.735397	0.807646	1.19868	1.06774	0.889392	0.278108	0.732057	0.70128	1.22078	0.490149	0.459719	0.2001	0.323116	0.478376	0.423648	0.0407865	0.480164	1.07181	0.665733	0.370939	0.672295
chr12:103699737-103699922	IMPB_01	1.85082	0.417228	0.924189	1.09921	0.597243	0.0740061	0.00299514	0.718065	0.30954	0.0481414	0.116611	0.134392	0.0841892	1.36243	1.22722	1.18285	0.866983	1.13588	0.661037	0.603999	0.82966	0.128993	0.142946	0.351037	0.369445	0.596075	0.274888	0.46113	0.428355	0.448571	0.0929197	0.268011	0.374151	0.149533	0.159807	0.694273	0.122452	0.764754	0.458603	0.319647	0.249059	0.450305	0.267258	0.573575	0.570589	0.19681	0.221963	0.211252
chr12:103908202-103908305	IMPB_01	0.587969	0.924078	2.43318	0.341161	1.42648	0.43748	0.600689	0.252867	0.270478	0.299631	0.182498	0	0.0519175	0.586097	0.325788	0.746724	0.516697	1.14946	0.317826	0.215678	0.684683	0.555101	0.323733	0.592502	0.109254	0.227207	0.826644	0.387592	0.855191	0.637919	0.17541	0.21191	0.16476	0.497254	0.298333	0.205388	0.0916408	0.0363883	0.0213699	0.254402	0.0277209	0.0226066	0.316772	0.280218	0.20902	0.51505	0.294066	0.00737971
chr12:104090768-104090927	IMPB_01	1.1594	0.394025	1.17004	1.13327	1.1758	0.350046	0.811843	0.25741	0.748061	0.470562	0.396161	0.238783	0.497755	1.43486	1.12814	1.57031	1.18129	0.957869	1.11167	1.11689	1.17626	0.500231	0.506179	0.271657	0.670978	0.677886	0.771001	0.206385	0.742564	0.171967	0.572565	0.378433	0.64263	0.112833	0.312983	0.439162	0.290888	0.174872	0.539892	0.625802	1.06169	0.32055	0.169302	0.415107	0.223485	0.187134	0.125897	0.457316
chr12:108085411-108085486	IMPB_01	1.36914	1.04548	2.01051	2.31552	0.653825	0.918608	0.797798	0.255987	0.234527	0.278917	0.794644	0.905694	1.17508	1.00575	1.26561	1.15965	1.06829	1.32354	1.67613	1.37735	1.03311	0.307379	1.67775	0.647864	0.732007	0.540984	0.94602	0.72546	0.53299	0.28103	0.360175	0.389831	0.529581	0.400513	0	0.512301	1.20064	0.4685	0.0667	0.177051	0.502634	0.431195	0.454081	1.05595	0.406892	1.60879	0.729096	1.1147
chr12:111280864-111280979	IMPB_01	1.86096	0.926132	0.885041	0.945335	1.06044	0.161678	0.40791	0.434843	0.301012	0.241354	0.570386	0.137564	0.2139	0.541047	0.849609	0.840013	0.559623	0.430824	0.591611	1.36725	0.859443	0.158205	0.437923	0.780999	0.206571	0.266254	0.524456	0.0713374	0.769967	0.490425	0.271504	0.215562	0.097431	0.21615	0	0.116183	0.305331	0.13444	0.43674	0.0754387	0.264901	0.25872	0.13712	0.297136	0.663368	0.638586	0.0795404	0.299476
chr12:115954946-115955024	IMPB_01	1.22863	1.21099	2.73042	2.36049	2.86698	0.148252	0.615621	0.519911	0.920052	0.618753	0	0.276794	0.197446	1.11267	1.54009	0.811353	1.35356	0.889623	0	0.248994	1.16723	0.98741	1.69809	1.16922	0.275186	1.82706	0.906643	0.672997	0.411144	0.781497	0.474507	0.552994	0.832469	0.908738	0.892361	0.54447	0.626846	0.105112	1.28515	0.555401	0.828935	1.31021	1.47088	1.00939	0.677362	0.637441	1.51684	0.328078
chr12:116059789-116060659	MMSAT4	10.0151	3.19953	10.0435	8.18442	9.10207	2.84645	4.0069	3.7735	5.21618	3.31121	2.33203	3.83766	3.96355	3.86724	4.22056	3.23953	4.53611	3.19844	3.62365	4.50528	4.3118	4.5916	4.56668	5.0091	2.43269	6.56289	5.94296	4.85087	7.64479	7.93205	5.03267	3.97363	5.13969	6.11171	3.93339	2.83125	5.01503	4.36138	5.45461	5.13185	5.35086	3.51197	4.74429	3.30246	1.69836	2.98582	3.67991	4.47812
chr12:117963320-117963418	IMPB_01	1.15784	0.499133	0.618897	0.640826	0.0959543	0.330342	0.28722	0.14883	0.104896	0.262111	0.1817	0.477933	0.264291	0.890642	1.48255	1.50568	1.21161	0.556501	1.68078	1.22843	0.948872	0.373707	0.588988	0	0.41679	0.825513	0.331868	0.326454	0.313018	0.532881	0.601406	0.42372	0.0713134	0.789474	0	0.501524	0.0175347	0.277276	0	0.699167	0.555641	0.25872	0.24139	0.441753	0.20902	0	0.172162	0.3361
chr12:12717284-12717514	IMPB_01	1.12913	1.15138	0.858586	1.03805	0.778614	0.275803	0.207184	0.106769	0.33632	0.26009	0.368933	0.665667	0.36873	0.787428	0.264778	0.761828	0.492577	0.467983	0.888239	0.533829	0.752943	0.25169	0.645877	0.423541	0.539239	0.523563	0.314519	0.350106	0.516336	0.21631	0.342431	0.0626515	0	0.235846	0.254045	0.186031	0.364337	0.17416	0.13572	0.0046187	0.225152	0.461189	0.196034	0.310967	0.0945135	0.411578	0.448125	0.411995
chr12:17903396-17903697	MMSAT4	4.35562	2.00815	4.35668	4.93391	3.48239	0.768803	1.20137	1.55065	0.867626	1.15336	0.586156	0.940383	0.610455	2.03719	1.36253	2.31237	1.97142	1.84065	1.1724	1.89989	3.07348	2.93555	1.79528	3.33357	1.98959	2.75709	3.01271	2.6905	2.50088	2.79477	1.29016	1.83644	1.71155	2.29605	0.845316	0.996625	1.33212	1.74639	0.963856	1.79295	1.20754	2.47639	2.32217	1.27119	1.21324	1.80947	2.57724	2.05534
chr12:17904168-17904368	MMSAT4	5.72502	2.98568	6.44615	4.8247	5.21623	0.312753	0.924333	1.39533	1.1714	0.251624	0.814934	1.3948	0.582878	1.85243	2.18499	1.05637	1.20113	0.67364	0.4096	1.20054	1.66114	1.92547	1.39463	2.09802	0.398376	2.52526	1.54914	2.10386	2.00683	1.46598	1.94607	1.21287	1.55724	2.14488	1.42934	0.634769	1.38753	1.73698	2.92823	1.08008	0.955794	2.01292	2.59498	1.39001	1.16698	1.68825	1.74218	1.17551
chr12:17943731-17943859	IMPB_01	1.3856	0.852781	0.977641	0.83576	1.33612	0.223867	0.688213	0.36975	0.240767	0.514605	0.235642	0.584482	0.663457	0.908542	0.675172	0.583148	1.0056	0.741435	1.00926	0.581977	1.25312	0.922876	0.988072	0.746671	0.358144	0.165305	1.05169	0.683522	0.831611	0.436173	0.131557	0.625674	0.0772364	0.266767	0	0.16403	0.0929148	0.208629	0.403327	0.279407	0.151687	0.196061	0.25704	0.697973	0.156765	0.700521	0.455824	0.635338
chr12:17943884-17943942	IMPB_01	3.65399	1.05226	2.51208	2.85969	3.03988	0.603374	1.10807	0.44649	0.426977	1.03568	0.3634	1.11663	1.2835	1.98166	1.01123	2.01063	2.20428	1.26385	3.34154	1.57793	1.46448	1.50716	2.22812	2.05678	1.68492	1.31327	1.19614	1.51788	0.609056	0.56971	0.368965	1.21646	0.369399	0.64835	0.112381	0.15906	0.188779	0.4685	0.2139	0.7082	0	0.383615	0.407815	1.22941	0.212623	0.62414	1.0059	0.729427
chr12:17991053-17991133	IMPB_01	1.09391	0.816262	1.24177	1.52615	1.33337	0	0.1847	0.14883	0	0.20712	0	0	0	0.425899	0.688619	1.26923	0.806315	0.928112	0.949268	1.1573	0.423734	0.809139	1.27332	1.05654	0.39074	0.616085	0.310448	0.659597	0.456056	0	0	0.217205	0	0.21615	0.46558	0	0	0	0	0	0	0.236078	0.27191	0.42448	0.41804	0.189872	0.223585	0.25337
chr12:18028044-18028326	MMSAT4	1.43485	0.340935	0.940628	1.34617	1.10144	0.00620539	0	0.449129	0.166672	0.237232	0.219715	0.11154	0	0.877753	0.170071	0.490994	0.450803	0.423663	0.0992965	0.530209	0.652587	0.35442	0.264214	0.776656	0.276382	0.831516	0.209692	0.472184	0.51262	0.13534	0.325317	0.495131	0.362933	0.791639	0.292226	0.514965	0.478644	0.294889	0.24977	0.225394	0.451693	0.444038	1.09037	0.869199	0.556662	0.204347	0.539896	0.313563
chr12:18032668-18032752	IMPB_01	3.68008	0.610175	3.43585	2.38816	2.8476	0.281237	0.532056	0.864631	0.616471	1.20831	0.705178	1.19856	0.348861	1.40356	1.62982	1.60852	2.2262	1.62642	2.17139	1.17187	1.74098	2.1488	1.45907	1.719	0.687106	2.12172	1.82546	2.87404	2.83316	1.45811	1.34472	1.33427	1.47146	1.59764	0.715001	0.670319	1.24954	0.635827	1.54826	0.507965	1.02453	2.28236	2.32706	1.38698	1.08995	1.09718	0.498546	0.699702
chr12:18129903-18129986	IMPB_01	4.16542	2.13095	5.27468	3.93757	3.48177	0.798433	1.1459	0.89298	1.45116	0.905898	0.991698	1.23994	0.737058	2.83349	1.96254	1.37069	1.60135	1.5354	3.59851	2.67329	2.76342	1.47732	2.40473	2.93437	1.66369	1.4515	1.65512	2.20703	1.89565	0.67261	0.56427	0.416089	0.992761	1.29664	1.06018	0.979264	0.354816	1.06401	0.660533	0.377564	0.95197	1.96075	0.321029	0.347753	1.82086	1.73952	0.795976	0.412087
chr12:18133920-18133985	IMPB_01	5.75755	5.14934	6.53619	6.36585	6.81038	0.474438	1.199	0.886111	0.714374	1.007	1.19364	0.52965	0.404765	2.8131	3.22786	2.63934	4.67029	3.20846	5.86269	3.97638	4.43448	3.75495	1.77592	4.17369	2.21209	1.83049	3.44154	2.61211	4.84478	1.12182	0.596393	0.707312	1.16121	0.987438	0.69837	1.04	0.9439	0.7424	0.981946	0.743638	0.867045	2.41215	1.29662	2.7229	0.218666	2.6853	2.01745	1.9059
chr12:18151171-18151730	MMSAT4	1.77627	0.847461	1.22342	1.50781	1.03507	0.132653	0.156612	0.501602	0.1835	0.068546	0.0487567	0.522024	0.159564	0.617278	0.519327	0.922131	0.725715	0.62331	0	0.470697	0.879646	0.990241	0.537262	1.04562	0.0216218	1.09275	0.490463	0.735138	0.977851	0.676675	0.401332	0.247889	0.307499	0.425278	0.486818	0.241859	0.56634	0.244726	0.351517	0.401292	0.506471	0.67294	1.31557	0.799895	0.732161	0.601801	0.684783	0.518017
chr12:18152621-18152760	MMSAT4	1.36213	1.05141	1.48204	0.81198	0.972472	0.225041	0.0677636	0.0192729	0.425166	0.171363	0.205229	0.18612	0.2139	0.396999	1.13662	1.07244	0.593053	0.721604	0.0793345	1.01442	1.13153	0.837909	0.625368	1.51435	0.449761	1.59379	0.978366	1.52045	2.2455	0.754119	0.147647	0.570086	0.279813	0.314047	0.246188	0.583596	0	0.0235935	0.850683	0.250927	1.06023	0.182405	1.16764	1.16033	0.575959	0.739352	1.31186	1.08992
chr12:18284864-18284979	IMPB_01	1.45832	1.10547	2.03295	2.12844	3.77415	0.376606	1.07917	0.684618	0.335252	0.217938	0.99383	0.307501	0.613801	1.3299	1.82445	1.86349	2.27125	0.709051	2.84181	1.40889	2.21018	2.50637	1.96756	1.22362	1.65429	1.53246	1.05747	0.827361	1.52578	0.805814	0.762644	1.06854	0.51019	1.02415	1.00606	0.233749	0.68125	1.17533	0.812507	0.53423	0.753311	1.23286	0	1.40619	0.734344	1.20845	0.774241	1.35704
chr12:18338768-18338862	IMPB_01	3.25322	2.78146	3.04437	4.39975	4.26405	0.611927	0.994114	1.27457	1.21395	1.35519	0.288015	2.03922	0.9034	1.74147	2.22993	3.05433	1.45549	1.4189	3.79699	1.45193	2.77856	2.23185	3.40274	2.08246	1.58498	2.89694	3.84962	2.17854	2.28699	0.79595	0.660571	2.21788	1.51482	1.52654	0.554734	1.04742	0.68483	1.77433	0.68542	1.48995	1.0006	2.17169	0.242962	2.147	0.851746	1.80374	1.85769	1.35028
chr12:18359602-18359786	IMPB_01	2.87	1.79003	4.986	3.53743	3.95545	2.01718	0.777858	0.639807	1.21514	0.601158	1.40128	1.12873	1.28114	2.90719	2.46939	2.71037	2.21654	2.14321	2.55812	1.87028	2.93989	3.02638	3.84788	1.47693	1.0464	2.33765	2.21408	2.91984	1.7279	1.29006	1.29546	0.677068	0.824902	0.42752	0.549081	0.391598	0.586859	0.823704	0.548079	0.70536	0.362156	1.74641	1.94888	1.8338	0.931602	1.12047	1.15455	0.776558
chr12:18359832-18359891	IMPB_01	6.56089	4.39874	5.10663	3.86917	5.75032	0.800759	0.901473	1.18357	1.53588	1.9836	0.982422	1.42256	1.83819	3.12398	3.08803	2.75949	2.13997	1.44836	4.05869	1.98859	3.43844	1.93809	3.18809	0.835314	1.41622	2.64526	2.33504	2.67287	3.39156	0.720955	1.04347	0.509935	1.42459	1.43584	1.03769	0.514918	1.00469	1.52859	0.366285	0.840289	0.609896	1.46027	2.69561	1.75527	1.66872	0.874465	2.18104	2.36595
chr12:18406065-18406283	MMSAT4	1.74926	0.628932	1.96188	1.25967	2.1864	0.147499	0.444773	0.0703188	0.309199	0.332542	0	0.129772	0	0.607065	1.05303	0.421276	0.81998	1.38097	0.613438	1.72198	0.490308	1.13901	1.03689	0.728933	0.22751	0.963723	0.77392	0.847824	1.46055	0.359735	0.0893142	0	0.430897	0.297386	0.382288	0.209405	0.6971	0.219206	0.598446	0.0893372	0.363336	0.66697	0.808121	0.496467	0.741189	1.02779	0.678865	1.31435
chr12:18512489-18512568	IMPB_01	4.6184	2.51652	3.46357	2.09704	2.84185	1.15452	1.87491	1.08326	1.17552	1.07239	0.90851	0.633687	0.471122	2.92848	3.11636	2.0728	2.2481	1.5588	2.43322	1.90427	2.33288	1.66986	1.79434	0.632575	1.42695	2.31586	3.42792	2.89869	1.27972	0.749976	0.563977	0.00268241	0.615426	0.92735	1.05492	0.159059	0.771848	0.539667	0.873782	1.08928	0.168665	1.56121	1.1081	1.45022	0.367769	0.776858	1.71636	1.68038
chr12:18771725-18771773	IMPB_01	2.15594	0.24096	1.47412	0.507081	2.07536	0.21874	0.380912	0.449591	0.366442	0.159655	0.0946354	0.0348975	0.151512	1.16766	1.04867	0.865423	0.946064	0.672186	0.973672	0.676204	0.568206	1.44709	0.63719	1.70325	0.41679	1.36386	0.332624	0.5468	0.624602	0.431197	0.270424	0.21191	0.116705	0.4322	0.538327	0.112667	0.271371	0.400177	0.212606	0.295083	0.249869	0.258721	0.747653	0.424479	0.156765	0.316403	0.20325	0
chr12:18847742-18847841	IMPB_01	2.84355	1.78656	2.01745	0.888268	2.15791	0.298282	0.365662	0.10824	0.447713	0.303351	0.277138	0.12784	0	0.436448	0.782936	0.452362	0.255694	0.291825	0.876976	0.423255	0.619208	0.780348	0.706103	0.518718	0.246285	0.387221	0.96556	0.618639	0.455444	0.922614	0	0.263227	0.551012	0.133184	0.503203	0.122107	0.379467	0.314699	0.565901	0.377349	0.505785	0.616737	0.856791	0.60662	0.183684	0.706062	0.277225	0.176591
chr12:18880007-18880088	IMPB_01	2.04995	1.79982	3.03814	1.57033	1.77402	0.167431	0.770648	0.181903	0.250126	1.16609	0.531646	0.425063	0.456848	0.202714	0.443635	0.830699	1.16059	0.713344	0.717477	0.85726	1.26509	0.770035	1.6863	1.23966	0	0.381099	0.51346	0.654833	0.410299	0.75959	0.838046	1.2974	0.638898	0.544278	0.46558	0.479143	0.538373	0.0520556	0.701551	0.3541	0.629942	2.01236	0.741778	0.578995	0.270952	0.279991	0.338777	1.01648
chr12:19042053-19042135	IMPB_01	1.98029	0.940341	1.57278	0.749225	0.8744	0.21874	0	0	0	0.20712	0	0.37224	0	0.993644	0.526952	1.03562	0.596157	0.525176	0.917894	1.20045	0.815665	0.13831	1.31237	0.645941	0.221097	0.24896	0.560081	1.06362	0.768111	0	0.17541	0.21191	0	0	0	0.312301	0.18878	0	0	0	0.19035	0.955991	0.414445	0.61074	0.00509805	0.220762	0.676774	0.287358
chr12:19100322-19100381	IMPB_01	3.68264	2.15239	3.84604	3.02747	3.59601	0.174251	1.27085	0.850097	0.968264	0.470411	0.843838	0.0157729	0.710591	2.54651	2.46639	2.02975	1.42421	0.883228	2.76512	1.32347	2.91894	1.67384	1.9838	1.81896	1.81177	1.43021	3.09673	2.45139	1.77259	0.85614	0.725424	0.29089	0.550299	1.63729	0.461634	0.355863	0.518345	0.381153	0.701995	0.966363	0.848733	1.48219	1.61074	1.64376	0.963717	1.3505	1.02335	1.11642
chr12:19172954-19173030	IMPB_01	6.94843	3.05788	7.02166	5.06847	3.51519	1.06194	1.69132	1.22589	2.04953	0.62145	1.22649	0.773778	0.495347	4.47031	2.9125	3.24102	1.74461	2.48149	4.77313	3.39251	4.21418	2.63629	3.35195	2.36336	1.24204	3.46843	4.29459	1.6353	3.18337	1.0519	2.58026	0.654034	1.05387	0.963944	1.16702	1.46292	1.1302	0.388362	0.774009	0.624334	1.27519	2.97876	1.41658	2.36179	0.668353	2.02564	1.95531	2.70458
chr12:19203301-19203390	IMPB_01	2.38537	3.04062	3.14492	3.1428	3.78455	0.779008	0.87981	0.657777	1.65529	1.0287	1.42095	0.55827	1.10799	2.8436	2.03211	2.01408	1.72901	1.6306	2.03882	2.3989	2.59027	2.32971	1.56055	1.99764	1.61547	2.43602	2.39391	3.46216	2.08645	0.981467	1.86043	1.3617	0.749967	2.42819	1.27643	0.643381	0.816633	1.73762	0.67221	1.52391	1.29932	1.84311	2.04052	1.99578	0.86906	0.500227	1.21515	2.92866
chr12:19501831-19501970	MMSAT4	0.280118	0.374445	0.516576	1.0125	0.72724	0.00786835	0	0.00428288	0.0202476	0.187748	0.00392158	0.00267799	0.0138496	0.302001	0.306588	0.200776	0.489019	0.112663	0.0856354	0.0660331	0.0429833	0.0305974	0.0446694	0.0828358	0.0179905	0.0805869	0.0553042	0.102289	0.0869423	0.0122944	0.206958	0.00609813	0.0331994	0.241019	0.0100485	0.00915453	0.0461764	0	0.0230331	0	0.204052	0.282916	0.539828	0.184755	0.206012	0.0838207	0.0116978	0.20233
chr12:19626696-19626835	MMSAT4	2.99955	0.955181	4.19783	3.55013	2.63208	0.593221	0.309562	0.691685	0.874627	0.827054	0.431378	0.599822	0.949484	1.54895	1.51266	1.16351	1.52845	1.8997	0.381567	1.88721	1.66319	2.05322	1.57489	2.1406	0.323834	1.04045	1.30308	1.40835	1.7907	0.665333	0.432846	1.40383	0.718496	1.40547	0.847422	1.13973	0.626098	0.525801	0.572947	1.65468	0.950627	2.00653	1.57255	2.32678	0.915858	0.980351	0.589379	1.60934
chr12:19633788-19634007	MMSAT4	1.14564	0.421408	1.69193	1.34532	1.81546	0.127848	0.640901	0.451247	0.558354	0	0.251393	0.438133	0.215853	1.15112	1.12687	0.898519	1.10878	0.737262	0.260554	0.86374	1.16889	0.959038	0.480917	1.87393	0.800171	0.913838	0.991773	1.49936	1.71069	0.89918	0.744081	0.521445	0.305515	0.662154	0.802542	0.44159	0.944762	0.377582	0.648674	0.61445	0.771158	1.00418	1.41272	0.964179	0.376045	1.03358	1.30514	1.33959
chr12:19634486-19634611	MMSAT4	1.81285	1.39951	1.54763	1.86392	1.8031	0.299211	0.130026	0.435774	0.517816	0.374611	0.194782	0.199505	0.0410688	0.623192	0.260152	0.334028	0.66759	0.329395	0.302476	0.731096	0.6577	1.04328	0.432325	0.268969	0.113364	1.25455	0.684304	0.529338	0.831098	1.15608	1.14642	0.589858	0.4219	2.21122	0.523312	0.435188	0.448541	0.875168	1.40858	0.5609	0.391427	1.20462	0.9461	1.29199	0.421384	0.822167	0.770847	0.50467
chr12:19647433-19647509	IMPB_01	2.85466	1.63283	2.71514	3.95931	3.83561	0.43748	0.600233	0.802899	0.425814	1.2755	0.722028	0.406509	1.59872	1.61305	1.47512	1.10454	1.4025	0.833098	2.0061	1.07119	1.14497	1.8341	0.895589	1.76663	0.902021	1.76861	1.97872	1.02889	0.978571	0.584701	0.8101	0.512941	0.301389	0.571536	0	0.703205	0.0322913	0.712006	0.937208	0.980854	0.916901	1.03147	0.54372	1.74799	0.693098	1.58769	1.50062	0.890007
chr12:19693628-19693694	IMPB_01	3.04522	2.7379	3.79724	2.57255	2.73378	0.65612	1.32635	0.924549	0.605475	0.401713	0.200971	0.70491	0.59633	2.20161	0.850434	1.03589	1.5339	1.04727	2.10585	1.60636	1.50936	2.04038	1.78734	1.9331	0.931356	1.34642	1.57676	1.30904	2.20082	1.12497	0.611267	1.27764	1.39337	1.05435	0.557286	0.600082	0.709355	0	0.630603	0.737734	0.412922	1.53668	2.96995	0.65912	0.430742	1.27033	0.850102	0.775354
chr12:19702097-19702175	IMPB_01	1.37796	0.333639	1.04126	1.8622	2.656	0.437479	1.22173	0.84337	1.2303	0.642693	0.3634	1.06652	0.770596	2.34876	1.91701	2.07758	2.89807	0.647299	2.10053	1.37116	2.45436	0.878357	1.39442	2.28819	0.646453	2.3647	1.38219	2.04355	2.01419	0.394362	0.366562	0.448171	0.629652	0.584614	0.23279	0.15906	0.37756	0	0.464335	0.7082	0.19035	0.978483	1.41861	1.89363	0.884415	0.493438	0.174586	1.64997
chr12:19832015-19832120	IMPB_01	3.25463	1.30578	1.78271	1.61141	2.91337	0	0.295512	0	0.152787	0.220928	0.105559	0.18612	0.236309	0.732491	0.725474	1.00553	0.392573	0.483405	2.69569	0.70819	1.16273	0.180023	0.788399	1.09889	0.416739	1.47928	0.638208	0.5468	0.475874	0	0.0968933	0.16751	0.133377	0.24903	0.23279	0.15906	0.296654	0	0	0.0910543	0.148654	0.396698	0.841491	0.214262	0.473779	0.429932	0.536282	0.480161
chr12:19848105-19848186	IMPB_01	4.53528	2.93928	5.98155	3.6204	3.24679	0.945071	0.722759	0.714751	0.840793	0.869478	1.01843	0.346964	0.493819	2.31667	2.56827	1.81367	2.55147	1.64847	3.55279	2.74422	2.42758	1.23962	2.18306	1.70023	0.733137	2.76265	1.74221	3.10203	1.23089	0.379761	0.372475	0.74023	0.264479	0.581615	0.592033	0.559651	0.848345	0.853142	1.06462	0.321313	0.749847	1.45974	1.37106	1.11873	0.903254	0.517042	1.33768	0.81944
chr12:19866052-19866263	MMSAT4	2.31349	1.38528	1.27201	2.01777	2.3829	0	0.255597	0.0980443	0.0880085	0.142334	0	0	0.266615	0.932642	1.44969	0.972073	0.838266	0.818942	0.42722	0.951339	1.25138	0.979747	0.864202	0.571898	0.727834	0.740869	1.1639	1.31002	1.64229	0.339264	0.104747	0.147634	0.115566	0.169025	0	0.110814	0.0921531	0.457401	0.263639	0.276903	0	0.469613	0.976675	0.872988	0.766795	0.439765	0.639723	1.52966
chr12:19884271-19884352	IMPB_01	2.39912	1.11259	2.97788	1.9871	2.54675	0.731733	0.55409	0.0165367	0.281449	0	0.1817	0.55827	0.6417	1.84114	1.08526	1.26476	1.03912	1.55664	0.773647	1.65704	1.61945	2.22837	0.0908484	0.872837	0.185238	1.44433	1.82008	0.5468	1.0731	0	0.17541	0.21191	0.170867	0	0.060353	0.0412378	0.00699185	0	0.6003	0	0.00705	0.945436	0.27191	0.58947	0.7768	0.860378	0.0125463	0.362846
chr12:19922724-19922808	IMPB_01	2.4481	0.949506	2.2989	2.62653	2.04649	0.0703093	0.272647	0.623669	0.598011	0.67323	0.571067	0.0487457	0.437986	0.629028	1.3028	0.828065	0.585392	1.44802	0.0750043	0.869402	0.819459	1.09689	0.531108	0.67167	0.324978	0.106697	0.769619	0.748621	1.11777	0.291612	0.35082	0.282514	0.219717	0.810398	0	0.590788	0.131385	0.23425	0.202482	0.579638	0.389837	1.38294	0.346334	0.240033	0.136858	0.118903	0.258924	0.570045
chr12:19951903-19951988	IMPB_01	2.58768	1.50814	2.50558	1.21929	2.04316	0.46063	0.667033	0.548045	0.915444	0.506869	1.00898	0.492625	0.156021	2.30351	1.18612	1.22851	1.97371	0.938657	1.83283	2.70272	2.75647	1.3842	2.88651	1.08379	1.69639	1.88006	1.60459	2.98282	1.43545	0.192114	0.278592	0.373902	0.959724	1.74666	0.545003	0.166545	0.44863	0.997639	1.04516	0.616553	0.486066	1.52498	0.537363	0.761456	0.814011	1.49788	0.303711	0.631875
chr12:19992297-19992361	IMPB_01	1.91331	1.58507	2.00428	1.18691	1.58406	0.331528	0.328987	0	0.0901231	0.174758	0	0.145406	0	0.644288	0.392106	0.90092	0.381895	0.32273	0.86702	0.613155	1.05321	0.391338	0.970066	1.11912	0.55673	1.13181	1.18871	0.721986	0.46477	0	0.142521	0.15231	0	0.547046	0.174592	0.129236	0.486698	0.362355	0.134442	0	0	0.755938	0.271909	0.513946	0.143701	0	0.393891	0.356296
chr12:20017443-20017553	IMPB_01	1.18882	0.475353	1.42912	2.01641	2.065	0	0	0	0	0	0	0	0	1.15709	1.31883	0.409132	0.55745	0.153436	1.02481	0.304747	0.946923	0.945006	0.723301	0.923304	0.382688	0.443547	0.55907	0.529422	0.946547	0.00517855	0.17541	0	0	0.225971	0	0	0	0	0.00545727	0	0	0.021168	0.11618	0.51126	0.182418	0.389601	0.243916	0.640267
chr12:20017578-20017604	IMPB_01	0.665481	0.704355	0.60328	1.97798	1.37886	0	0	0	0	0	0	0	0	1.51943	0.925193	0.466009	0.511728	0.26998	1.25224	0.665119	1.38872	0.817772	0.415705	0.69085	0.392744	0.24896	0.788338	0.820262	1.01009	0.18988	0.0539723	0	0	0.266008	0	0	0	0	0.2001	0	0	0.25872	0.27191	0.603974	0.627062	0.752127	0.484773	0.370305
chr12:20141947-20142062	IMPB_01	1.37153	1.21739	1.48521	0.73225	2.41473	0	0.361362	0.232951	0.368305	0	0.559329	0.169936	0.19158	0.69994	0.53715	0.350879	0.524417	0.678515	0.278544	0.956611	0.712612	0.610164	1.14375	0.841086	0.355178	0.729461	1.36423	0.36377	0.745741	0.331869	0.297434	0.246899	0.256514	0.291298	0.172063	0.0719228	0.075512	0.258694	0.04176	0.290978	0.269847	0.323959	0.314454	0.67354	0.296263	0.385352	0.448989	0.405386
chr12:20194849-20194963	IMPB_01	0.899011	0.403715	0.914245	0.287564	1.27853	0.157339	0.0793886	0	0.214766	0	0.0956316	0.137141	0	0.499225	0.593968	0.460227	0.404696	0.345792	0.351634	0.824977	0.626603	0.928425	0.149272	0.923231	0.398477	0.890849	0.693292	0.736278	0.434204	0.349777	0	0.425602	0.147465	0.407563	0.126605	0	0.231835	0	0.251003	0.484558	0.141927	0.517435	0.333866	0.603119	0.242023	0.341265	0.419072	0.382272
chr12:20328503-20328627	IMPB_01	0.732642	0.821992	0.610008	0.455903	0.886307	0.135831	0.347051	0.0732148	0.318872	0	0.351679	0.238654	0.16905	0.384278	0.701757	0.901189	0.683458	0.839404	0.520889	0.908636	0.684999	0.624938	0.875285	0.402997	0.420107	0.674495	0	0.264583	0.635378	0.15466	0	0	0.188693	0.406081	0	0	0	0	0.133938	0	0	0.300446	0.37055	0.316648	0.394441	0.523452	0.500012	0.586372
chr12:20456279-20456356	IMPB_01	0.743281	0.40369	1.01854	0.415492	0.206083	0	0	0	0	0	0	0	0	0.371963	0.360601	0	0.394455	0.269981	0	0.266049	0.433505	0	0.22996	0.230281	0	0	0.862573	0.27346	0.313877	0	0	0	0	0	0	0	0	0	0	0	0	0.258719	0	0.21224	0.00542909	0.0729631	0	0.25337
chr12:20642989-20643067	IMPB_01	2.66205	1.4403	3.14604	2.5618	3.48189	0.83843	0.464097	0.774679	0.840657	0.284148	0.444937	0.818359	0.540236	2.1367	1.7038	1.37443	2.34553	1.66671	1.96811	3.10899	3.45506	1.99	1.70102	1.88371	0.78271	3.2678	1.63232	3.18628	1.99929	1.00058	0.4655	0.100521	0.600043	1.03898	0.698369	0.205962	1.11332	0.537578	0.866997	0.624226	1.20585	3.36402	1.321	1.25152	0.444838	0.752121	1.22233	1.41938
chr12:20771391-20771531	MMSAT4	1.13613	0.829597	1.39678	1.05716	0.57512	0	0	0.0478382	0.146741	0.0784122	0.0428293	0.199414	0.135979	0.322767	0.229107	0.0811169	0.287234	0.0260377	0.146285	0.0950162	0.0630833	0.361152	0.356441	0.416162	0.113113	0.739641	0.191466	0.134761	0.609211	0.297035	0.18418	0.289079	0.240113	0.0555814	0.0731629	0.0147699	0.230581	0.720023	0.255823	0.0758786	0.440634	0.680056	0.802036	0.2274	0.277705	0.539408	0.403643	0.59899
chr12:20776321-20776399	IMPB_01	3.27209	2.15328	1.74284	1.38409	2.76151	0.87486	1.33302	0.980766	0.387851	0.624039	0.750105	0.493875	1.28074	1.1285	1.26022	1.42438	1.12545	0.835975	1.78635	1.26372	1.54355	0.693599	1.07306	1.15446	0.44884	3.25824	1.85975	3.03904	0.875991	0.676822	0.679129	0.393876	0.718398	0.681581	0.632711	0.452709	0.503414	0.489526	1.00039	0.453974	0.673725	1.40641	1.43254	0.753638	0.830818	0.55478	0.65415	0.220884
chr12:20879260-20879324	IMPB_01	3.77988	2.47875	4.65464	3.76012	5.96148	2.62458	2.19599	1.61861	1.21798	1.35285	1.63532	1.88135	2.04218	3.16348	3.20716	2.7437	2.4451	2.27995	2.59895	2.07395	3.99373	2.03328	3.28569	3.17382	2.05768	3.2359	2.51294	2.74266	2.55645	1.56959	1.5594	1.18517	1.17939	1.88082	1.01118	1.12832	0.991095	1.75689	2.04149	1.01813	0.960915	1.39727	2.51901	3.52812	3.21718	1.83983	0.888889	3.91492
chr12:20899193-20899401	MMSAT4	6.03282	3.26197	6.7694	5.34337	8.21142	0.328213	0.56382	0.947381	0.699483	0.614447	0.283171	0.809498	0.335314	2.09516	2.06676	1.20608	1.97955	1.26821	0.44266	0.784069	1.64903	1.70376	0.581516	1.56116	0.373682	3.29302	0.679412	2.83399	4.32299	1.77204	1.87909	1.89409	2.50613	6.09982	1.77391	0.860982	1.46641	2.44051	2.98106	1.42926	0.973961	2.24896	2.19847	1.962	0.797956	1.95336	1.85402	2.77458
chr12:20900459-20900766	MMSAT4	4.94985	1.41148	4.94123	3.93981	4.41855	1.49326	2.27453	2.0876	2.20412	2.11995	1.14822	1.54699	1.01728	1.85301	1.82248	2.21608	2.02543	3.06187	0.591839	1.92082	3.15894	2.36333	2.96835	2.95038	1.90252	3.3867	3.32621	2.92377	3.75787	2.49336	1.57059	2.12526	2.08661	2.2554	2.16412	0.85114	1.36819	1.3788	1.66651	1.46724	1.41406	3.52346	3.23154	2.03854	1.3897	1.75852	1.51572	1.96566
chr12:20922707-20922788	IMPB_01	1.95513	1.74414	1.04538	2.10417	1.23587	0.43748	0.189128	0.681678	0.502022	0.818342	0.825512	1.6749	0.808074	2.19627	1.07999	0.907981	0.825629	1.42497	0.879214	1.55851	1.44372	1.85555	2.33917	2.09004	0.54366	1.79175	1.42103	0.553552	1.39155	0.520461	0.270695	1.04104	0.172901	0.648349	0.827698	0.591067	0.398391	0.234251	0.644736	0.365029	0.397258	0.691644	0.27191	0.297199	0.430207	0.946263	0.502564	0.615179
chr12:21016121-21016428	MMSAT4	1.12291	0.366545	1.56458	0.870819	1.47025	0.131814	0.292987	0.283601	0.108168	0.478384	0.0485322	0.167326	0.196481	0.392864	0.226356	0.574704	0.550235	0.527233	0.290201	0.35314	0.407419	0.630269	0.582752	0.642906	0.419469	0.715959	0.642015	0.810441	0.479186	0.287623	0.447953	0.166327	0.424098	0.274525	0	0.133155	0.178941	0.484526	0.371521	0.0732423	0.174246	0.777011	0.389671	0.427873	0.238297	0.0996107	0.513174	0.21623
chr12:21718203-21718229	IMPB_01	1.99645	0.583869	0.871418	1.41175	0.971987	0	0.20601	0	0	0	0	0	0	0.12342	0.371237	0.782212	0.778732	0.26998	0.754022	0.33256	0.0849477	0.23628	0.999366	0.566853	0.232436	0.689338	0.19711	0	0.169823	0.0219092	0.17541	0	0.0316846	0	0.23279	0	0.0363038	0	0.0230885	0	0	0.25872	0	0.538704	0.20902	0.584122	0	0.63336
chr12:21758557-21758780	MMSAT4	3.43498	1.28589	2.03825	2.57374	2.10576	0.405074	0.554041	0.750156	0.500988	1.42951	0.66081	0.685151	0.554414	1.38845	1.00346	1.12157	0.176425	0.991623	0	0.863162	0.800227	0.940801	1.26627	1.27997	0.695203	0.687624	0.822834	2.8199	2.47206	0.676144	0.374414	1.17145	0.676961	0.748128	0.963523	0.758914	0.570574	0.731117	1.09374	0.547823	1.10141	1.00591	0.464501	0.921181	0.593345	1.02156	1.29904	0.378346
chr12:21863497-21863585	IMPB_01	0.820534	0.884439	1.5131	0.934557	0.804766	0.047228	0	0.29766	0.452513	0.258911	0.373724	0.18612	0.2139	0.272185	0.536591	0.583905	0.511096	0.0613739	0.791655	0.837442	0.51949	0.520866	0.45993	0.706558	0.478343	0.503488	0.445737	0.341795	0.699901	0	0.17541	0.00240807	0.200352	0.21615	0	0.177135	0.0235975	0.23425	0.422939	0.3541	0.57116	0	0.55608	0.274948	0.244649	0.0425618	0.845452	0.567167
chr12:21879640-21879766	MMSAT4	0.7289	0.680812	1.31683	1.16835	0.326507	0.142354	0.0219877	0.0200802	0	0.0115067	0.0331678	0	0	0.102871	0.362971	0.00600881	0.205477	0.139285	0.0611252	0.0644	0.128848	0.0675029	0.105855	0.109658	0.059538	0.280527	0.0438022	0.145382	0.0866849	0.171793	0	0.183303	0.363614	0.300172	0.00739016	0.00757429	0.161811	0.0948162	0.00317619	0.00421548	0.071021	0.0636523	0.366828	0.498532	0.0364956	0.255949	0.116158	0.275488
chr12:21880240-21880458	MMSAT4	0.874594	0.298439	0.623609	0.656391	0.405738	0	0	0	0	0	0	0	0	0.10134	0.418205	0.311156	0.422578	0.336241	0.136476	0.165973	0.76438	0.184255	0.635016	0.369723	0.0783853	0.765046	0.735966	0.317336	0.374185	0	0	0.0738771	0	0	0	0	0	0	0	0	0	0.515062	0.687175	0.252157	0	0.323537	0.163159	0
chr12:21945431-21945542	IMPB_01	2.97979	1.76389	1.6863	1.06279	2.72147	0.0197063	0	0.0201122	0.152094	0.218315	0.0163694	0	0	1.09885	0.81068	0.991155	0.458661	0.627577	1.90341	0.73702	0.885738	0.796001	0.799645	0.983477	0.0356704	0.69296	0.834524	1.41876	0.577854	0.0119744	0.00632108	0	0	0	0.23279	0.15906	0.0340144	0	0	0	0	0.899683	0.088187	0.103252	0.0772056	0.807765	0.485339	0.577446
chr12:21992716-21993018	MMSAT4	2.97192	0.921558	2.65811	2.1351	2.45014	0.0934354	0.49414	0.792939	0.587534	1.00276	0.123339	0.0825831	0.395219	0.785271	1.29312	1.10829	0.813628	1.5136	0.657883	1.34212	2.12019	1.86031	2.17837	1.83552	1.39512	1.95342	2.73191	1.59156	2.50876	1.10729	0.883391	0.484075	1.31951	0.885178	1.23102	0.617274	0.731991	1.11231	1.39529	0.869473	1.01505	1.01949	1.01365	1.36253	0.548872	1.0278	1.52869	1.90804
chr12:22127148-22127282	MMSAT4	1.32852	1.1059	1.85728	1.40769	1.3684	0.0277506	0.24948	0.0468969	0.0420021	0	0.0501709	0	0.290521	0.339044	0.550771	0.140443	0.506165	0.146076	0.312226	0.215416	0.250051	0.472504	0.291742	0.881696	0.270599	0.325107	0.195639	0.279565	1.25396	0.644806	0.545865	0.313079	0.396028	0.446743	0	0.695581	0.346566	0.230754	0.567409	0.511342	0.171894	1.37857	1.07731	0.703133	0.335368	0.740566	0.177464	0.954744
chr12:22625059-22625199	IMPB_01	1.76126	0.819271	0.253921	0.248196	1.40001	0.145306	0.104224	0.287029	0.0904371	0	0.120701	0.109013	0.125284	0.286589	0.418953	0.379398	0.415294	0.165883	0.906494	0.339211	0.0714557	0.167084	0.341662	0.294435	0.245608	0.40182	0.533571	0	0.675654	0.135629	0.114016	0.146824	0	0.248516	0.325906	0	0	0.153936	0.130065	0.10623	0	0	0.163146	0.447173	0.277697	0.27196	0.28459	0
chr12:22696128-22696257	IMPB_01	2.41957	0.676188	2.06439	2.24499	2.70621	0.169566	0.400891	0.434953	0.195242	0.558802	0.377488	0.64628	0.553821	1.13694	1.40314	1.12705	0.293775	0.768149	1.16426	0.81361	0.385618	1.52742	0.805722	0.856928	1.27932	0.60398	1.17952	1.41367	0.533287	0.103036	0.251557	0.313689	0.605577	0.340086	0.158802	0.2651	0.111219	0.288727	0.364523	0.319788	0.54167	0.950634	0.552183	0.630053	0.562268	0.214529	0.427045	1.34134
chr12:22726110-22726262	MMSAT4	1.87176	1.30785	2.10284	2.40449	1.42095	0.391414	0.526123	0.634486	0.906269	0.674568	0.429153	0.222854	0.513643	0.723663	0.55096	0.650501	0.977177	0.494699	0.0875053	0.921535	1.70979	0.652818	0.891067	0.813612	0.514074	1.41982	0.888207	0.967737	0.946464	0.640895	0.587386	0.291311	0.268883	1.01654	0.407382	0.316027	0.697989	0.832211	0.631868	0.222478	0.719016	0.765941	1.31105	1.09319	0.533572	0.407872	0.589803	0.690015
chr12:22806691-22806762	IMPB_01	1.33099	0.49889	1.73303	1.656	1.70519	0.0462127	0.161287	0.530338	0.360706	0.4405	0.460654	0.180877	0.445876	0.973714	0.757063	0.726732	0.849418	0.283299	0.0764252	0.470263	1.46707	0.485821	0.226721	0.382734	0.20839	0.427751	0.494139	0.492902	0.765995	0.0106975	0	0	0	0.340932	0.46558	0.226268	0.0877428	0.597178	0	0.22443	0.168902	0.371677	0.1417	0.732276	0.0294394	0.407276	0.4066	0.103489
chr12:22835087-22835151	IMPB_01	1.09188	0.365205	1.46508	1.56416	1.54733	0	0	0.313938	0.162703	0	0.323653	0.631009	0.347587	0.837178	1.06493	0.594965	0.888099	1.21711	0.306335	1.07666	0.921327	0.63862	0.567702	0.802421	0.299556	1.01901	1.05012	0.786077	0.849765	0.358982	0	0	0.141635	0.651682	0.10912	0.136692	0.486698	0.281832	0.30015	0.113423	0.217174	0.51743	0.722161	0.35482	0.189424	0.0812766	0.317634	0.281081
chr12:22962938-22963025	IMPB_01	1.4152	0.459767	1.30612	1.30185	1.47941	0.384653	0.0870402	0.0410566	0.281449	0	0.217205	0.55827	0.319621	0.405825	0.319182	0.142967	0.177873	0.369283	0.392371	0.689583	0.59567	0.369333	0.372697	0	0.20839	0.66378	0.344357	0.0534347	0.46477	0	0.0383079	0	0.16476	0	0.235466	0.20111	0	0.344646	0.338082	0.0488414	0.435508	0.0594759	0	0.21224	0.0985037	0.20808	0.8131	0
chr12:22988850-22988988	MMSAT4	0.49433	0.457478	1.14166	1.11655	1.71419	0.134721	0.086995	0.0150987	0.187585	0.0660375	0.1817	0.0148357	0.0217	0.217366	0.235668	0.242983	0.195999	0.0909849	0.34754	0.0250617	0.324723	0.410884	0	0.106798	0.0302014	0.458192	0.06856	0.336843	0.771305	0.0165113	0.580879	0.26563	0.155246	0.167565	0	0.224758	0.0232555	0.356469	0.2001	0.0756953	0	0.586796	0.271873	0.336793	0.41804	0.274392	0.291644	0.25337
chr12:22990466-22990605	MMSAT4	2.66204	1.69198	1.86571	1.5816	1.56019	0.65612	0.395965	0.167033	0.438326	0.41423	0.201308	0.429801	0.654011	0.483149	0.660211	0.695751	0.994682	0.975126	0.279578	0.965615	0.740943	0.627215	1.66423	1.97326	1.07785	1.0261	1.57108	0.328532	1.96294	0.121585	0.193077	0.0396378	0.514553	0.864403	0.0736889	0.31812	0.0393858	0.26964	0.0820554	0.182145	0.590342	0.225214	0.211241	1.40766	0.410522	0.761827	0.535276	1.60574
chr12:23141443-23141519	IMPB_01	4.28199	2.92023	6.83756	3.02019	3.80859	0.903642	0.745996	0.107706	0.496173	0.637802	0.265378	0.146937	0.765543	3.60124	1.94792	2.08812	2.02667	0.966312	3.69684	2.64471	2.7548	2.96255	2.37809	2.32853	0.701872	2.73154	3.68512	3.73778	3.37602	0.639648	0.212338	0.936676	0.609352	1.34783	1.11188	0.548333	0.268267	0.456171	0.279087	0.223642	0.285604	2.33877	3.24452	2.06073	1.06445	1.4645	0.888053	0.288844
chr12:24067740-24067802	IMPB_01	2.62446	1.94324	3.24953	2.10219	2.20866	0.624383	0.36939	0.14883	0.28145	0	0.54511	0.186119	0.4278	0.877864	1.67888	0.301857	0.706809	0.415892	0.841354	0.88825	0.523697	1.15079	0.511833	0.869216	0.242003	0.915372	1.25567	0.864348	2.49273	0.56971	0.299895	0.423719	1.27589	0.589084	0.465581	0	0.37756	0.40427	0.145234	0.53115	0.353162	0.96393	0.517415	0.424481	0.41804	1.2248	1.2197	1.26263
chr12:24336668-24336793	MMSAT4	0.84121	0.231323	0.791944	0.648523	0.653535	0.0192491	0	0.0321473	0.0450306	0.0314822	0	0.0402019	0	0.19454	0.314812	0.0233626	0.348298	0.162028	0.158232	0.17772	0.164178	0.0793901	0	0	0	0.0617421	0.104074	0.159669	0.210103	0.0713932	0.0547279	0.0864402	0	0.0363132	0.299834	0.15906	0.0468174	0	0.236918	0	0.0624506	0.366344	0.141375	0.320883	0	0.119836	0.118718	0.129724
chr12:24676711-24676791	IMPB_01	2.12761	2.12529	2.14697	2.43097	2.11443	0.23788	0.420183	0.414864	0.707084	1.36721	0.801761	0.316404	0.7142	0.996887	1.18603	1.41852	1.04672	1.61473	2.2897	1.04424	0.675359	1.06517	0.52891	0.621783	1.03405	1.05791	1.34022	0.34861	1.00227	0.641917	0.453874	0.219821	0.224525	0.4322	0.488859	0.30619	0.368121	0.459716	0.305152	0.874244	0.538848	1.009	0	0.275911	1.30386	0.31207	0.701475	0.230708
chr12:28895651-28895770	IMPB_01	0.35515	0.431301	0.0995773	0.701013	0	0.468685	0.0606842	0.200108	0.0236437	0	0.0396992	0.176246	0.212284	0.91983	0.57773	0.769047	0.743771	0.519974	0.31943	0.498556	1.24532	0.0335251	0.330452	0.0425728	0.225903	0.182013	0.304775	0.0413637	0.353461	0.333479	0.156248	0.22454	0.530413	0.4322	0.0766254	0.505246	0.098356	0.292479	0.461137	0.315417	0.824515	0.31307	0	0.351331	0.0632329	0.0646929	0.201235	0
chr12:29594135-29594313	IMPB_01	0.394211	1.35767	0.679561	0.420148	0.950904	0.126574	0	0.193144	0.0553251	0.238533	0.121474	0.376386	0.362909	0.633211	0.476347	0.699504	0.368873	0.484644	0.32639	0.317612	0.43926	0	0.215749	0.151364	0.2552	0.237743	0.244726	0.0168992	0.437366	0.00960067	0.107414	0.029059	0.0536858	0.236756	0.0143859	0.143869	0.0498464	0	0.182845	0.0109413	0.0491916	0.0828484	0.383863	0.153808	0.0328796	0.508406	0.45795	0.36723
chr12:3027688-3027771	IMPB_01	2.83845	1.77092	4.09211	2.29398	3.24304	0.44797	0.712028	0.815875	1.30706	1.00573	0.1817	0.746633	0.70098	0.739233	1.45982	0.731167	1.06639	0.51723	0.900511	1.28696	0.729179	0.543687	1.1054	0.369009	0.725517	1.03164	1.79996	1.40986	0.91845	0.427817	0.936191	0.564145	0.80616	1.62993	0.187915	0.43502	0.213799	0.321741	1.03656	0.426627	0.54826	0.676403	1.32331	1.32702	0.664873	0.541425	0.520091	1.02557
chr12:30419640-30419692	IMPB_01	1.23505	0.111212	0.395459	0.313312	0.58771	0	0.1847	0	0	0	0.1817	0	0.2139	0.401214	1.17932	0.46393	0.525638	0.641248	0.683358	0.388838	0.51949	0.236281	0.579333	1.00538	1.28633	0.339893	1.20529	0.147248	0.69726	0	0	0	0	0	0	0.0672946	0	0	0	0	0.0915144	1.43793	0	0.424481	0.916573	0.244037	0.60985	0.253369
chr12:35175317-35175390	IMPB_01	0.795238	0.93995	0.908698	0.736084	0.827645	0.77899	0.602133	0.823661	0.665151	1.1832	0.535151	0.333257	0.529662	1.35651	1.04949	1.59765	1.14913	1.10772	0.985116	1.39335	0.934924	0.664339	0.403224	0.723597	0.953138	0.796928	0.570152	0.136775	1.25435	0.379749	0.627062	0.485361	0.720192	0.53203	0.46558	0.610515	0.350902	0	0.629109	0.164923	0.57116	0.98171	0.457399	0.491278	0.771928	0.642201	0.487684	0.50673
chr12:40648600-40648677	IMPB_01	0.450547	0.513219	0.670039	0.441038	0.641139	0	0	0	0	0	0	0	0	0.780801	0.204402	0.596148	0.201007	0.66097	1.23895	0.61329	0.217589	0.549235	0.898869	0.729747	0.08931	0.82758	0.0870356	0	0.440626	0	0	0	0	0	0	0	0	0	0	0.00689805	0	0.577911	0.27191	0.606326	0.217164	0.618704	0.778823	0.25337
chr12:4530375-4530413	IMPB_01	0.972043	0.24096	0.697211	0.836804	1.42288	0	0	0.14883	0	0.457892	0.0352503	0.220405	0.444687	0.474339	0.765897	0.267588	0.433839	0.515102	0.147377	0.518089	0.423834	0.360638	0.0544642	0.436329	0.20839	0.615758	0.0778066	0	0.23239	0	0	0	0.00433579	0	0	0.209289	0	0	0	0.17705	0	0	0.321957	0	1.0232	0.536528	0.20325	0.506729
chr12:4530593-4530728	IMPB_01	0.796556	1.15483	1.42781	0.424558	0.827999	0	0	0	0	0.151888	0.0969001	0.114429	0.118833	0.221316	0.409168	0.50964	0.609593	0.498986	0.251544	0.675574	0.631102	0.430555	0.48548	0.651667	0.200672	0	0.595646	0.613671	0.0619707	0	0	0.130285	0	0	0	0	0	0.170048	0	0	0.11985	0.222303	0.606188	0.330151	0.424233	0.0631947	0.783012	0.227095
chr12:4530907-4530937	IMPB_01	0.99832	0.211545	1.39425	0.444893	0.58771	0	0	0	0	0	0.16508	0	0	0	0.14852	0.360623	0	0.40502	0.52513	0.678421	0.51949	0	0.22996	0.46057	0	0.24896	0.118266	0.27346	0.604265	0.186594	0	0	0	0.21615	0	0	0	0.23425	0	0	0	0	0	0	0.083608	0.124848	0.20325	0.25337
chr12:62806907-62807009	IMPB_01	0.228381	1.12449	0.290023	0.541502	0.774973	0.00214451	0	0	0	0	0.0570039	0	0	0	0.103381	0.10816	0	0.0397176	0	0.0312988	0	0	0	0	0	0	0	0	0	0	0	0	0	0	0	0	0	0.0757868	0	0	0.00559853	0.25872	0.0533157	0	0.20902	0	0.20325	0
chr1:26722197-26722423	IMPB_01	0.228406	0.839641	1.19839	0.469658	0.673963	0.131631	0	0.0098781	0	0.0824814	0.0815149	0.433136	0	0.444117	0.38962	0.46622	0.836385	0.118872	0.0704686	0.175402	0.760275	0.386828	0.132278	0.125329	0.0331949	0.150918	0.177923	0.03025	0.411302	0.668011	0.441629	0.114394	0.332505	0.546962	0.395537	0.49626	0.41782	0.23425	0.355045	0.227188	0.43217	0.30222	0.228597	0.667641	0.588236	0.357167	0.435361	0.197314
chr12:68948633-68948872	IMPB_01	0.840023	0.762492	0.8852	0.843166	1.06227	0.663474	0.368619	0.675551	0.767732	0.511324	0.327701	0.552841	0.575472	1.33786	0.922495	1.20039	1.16706	1.37921	0.969278	0.383564	1.23629	0.477851	0.629617	1.3478	0.838728	0.248933	0.475016	1.14094	0.645045	0.0810351	0.316438	0.440612	0.355798	0.385068	0.428567	0.355203	0.571869	0	0.4219	0.321832	0.110706	0.277118	0.762528	0.687254	0.465272	0.296719	0.59626	1.03033
chr12:70645540-70645623	IMPB_01	3.1552	1.6438	1.48932	1.97794	0.792317	0.824787	1.4296	1.32516	1.06124	0.621449	0.565817	1.22303	1.4407	1.92023	2.54158	1.53906	0.595176	1.81204	2.4042	1.28748	2.07118	1.39688	1.46752	1.44487	3.23178	1.60841	1.42975	1.79423	2.70547	0.18988	0.69529	0.924176	0.659251	0.854423	0.46558	1.1594	1.17817	0.743041	0.552048	0.98773	0.463372	1.61783	1.3572	0.864662	0.712216	1.52657	0.984589	1.03474
chr12:87085898-87086110	IMPB_01	0.949597	0.678197	0.808933	0.650866	0.699986	0.0464307	0.0444325	0.200078	0.0322599	0	0.205698	0.057943	0.109025	1.26483	0.434963	0.396993	0.225158	0.482686	0.732018	0.705275	1.3288	0.173851	0.100879	0.170539	0.346974	0.0434506	0.323558	0	0.49	0.0591336	0.10839	0.185368	0.0839344	0.19982	0.186671	0.29186	0.000890472	0.143644	0.207651	0.0309002	0.358294	0.351465	0.103887	0.129143	0.176484	0.0422049	0.146696	0
chr12:8843751-8843828	IMPB_01	0.880519	0.954461	1.35013	0.991711	1.50957	0.886922	0.611612	0.719022	0.408001	0.975004	1.16808	0.926303	1.14294	1.56238	1.64961	1.78474	1.34048	1.48724	2.09484	1.79538	1.90787	1.06706	0.765735	0.591236	1.69651	0.772621	1.02915	2.095	0.784749	0.643716	0.719817	0.855712	0.591987	1.26295	0.735806	0.894876	1.12678	0.964783	0.207896	1.4188	0.538486	1.28692	0.384576	0.551886	1.05016	1.37895	0.484171	0
chr12:9349284-9349524	IMPB_01	1.08702	1.089	2.11274	1.34976	2.16211	0.735084	0.382537	0.343619	0.983994	0.646442	1.13789	0.93981	0.527721	0.892312	0.853564	0.893121	1.02092	1.12887	0.974364	1.47702	1.6698	1.60949	0.584124	0.597023	0.855189	0.562165	0.551628	1.12211	0.334885	1.24911	0.690017	0.362728	0.362314	0.434929	0.83253	0.408873	0.741475	0.797604	0.504223	0.340465	0.617077	0.55382	0.224303	0.497044	0.735094	0.559965	0.55518	0.351629
chr12:95256643-95256723	IMPB_01	0.228227	0.018072	0.566466	0.358242	0.0661184	0	0.304749	0.120924	0.028136	0.160518	0.10902	0.325708	0.719243	1.11724	0.924321	0.751824	0.365163	0.777963	0.439817	0.591954	1.24844	0.346662	0.641024	0.84637	0.351664	0.74679	0.147832	0.485299	0.249819	0	0	0.3893	0.420235	0.208045	0.215331	0	0.18878	0.00292813	0.142571	0.17705	0	0.536837	0.156349	0.572971	0.773453	0.457676	0.520929	0.446535
chr12:99404488-99404744	IMPB_01	1.41204	0.913101	2.74404	1.50816	2.28164	0.522018	0.717074	0.529619	0.460692	0.534032	0.595065	0.352141	0.704963	0.993922	1.40832	1.83409	1.17677	1.00294	1.70216	1.46326	1.43088	1.56524	0.972954	0.710251	1.22188	1.35236	1.38014	0.902485	0.703349	0.412635	0.359727	0.281177	0.58243	0.0489641	0	0.43617	0.0538318	0.088759	0.483041	0.522883	0.534003	1.11653	0.21646	0.968978	0.331999	0.768978	1.00769	0.393315
chr13:10867578-10867692	IMPB_01	1.00995	0.921572	1.59609	0.19634	0.451095	0.0460505	0	0.262411	0.156733	0.154372	0	0.0734684	0.2139	0.0963544	0.113322	0.0483874	0.115466	0.00710737	0	0.492418	0.25522	0	0	0	0.316218	0	0	0.208655	0.0163081	0.19655	0.258499	0.00557658	0.044456	0.174403	0	0.681641	0.19706	0.11918	0.0473921	0	0.116882	0	0.140725	0.0167558	0.198019	0.20808	0.0552776	0.208919
chr13:108713528-108713821	IMPB_01	0.835477	0.53029	1.07191	1.19045	0.982947	0.444905	0.185329	0.112258	0.164726	0.0593792	0.031627	0.289326	0.174478	1.27209	0.375035	0.939508	1.20044	0.626331	0.483317	1.09687	1.19451	0.939356	0.470006	0.440131	0.879708	0.749431	0.869996	0.44606	0.547368	0.220984	0.144253	0.332639	0.5917	0.26481	0.310651	0.204951	0.335036	0	0.187422	0.11904	0.173495	0.543039	1.06057	0.285401	0.282498	0.371763	0.496086	0.632951
chr13:119625853-119625991	IMPB_01	2.31435	2.3329	1.23824	0.755673	2.66523	0.728685	0.907988	1.1378	0.550619	0.930091	1.48522	0.493609	0.951723	1.48682	1.82166	1.20093	0.705297	1.18955	1.51578	1.31305	1.23574	1.40104	0.709842	1.29671	1.53863	1.41777	0.799833	0.449744	1.18393	0.445837	0.559278	0.402266	0.501585	0	0.840069	0.0714617	0.190148	0.262592	0.292898	0.206558	0.533927	0.66478	0.901499	0.470571	0.622555	0.36784	0.408057	0.302937
chr13:12082151-12082395	IMPB_01	1.34364	1.43927	1.68916	1.04982	1.48446	0.150199	0.255852	0.262427	0.412345	0.0305587	0.20404	0.366873	0	0.747814	1.03939	1.0644	1.00707	0.597017	1.39679	1.26465	1.59731	0.514686	0.39772	0.450186	0.760885	0.90043	1.01213	1.50779	0.363344	0.35021	0.602377	0.409855	0.337544	0.291677	0.140165	0.0045632	0.20967	0.612795	0.374777	0.592841	0.621897	0.872641	1.4205	0.322709	1.02207	0.148381	0.24076	0.426065
chr13:20935141-20935322	IMPB_01	1.01667	0.961186	0.269597	0.794869	0.152611	0.403609	0.410209	0.276281	0.125156	0.141894	0.133514	0	0.14063	0.21622	0.219865	0	0.148646	0.340117	0	0.384372	0	0	0.486608	0	0.452446	0	0.0718746	0	0.128392	0	0	0	0	0.0549331	0.0077168	0.194211	0	0	0	0	0	0	0.253883	0.238037	0.419195	0.183902	0	0.127385
chr13:21958716-21959903	MMSAT4	5.27871	2.47101	6.20336	4.74667	5.67673	2.98172	3.03551	3.79698	3.18587	2.26663	2.79964	2.3471	2.96651	2.68941	2.73112	2.49469	2.83169	2.98846	3.53695	2.74197	3.2541	2.91068	3.9947	4.57106	3.05794	4.23961	4.38114	4.0734	5.25004	4.3562	3.39037	3.83239	4.25906	2.61894	2.30629	2.28482	3.75857	4.35114	3.17589	2.95045	2.49477	3.1088	2.61023	2.34317	1.34901	2.09719	2.29924	3.07058
chr13:27771686-27771837	IMPB_01	0.699237	1.28939	0.946738	0.678524	1.45699	0.795192	0.1847	0.0837781	0.528349	0.875201	0.471705	0.0246517	0.627536	0.770155	0.595926	1.04522	0.596691	0.924462	1.42702	0.951981	1.1061	0.607059	0.54978	0.527671	0.0303615	0.639625	0.868355	0	0.660308	0.133293	0.200967	0.0168405	0.613396	0.00286291	0.41933	0.490867	0.196281	0.0418858	0.0808351	0.586268	0	0.851538	0	0.511583	0.142577	0.617225	0.339281	0.177862
chr13:33250882-33251035	IMPB_01	1.92911	1.25206	0.885318	1.60877	1.3668	0.331684	0.963216	0	0.217031	0.24773	0.356275	0.330861	0.426402	1.00944	1.01418	1.14187	1.78657	1.065	0.861484	0.894648	0.733425	1.23842	1.21134	0.680332	0.754509	0.67563	0.65569	1.37241	1.61926	0.695046	0.323305	0.315739	0	0.115827	0.639031	0.316041	1.04137	0.359798	0.104627	0.25111	0.143073	1.03656	0.59884	1.41339	0.467221	0.369843	0.809139	1.26341
chr13:33486055-33486201	IMPB_01	1.70937	0.823563	1.49934	1.45602	0.811123	0.127349	0.189755	0.324164	0.389362	0.656904	0.733032	0.479278	0.685658	1.19817	1.15129	1.00029	0.695399	0.751738	0.742154	0.672407	0.843317	1.20557	0.954452	0.389622	0.341104	0.692223	0.861255	0.382047	0.407485	0.235396	0.594712	0	0.477503	0.65127	0.0988562	0.123108	0.473243	0.524662	0.308373	0.292254	0.212575	0.357951	0.418983	0.138101	0.621364	0.504418	1.00807	0.138833
chr13:3355631-3355712	IMPB_01	2.8428	1.99893	3.06396	2.3881	4.09229	1.09304	1.47746	1.70193	1.64141	1.71083	1.02292	0.858697	1.50398	1.59117	2.54917	1.46945	1.80947	1.35136	2.63647	1.74221	1.25668	1.70028	2.05819	1.24819	0.56751	1.76093	1.60112	1.90674	0.961207	0.480593	0.641005	1.13681	0.980643	1.38226	0.620774	0.685325	0.690492	0.844467	1.50434	1.36622	1.22703	0.680351	1.52239	0.869812	1.62432	0.924349	0.851689	1.06856
chr13:5346999-5347143	IMPB_01	0.90813	1.02917	1.42904	1.31472	1.4754	0.3597	0.155199	0	0.374259	0.579713	0.278861	0.803857	0.438199	0.950004	0.956909	0.906749	1.06427	1.37809	1.36634	1.01205	0.689075	0.464056	0.487174	0.686607	0.541198	0.158782	0.251863	0.757596	0.158153	0.601349	0.0401981	0.29573	0.20965	0.0195135	0.160043	0.348587	0.74201	0.227743	0.447446	0.17705	0.585602	1.06183	0.252087	0.268247	0.191601	0.533107	0.615489	0.96937
chr13:53742536-53742625	IMPB_01	0.426263	0.53878	0.12531	1.00128	0.574505	0	0	0	0.14068	0	0	0	0	0.751824	0.49055	0.10816	0.375374	0.26998	0.826056	0.445402	0.331293	0.241589	0.22996	0.683088	0.330152	0.995651	0.59133	1.0568	0.545751	0	0	0	0	0.216149	0	0	0	0	0.168624	0	0	0	0.27191	0.100158	0	0.268838	0	0.119567
chr13:55814435-55814516	IMPB_01	0.198282	0.4492	0.466584	1.08778	0.393812	0.175406	0.493077	0.34727	0.0312622	0.383283	0.325265	0.696137	0.126756	1.03186	0.256648	0.335212	0.737433	0.825692	0.107008	1.22276	0.585252	0.842904	0.640364	0.425891	0.184726	0.706866	0.792973	0.715653	1.08457	0.445427	0.17541	0.272326	0.0366133	0.216151	0.0287395	0.117822	0.167804	0.202438	0.2001	0.43716	0.190349	0.122301	0.493414	0.5659	0.638481	0.68937	0.402792	1.63891
chr1:35922678-35923094	IMPB_01	1.55313	0.876539	1.30749	0.70301	0.693752	0.23785	0.386817	0.290718	0.407124	0.457098	0.14901	0.397152	0.3553	1.05883	1.10671	1.39901	1.16653	0.750925	0.489256	0.854695	1.74319	1.07366	0.747611	0.964787	0.458937	0.70369	1.27252	0.460071	0.681127	0.363144	0.231909	0.272075	0.226181	0.170332	0.32915	0.181619	0.233731	0.580676	0.228961	0.322607	0.174822	0.622541	0.366389	0.797833	0.467822	0.644418	0.778917	0.67235
chr13:61147384-61147620	MMSAT4	2.38109	1.95222	3.3181	2.63241	2.65009	0.364222	0.329464	0.449658	0.645112	0.265635	0.414989	0.610784	0.367077	0.75066	0.95888	0.650896	1.07672	0.64983	0.686091	0.373142	0.874478	0.854937	0.72298	1.37203	0.134215	1.47347	0.922686	0.828331	0.759251	1.25684	0.374586	1.32419	0.527936	2.08781	1.00712	0.394535	0.735122	0.267782	2.11868	0.518417	0.694084	1.23223	1.72451	0.703158	0.550909	0.440775	0.607263	1.55011
chr13:61630779-61630876	MMSAT4	5.14564	4.258	7.12491	5.6822	3.85652	1.12291	2.29894	2.49339	2.52259	1.64212	1.81194	3.27502	1.98695	2.64216	2.11097	2.63532	3.60071	1.75863	2.62567	1.93674	2.57754	3.94329	2.61219	4.51574	3.20535	6.89005	2.94875	5.35148	3.74526	2.24739	2.42489	2.08185	1.37451	3.27054	2.88948	2.41364	2.47742	1.57456	3.38491	1.47603	1.90817	2.68467	3.3555	2.65357	2.24339	1.51419	2.56915	2.98263
chr13:61636012-61636345	MMSAT4	5.15779	2.39825	5.37189	4.64566	4.79914	1.69069	2.646	1.71725	2.32375	2.17611	1.20134	1.6843	1.06498	2.35894	3.05803	2.56847	2.99116	2.82482	2.34025	1.7543	3.15177	3.88225	2.28184	3.06205	2.2577	4.10399	3.98948	3.92369	4.09887	2.771	2.78694	1.97447	1.90223	2.49854	1.43021	1.54461	3.23298	1.5257	2.45447	1.68341	1.64638	2.55032	3.29623	2.12299	1.53156	2.56332	2.8514	2.5121
chr13:61657207-61658517	MMSAT4	3.35711	1.66577	2.97213	2.72984	3.2305	0.40271	1.10266	0.854429	0.880384	0.765789	0.450255	1.24257	0.758346	1.81647	2.44501	1.85022	1.73431	1.5285	0.227283	1.3415	2.26271	1.89878	1.42401	2.35095	0.582957	2.9764	1.68789	2.42051	3.13662	2.30974	1.65339	1.83221	1.45926	2.49993	1.23363	1.17449	2.35317	1.3429	2.0032	1.47277	1.14298	2.48886	2.81102	1.88762	1.1896	1.7046	1.83626	2.27412
chr13:61700302-61701023	MMSAT4	3.70906	1.86718	3.27882	2.66004	3.06158	0.336232	1.04892	0.950403	1.22125	1.06187	0.323713	0.815594	0.783845	2.25078	2.14996	1.97161	1.63473	1.62806	0.211198	1.84568	1.7846	1.55188	1.61291	2.78916	1.1581	2.70902	1.90534	1.93168	2.6809	2.25317	1.50233	1.80245	1.26741	2.2435	1.72252	0.896625	2.07156	1.88705	1.72471	1.45012	1.57152	2.3449	3.20856	2.12226	1.25307	2.09453	1.69098	2.71437
chr13:61743747-61745822	MMSAT4	0.847522	0.490177	0.791373	0.730193	0.768483	0.0484887	0.075565	0.0616837	0.135477	0.083551	0.0286343	0.105834	0.0830862	0.202225	0.399311	0.307893	0.412906	0.207609	0.0416717	0.276047	0.324735	0.249243	0.21765	0.38967	0.0550327	0.509603	0.181234	0.407827	0.697321	0.247356	0.238799	0.20442	0.209672	0.219653	0.0932285	0.150934	0.0884308	0.250395	0.261798	0.17168	0.251413	0.581666	0.453214	0.429452	0.262123	0.293571	0.357191	0.432831
chr13:61859866-61859908	MMSAT4	6.77387	2.30813	3.68604	4.55665	4.61089	0.56762	2.0491	1.54863	1.62818	0.986371	0.571068	1.16533	0.6417	0.964119	3.16834	2.32841	2.29616	2.14069	1.24613	2.55911	1.84302	2.51445	2.73745	3.5751	1.74635	3.09365	1.89586	2.27186	3.44737	1.8718	1.23195	2.71396	1.30272	3.70985	1.07527	1.31792	2.49449	1.5059	2.26759	1.35747	1.31467	3.09856	1.42408	2.24494	0.970551	1.64946	1.29718	2.6842
chr13:61860105-61861606	MMSAT4	2.21676	0.900279	2.0844	1.90337	1.81003	0	0.0948705	0.1758	0.148771	0.127648	0.00133158	0.22081	0.0322061	0.857847	0.815746	0.667301	0.778051	0.770699	0.018425	0.405894	0.541577	0.740094	0.31712	0.917352	0.174092	1.22054	0.39669	1.18927	1.42417	0.700993	0.759912	0.60767	0.683703	0.888904	0.242251	0.526864	0.430635	0.718362	0.52681	0.35976	0.561169	1.04128	0.940585	1.12712	0.411382	0.676656	0.776574	0.820784
chr13:61935054-61935080	MMSAT4	1.98769	0.583868	2.85553	1.78921	1.17542	0	0.367422	0.28276	0.259793	0.661279	0.328458	0.0143169	0.189219	0.493781	0.00571231	0.166395	0.433838	0.00519385	0.17501	0.440002	0.3097	0.0272631	0.459931	0.345425	0.20839	0.24896	0.19711	0.0841415	0.0804427	1.08092	0.19565	0.969715	0.703613	0.523648	0.662555	0.691293	0.333995	0.162173	1.20049	0.340481	0.534577	0	1.2234	0.244888	0.418038	0.5201	0.33621	0.506731
chr13:62049078-62051245	MMSAT4	1.39137	0.575218	1.65742	1.14956	1.38264	0.0768108	0.144455	0.191264	0.244726	0.162454	0.0153443	0.235062	0.0994977	0.481108	0.54051	0.429124	0.436292	0.527668	0.0294808	0.340385	0.669291	0.481572	0.337645	0.716934	0.246495	0.751243	0.376367	0.772445	0.985717	0.500805	0.319085	0.320894	0.385273	0.436507	0.344728	0.411261	0.256469	0.551416	0.43221	0.372986	0.406447	0.499531	0.860144	0.588176	0.343397	0.460152	0.518111	0.741812
chr13:62171312-62173389	MMSAT4	1.16953	0.498947	1.25531	0.858486	1.09684	0.0398032	0.0173406	0.0451435	0.104602	0.091748	0.0179338	0.0290337	0.0759	0.319302	0.387276	0.412449	0.341554	0.554295	0.0916901	0.315746	0.437537	0.396187	0.272133	0.510161	0.148785	0.797931	0.181821	0.593952	0.886986	0.35894	0.135126	0.0983413	0.125991	0.27168	0.13203	0.126972	0.175419	0.171431	0.15183	0.121045	0.109821	0.593681	0.659061	0.434327	0.273636	0.300895	0.49739	0.548651
chr13:62206454-62207057	MMSAT4	2.95773	1.68436	3.85089	2.77796	2.89755	0.52704	0.972422	1.3869	1.26029	1.53323	0.891594	0.843285	0.863074	1.97012	2.0096	1.43607	1.47639	1.74537	0.333831	1.59107	2.21872	1.57215	2.58482	2.73908	1.32071	3.95921	1.87114	2.55845	3.91897	2.404	1.65708	1.60696	1.88604	2.49948	1.87424	1.54256	1.04831	1.73649	1.36243	1.27528	1.38266	2.25365	2.56581	2.4918	1.02426	1.84725	1.59842	2.1179
chr13:62235114-62236190	MMSAT4	1.33419	0.930042	1.68872	1.39846	1.81603	0.0376086	0.0861612	0.0608598	0.117687	0.0167467	0.0557267	0.181447	0.162413	0.377241	0.674267	0.235949	0.568567	0.210535	0.0517284	0.285208	0.435259	0.341881	0.251104	0.722569	0.224643	1.02714	0.289597	0.379386	0.804134	0.572324	0.297186	0.355618	0.12435	0.452298	0.137334	0.226202	0.0719329	0.387736	0.601195	0.17343	0.162244	0.409001	0.894946	0.627381	0.12821	0.367558	0.461927	0.758629
chr13:62274898-62275290	MMSAT4	4.67702	2.97261	4.54743	3.49261	3.8731	0.557952	1.73403	2.29823	2.51222	1.4843	1.01694	2.20614	1.75237	2.85636	2.40041	2.70998	2.3029	2.49522	0.757791	2.26124	2.83497	4.37917	3.22625	3.31112	2.53887	4.32138	4.11986	4.3522	3.90376	4.40255	2.01691	2.55852	2.46617	4.09567	2.18447	1.80008	2.25266	2.9674	3.26754	2.37079	2.31369	3.12848	4.55656	3.35594	1.47775	2.05068	2.74792	3.40733
chr13:62312154-62312276	MMSAT4	2.96469	1.08615	2.22569	2.69011	4.40796	0.326762	0.750081	0.709993	0.893847	0.613972	0.509362	0.611737	0.416554	1.34889	1.13312	1.1749	1.69995	1.02579	0.292679	0.661767	1.03581	1.17353	1.11103	2.84819	1.09478	1.81176	0.858689	0.956938	1.54685	1.70438	1.71637	1.22202	0.724496	1.06637	0.845297	1.24768	0.597383	1.1943	0.991576	1.759	0.983193	1.3318	1.29887	0.905409	0.948191	0.658212	0.259939	2.22816
chr13:62351294-62352268	MMSAT4	2.20934	1.49181	2.38265	2.14624	2.49985	0.198895	0.234557	0.345793	0.511834	0.206037	0.0736874	0.621165	0.261262	1.3386	1.39666	1.26704	1.57884	0.824721	0.137835	0.948371	1.29493	1.12354	0.842917	2.2652	0.435914	2.068	1.0752	2.28017	1.94458	1.42985	0.925981	0.941671	1.13543	1.06943	0.94885	0.79073	1.10535	1.19723	1.03679	0.742595	0.998333	1.75588	2.68463	1.66565	0.671514	1.21884	1.17797	2.10762
chr13:62368867-62369949	MMSAT4	1.94456	0.813079	1.94416	1.89847	2.19878	0.0748002	0.0670683	0.107702	0.202061	0.106239	0.0078927	0.304101	0.0810527	0.768097	0.785528	0.640161	1.34159	0.725652	0.038981	0.530126	0.607962	0.376227	0.158758	1.31241	0.117097	1.53377	0.362641	0.975637	1.60966	0.762732	0.834697	0.502656	0.465922	1.01064	0.501725	0.543448	0.652533	0.715745	0.674229	0.527404	0.826695	1.26015	1.74051	1.41171	0.311414	0.874272	0.843203	1.22597
chr13:62453717-62454448	MMSAT4	3.33772	1.80256	3.74792	3.01604	3.13229	0.0553583	0.304447	0.667003	0.870622	0.501535	0.113842	0.329936	0.540182	1.49327	1.82368	1.52857	1.6866	1.76977	0.258374	1.28765	1.87692	1.06751	1.0726	1.42715	0.673961	2.39891	1.24669	1.84804	2.64041	1.01519	1.08265	0.798786	1.15362	1.30374	1.16459	0.534838	0.91446	1.0953	1.55606	0.961838	1.23797	2.1675	2.38768	1.58394	0.714034	1.20499	1.53397	1.72417
chr13:62454460-62454791	MMSAT4	1.83367	0.954383	2.39365	1.83298	1.81462	0	0.284011	0.28597	0.445076	0.172081	0.102103	0.32779	0.381918	0.652708	0.789997	0.692202	1.08885	0.807963	0	0.80658	1.07551	1.26765	0.721097	1.34282	0.212147	1.38748	0.539491	1.34308	1.09814	1.12388	0.618414	0.567752	0.783691	0.827207	0.303119	0.466125	0.628506	1.4409	0.670969	0.426846	0.537832	1.67352	1.13511	0.744356	0.626471	0.69577	1.17121	1.02331
chr13:62454995-62455030	MMSAT4	5.29552	2.09295	2.87815	3.44904	4.16443	0.413844	0.92338	0.59532	1.2664	1.00609	1.11098	0.930509	0.6417	2.49731	1.87518	2.03684	1.55782	2.51098	0.350131	1.16301	2.44541	1.76854	2.47097	1.73711	1.60147	5.24144	1.40782	4.19484	2.95489	2.32753	0.70164	0.635631	1.8128	1.7289	1.62954	0.977074	0.75512	1.17126	1.97793	1.41649	1.33278	3.25256	1.83317	1.3946	1.87533	2.015	1.66116	2.22941
chr13:62517330-62518567	MMSAT4	1.02517	0.543482	1.29198	0.984617	1.07685	0.0580006	0.0982467	0.199723	0.152988	0.0669836	0.0171859	0.175722	0.0951051	0.296001	0.453747	0.44575	0.327723	0.234643	0.22031	0.331537	0.54514	0.223653	0.425697	0.416472	0.118591	0.716369	0.288872	0.602084	0.859176	0.318382	0.145348	0.0976371	0.307876	0.438678	0.161466	0.175259	0.179776	0.416047	0.409071	0.126955	0.151756	0.564088	0.601325	0.652093	0.146838	0.353014	0.289226	0.406548
chr13:62604148-62605289	MMSAT4	4.21769	1.64208	4.11798	3.29903	3.72082	0.262975	0.630288	0.765549	0.83944	0.795849	0.307348	1.30091	0.591093	2.05958	2.08121	1.43753	2.09507	1.08437	0.204799	1.20129	2.00777	1.60614	1.3984	2.37971	0.621136	2.66382	1.48348	2.37848	3.06827	2.08783	2.05699	1.66549	1.59706	2.26846	1.39148	1.10363	1.3905	1.58228	1.95085	1.50308	1.559	1.55328	3.18998	1.95794	1.11586	1.42594	1.63287	2.21634
chr13:62639786-62641268	MMSAT4	2.36858	1.25842	2.4696	2.11293	2.35884	0.100371	0.314793	0.369564	0.457728	0.146334	0.0966132	0.503686	0.170745	1.09018	1.13449	1.08916	0.924958	0.714354	0.0844458	0.727679	0.967503	0.931635	0.734847	1.425	0.370778	2.00645	0.882066	1.70724	2.04876	1.15551	0.661202	0.725255	0.660659	1.54483	0.53611	0.574648	0.583027	0.870744	0.871362	0.655788	0.81827	1.6137	1.79723	1.3313	0.431601	0.917226	1.04511	1.4315
chr13:62672711-62673588	MMSAT4	0.787678	0.28822	0.730516	0.661161	0.746639	0	0.149526	0.0605841	0.156756	0.120456	0.0928182	0.1059	0.0521945	0.536177	0.372151	0.254337	0.441798	0.273853	0.0153658	0.203705	0.370831	0.19532	0.341654	0.646764	0.062018	0.503521	0.423183	0.51096	0.858604	0.102199	0.213812	0.139888	0.229449	0.280918	0.173863	0.131855	0.0551057	0.245203	0.352729	0.159688	0.376891	0.616862	0.745552	0.219228	0.276707	0.271849	0.264715	0.297541
chr13:62673645-62673780	MMSAT4	3.29201	0.874602	3.63283	1.90908	3.09314	0.21874	0.834467	0.592012	1.0527	0.823953	0.37417	0.76509	0.519699	1.25649	0.46966	1.84144	1.00168	0.813009	0.420103	1.51745	1.82888	1.7308	2.32162	2.62027	0.655546	2.72517	1.60593	1.56145	1.78177	1.41928	0.674334	0.444147	0.494402	2.12905	0.198302	0.411197	1.05857	2.1048	1.10119	0.870894	0.906864	0.699494	1.22441	1.03278	0.696771	1.30835	1.57662	0.915782
chr13:62700090-62700964	MMSAT4	2.33722	1.3624	3.42156	2.8821	3.18201	0.333622	0.623927	0.994403	0.827824	0.492706	0.376492	0.523426	0.374204	1.40193	1.91742	1.2161	1.91962	1.17613	0.1492	1.47482	1.65214	1.37008	1.05829	2.8456	0.718924	1.94951	1.04421	2.13477	2.48045	1.84548	1.33277	0.929986	1.23845	1.51597	1.18251	0.650612	1.05341	1.4425	1.3315	1.40981	0.736534	1.5376	2.09509	1.57876	0.668261	1.25143	1.38429	1.54093
chr13:62773256-62774760	MMSAT4	4.14653	1.91973	4.76925	3.61325	3.50717	0.272791	0.3549	0.732202	0.850353	0.436448	0.18375	0.878909	0.55353	1.55713	1.62379	1.54817	1.72139	1.30179	0.0222253	1.24267	1.86981	1.4279	1.01025	2.31521	0.501493	2.50294	1.06437	1.80229	3.03352	2.11383	1.53915	1.63342	1.61698	2.57044	1.57883	1.17338	1.55172	1.59821	1.69019	1.25181	1.39897	2.20125	2.94011	1.65874	0.934587	1.5524	1.57939	2.01899
chr13:65249643-65250111	MMSAT4	6.18819	2.79743	6.60149	6.13899	6.48936	1.04391	1.38651	2.88299	2.72626	2.62463	0.786599	2.97537	1.65835	3.34757	2.74692	2.68261	2.46014	2.96396	0.64182	2.26172	3.09736	2.83287	3.1975	4.4267	2.49851	3.89834	2.72015	4.28885	5.43218	4.46984	2.74333	3.2213	2.2924	4.69076	2.45295	1.88697	2.65377	2.74985	3.71487	1.83505	2.55133	2.95795	3.87204	3.96616	1.16423	2.88596	2.65301	3.98727
chr13:65297120-65297238	MMSAT4	7.06394	2.46079	7.35373	6.04163	5.51405	1.54735	2.90953	2.04084	3.09797	0.926863	1.92291	1.27115	1.83085	2.89068	3.85688	3.07026	2.76749	3.25746	4.05327	2.86902	2.79127	3.62792	3.42584	2.52156	2.54287	2.85831	3.8784	3.09324	2.40483	3.54732	1.82684	2.41317	2.91028	3.29654	2.08723	1.60403	2.1997	3.66077	3.00123	2.0692	3.22388	2.55439	1.76024	3.49261	1.25488	1.74189	1.68659	2.23283
chr13:65397562-65397682	MMSAT4	0.91231	0.512044	0.71459	0.528344	1.83415	0	0	0	0.087925	0.12945	0	0	0	0.0915367	0.200442	0.229867	0.325413	0.185615	0.126882	0	0.095275	0	0.318115	0.176548	0.279596	0.701109	0.275954	0.788312	0.344707	0	0	0	0.102975	0	0	0	0	0	0.125062	0	0	0.370828	0.21073	0.150337	0.426749	0.299938	0.284619	0.171025
chr13:65546881-65547001	MMSAT4	1.91612	0.34136	1.43493	1.11885	1.10931	0	0	0	0	0	0	0	0	0.613138	0.21284	0.3128	0.110898	0.20811	0.131257	0.0908967	0.474067	0	0.162888	0.508543	0	0.188795	0.271026	0.581016	0.491927	0	0	0	0	0	0	0	0	0	0	0	0	0.351425	0.960602	0.155642	0.289144	0.731608	0.315114	0.523554
chr13:65648360-65648499	MMSAT4	0.0790043	0.0572067	0.142939	0.624161	0.190267	0.138483	0.936721	0.429359	0.633693	0.59159	0.213076	0.423077	0.381635	1.50986	1.11633	1.32071	0.890637	1.40342	0.241776	0.889054	1.34269	0.70706	1.01245	0.545088	1.00586	1.69226	1.36833	1.58144	2.09834	0.234953	0.394988	0.342939	0.117379	0.31873	0	0.104133	0.179273	0	0.316677	0.351553	0.14794	1.47788	2.1593	1.86723	0.236088	0.745343	0.903838	1.06986
chr13:65648528-65648751	MMSAT4	1.431	0.525145	1.36302	0.796582	0.913193	0	0.0455538	0.036707	0.123016	0.049226	0	0.0442348	0.0527556	1.45157	0.380201	0.62384	0.515582	0.477644	0	0.113338	1.04893	0.540295	0.36092	0.420295	0.342929	1.07045	0.196226	0.931808	0.601326	0	0.0432626	0.180551	0.140378	0	0	0	0.169309	0	0.170489	0	0	1.12423	1.3386	0.742316	0.0768592	0.624129	0.944399	0.792984
chr13:65649047-65649254	MMSAT4	3.26165	2.45543	4.21478	3.03488	3.35737	0.84528	1.25979	0.836516	0.988371	0.555369	0.842677	0.541212	0.475335	1.29571	1.42821	1.05148	2.12815	0.912375	0.49636	1.28174	1.33643	1.93228	1.89512	3.09826	0.750956	1.92601	1.48344	1.334	3.95092	0.706387	0.211	0.239531	0.61542	0.83101	0.711865	0.248195	0.878236	0.548852	0.700767	0.54398	0.598792	1.08115	0.831346	1.5451	1.35822	1.0975	1.40337	1.94717
chr13:66431672-66431811	MMSAT4	0.239446	0.546067	0.72977	0.687718	0.520063	0	0	0	0	0	0	0	0	0	0.119671	0.176627	0.0790892	0	0	0.289974	0.897018	0.197183	0	0.124252	0.176906	0.351014	0.228307	0.51931	0.250776	0	0	0	0	0	0	0	0	0	0	0	0	0.563965	0	0	0	0	0.270545	0.127596
chr13:66576781-66576857	MMSAT4	0.923838	0.0253642	1.20165	0.606927	1.26822	0	0.0194421	0.172329	0.0759086	0.0109011	0	0	0	0.20303	0.0742482	0.150864	0.224572	0.330387	0.0898251	0.168028	0.420425	0.202082	0.139189	0.333303	0	0.77299	0.0700259	0.273461	0.0795016	0.212365	0	0.0446126	0.0412001	0.0483454	0.30324	0	0	0	0.0236961	0.221313	0.00500921	0.0680842	0.0715553	0.284849	0	0.284704	0.60985	0.493369
chr13:66598292-66598494	MMSAT4	1.57977	0.818316	1.23894	1.41968	1.88242	0.0270718	0.230415	0.0545218	0.272358	0.189689	0.179901	0.152029	0.102714	0.688774	0.905644	0.772766	0.882761	0.342863	0	0.364167	0.288695	0.640944	0	0.62133	0.121733	0.728292	0.32006	0.35465	1.32082	0.622327	0.764147	0.733148	0.529484	0.527424	0.470189	0.477961	0.200929	0.030151	0.377416	0.525891	0	1.23599	0.110379	0.27318	0.495666	0.335744	0.614868	0.940629
chr13:66599470-66599504	MMSAT4	3.21358	2.82798	5.17722	4.49984	4.39066	1.62748	2.26529	1.94802	2.15465	1.84598	0.908509	1.02904	1.35899	3.17712	3.22741	2.01734	3.33913	2.05676	4.54093	2.87956	4.08034	2.70514	4.39019	4.21306	2.50052	3.74289	2.94289	5.3415	3.25117	2.06088	2.66716	1.48307	0.824021	1.33817	2.29368	1.38072	1.88225	2.03248	2.15381	1.77059	1.84966	2.18399	3.44344	3.48628	1.0452	1.8395	1.98504	2.51106
chr13:67070905-67071532	MMSAT4	7.26662	2.65217	8.18779	6.00413	6.62851	2.52938	2.76342	3.67996	3.03271	3.25526	2.71476	3.25276	2.43553	3.71513	3.81041	2.7466	4.6016	2.64107	3.7252	3.48095	4.01022	5.33259	4.59069	5.13815	2.54673	4.21519	4.46865	6.3454	4.66482	6.71869	3.03681	3.72278	3.31863	5.27169	2.55407	2.61741	2.74774	3.63439	3.84467	3.05252	3.52267	4.32759	2.95922	3.53767	1.83499	2.9826	1.80808	3.28507
chr13:67315775-67316128	MMSAT4	2.61508	1.45262	2.87973	2.33654	1.97346	0.0669817	0	0.344585	0.9906	0.310955	0	0.51209	0.56133	1.17124	0.603489	0.865712	0.95216	0.744224	0.00446201	0.202362	0.498176	0.715437	0.358942	0.456654	0.324978	1.86652	0.406056	1.30586	1.43329	3.99476	1.43733	1.22036	1.50517	2.61867	1.27388	0.860255	0.772134	1.13941	1.37856	0.833851	0.830098	0.982865	1.76136	2.25805	0.712376	0.719595	0.864407	0.883479
chr13:67824979-67826250	MMSAT4	2.90537	1.45953	2.66325	2.84237	3.23411	0.78599	1.20922	1.20234	1.2028	1.66036	0.869285	1.10796	0.662091	1.5341	1.3691	1.72971	1.70569	1.66234	1.1035	1.80539	1.87807	1.74208	1.80649	2.70885	1.27888	3.22346	2.43773	2.39707	2.55647	2.22393	1.57691	1.29838	1.49948	2.00473	1.06743	0.920938	1.4978	1.7003	1.46068	1.49589	1.49528	1.9818	2.50191	1.83432	0.913393	1.35801	1.49626	2.01776
chr13:6902901-6903105	IMPB_01	0.616614	0.737061	1.08499	0.474358	1.06595	0	0.00271618	0.220327	0.0648236	0.0233516	0.0249392	0.269144	0	0.521648	0.410545	0.714822	0.263046	0.282582	0.710476	0.0958527	0.302425	0	0.116107	0.150134	0.197153	0.0244078	0.111116	0.0482576	0	0.257824	0	0.139196	0.169623	0.358065	0.00114113	0.279915	0.215616	0.315778	0.129476	0.0156221	0.0485217	0.190235	0.0293236	0	0.232586	0.221305	0.0478304	0
chr13:72759745-72759963	IMPB_01	0.907815	0.72731	1.10168	0.581671	0.649718	0.132448	0.135459	0.0750978	0.313671	0	0.190861	0.168481	0.287492	0.988086	0.98219	0.81729	0.728423	0.748085	1.04769	0.198925	0.599935	0.376332	0.184601	0.196481	0.581155	0.32202	0.557846	0.0890628	0	0.0810036	0.1223	0.0913739	0.14511	0.0464616	0.0726133	0.0970414	0.0450301	0.322363	0	0	0.165028	0.354845	0.33141	0.248262	0.316406	0.420877	0.534318	0.385861
chr13:74434921-74435143	MMSAT4	1.75483	1.16899	2.82463	1.81787	2.72616	0.404958	0.371057	0.599343	0.398064	0.753897	0.158783	0.216301	0.374807	1.05105	1.0093	1.32202	1.78176	1.80909	0	1.45846	1.52635	1.20895	1.52055	2.51669	0.523754	2.34452	1.04849	1.60964	1.83413	1.99644	0.466154	0.472399	0.940578	1.13116	0.901799	0.348211	1.00938	0.65211	1.09234	0.909221	0.653544	1.99175	2.00595	1.43579	0.925612	1.11049	1.49537	0.83305
chr13:74447328-74447718	MMSAT4	3.78572	2.461	3.4128	3.96902	4.23914	0.214812	0.900502	0.781547	0.817548	0.437096	0.268357	0.774448	0.791999	1.92305	1.8321	1.44793	1.968	1.57706	0.101427	1.5076	2.07304	1.92397	1.62137	2.525	0.781122	2.1828	1.92898	1.71103	2.99686	1.99728	1.42477	1.29894	1.05307	1.66569	1.00458	1.14357	1.09734	1.37187	1.29899	0.658739	1.22002	2.36902	2.32691	1.43111	1.05109	1.715	1.66539	2.05921
chr13:74448005-74448139	MMSAT4	6.95049	2.98352	7.69444	7.16595	7.39589	0.0979433	1.0695	1.00627	0.51027	1.0125	0.270516	1.18048	1.08231	3.20611	2.94489	1.9916	2.53121	3.18857	0	2.99203	3.8469	2.37842	1.95944	4.74173	1.40369	2.60286	1.8309	4.33658	5.80498	4.206	2.88756	1.72974	2.61226	2.62071	1.76331	1.33776	2.66395	2.05757	2.77429	2.0783	2.2364	3.79857	4.75364	3.09617	1.95578	2.11921	3.12971	3.08546
chr13:74448168-74448558	MMSAT4	2.01562	0.546644	2.54989	1.21498	2.76983	0.157605	0.665809	0.446108	0.605422	0.306983	0.536253	0.31066	0.45907	1.27253	1.4829	0.882068	1.19631	1.02981	0.0762864	1.01848	1.00938	1.3424	0.992318	1.40661	1.16339	0.95931	1.10228	1.36705	2.50999	0.811186	0.449755	0.523709	0.764006	0.453842	0.405293	0.379293	0.534392	0.899167	1.02658	0.513468	0.671769	1.15033	1.39629	1.2069	0.73151	1.09993	1.1113	1.0647
chr13:74553851-74554409	MMSAT4	0.93106	0.546266	1.11341	0.930417	1.63924	0.0599771	0.126771	0.426486	0.175753	0.269844	0.236405	0.246796	0.0946833	0.615048	0.621101	0.456365	1.22543	0.430658	0	0.251505	0.651952	0.638484	0.789976	1.15108	0.392478	1.07292	0.886213	1.15244	1.25365	0.917124	0.507055	0.29635	0.484963	1.15915	0.654983	0.153074	0.344405	0.42988	0.965645	0.392178	0.120426	0.825417	0.847751	0.905501	0.383877	0.568577	0.751212	0.92212
chr13:74578312-74578787	MMSAT4	3.91503	1.46657	3.81025	2.87873	3.12728	0.343211	0.827005	1.30254	0.833589	0.794543	0.222633	1.15853	0.878602	1.99501	1.51707	1.72175	1.71112	2.02229	0.169139	0.990813	2.13026	1.52895	1.67402	2.70008	1.22086	3.21965	2.23898	2.86531	3.57627	0.946683	1.52063	1.28327	1.07973	2.17654	1.02036	1.29821	1.3242	1.29159	1.45323	0.866286	1.48451	2.4451	1.6335	1.82775	0.8868	1.03277	1.14183	2.38941
chr13:74606924-74607315	MMSAT4	3.43506	1.93586	4.65794	4.1401	5.01395	0.611728	0.665039	0.883846	0.847141	1.30003	0.213735	0.803884	0.416532	2.61052	2.0135	1.99536	2.65763	1.94386	0.215788	2.16376	2.74121	1.61512	1.85319	3.28955	1.56307	3.17478	2.22383	2.43299	3.21365	2.66531	1.34891	1.29507	1.58985	2.18208	1.21932	0.854686	1.41126	2.33236	1.21226	1.50841	1.13557	3.91531	2.24864	2.22041	1.34832	2.06304	1.58835	1.95193
chr13:76590858-76590936	IMPB_01	1.69659	1.68498	2.13507	1.91928	0.873156	0.87486	1.32592	1.17348	0.506899	0.246949	0.654596	1.18341	0.607449	1.5233	0.707109	1.44541	2.06355	0.759879	1.7854	1.29601	1.34309	1.79402	2.06898	1.12601	1.6112	0.853426	2.0265	1.25005	1.85929	0.280942	0.488	0.417105	0.446191	0.484851	1.17589	0.738193	0.433226	0.0234791	0.2001	0.306433	0.732289	2.46368	0.492831	1.33222	1.09158	1.06436	0.669916	0.815197
chr13:8526654-8527042	IMPB_01	0.950127	1.52047	1.77526	1.05551	1.32646	1.0885	0.480936	0.567096	0.661444	0.4628	0.741313	0.668835	0.262928	1.67522	1.15158	1.21848	0.849522	1.37828	1.8424	1.21317	1.28172	0.759148	0.927947	0.514222	1.37049	0.493308	0.692029	0.54125	0.985787	0.620588	0.549266	0.404756	0.779851	0.350501	0.500928	0.431012	0.35753	0.213015	0.516756	0.826498	0.363118	0.668429	1.01111	0.395466	0.735923	0.70239	0.820584	0.882966
chr13:9190460-9190706	IMPB_01	1.16444	0.897217	1.49406	1.04167	1.4939	0.304281	0.259092	0.537845	0.969499	0.15668	0.299323	0.615784	0.234768	0.926624	0.709244	1.0184	0.501875	0.511311	1.25863	0.526365	0.674242	0.895569	0.195218	0.262126	0.757077	0.67208	0.697845	0.694638	0.725568	0.277177	0.0941224	0.485692	0.637932	0.446595	0.385649	0.154534	0.445858	0.0996484	0.723486	0.373978	0.449044	0.496397	0.138145	0.597814	0.00636159	0.434309	0.251283	0.531876
chr13:95594987-95595148	IMPB_01	0.437518	0.733282	0.433581	0.675521	0.390559	0	0.137665	0.112778	0.0594176	0	0	0.0913261	0.0969857	1.37411	0.65796	0.748653	1.06456	0.751319	0.816908	1.09099	0.946237	0.896146	0.326849	0.435068	0.769815	0.81335	0.82375	0.638864	0.732539	0.154499	0.00217901	0.168475	0	0	0	0.0411631	0.228646	0.104366	0	0.082477	0	0.98439	0.943941	0.719674	0.417315	1.38891	1.0113	0.716723
chr1:39904300-39904380	IMPB_01	0	0.343369	0.245109	0.644229	0.403144	0.0355453	0.500982	0.273475	0.325406	0.274444	0.247566	0.5118	0.179141	0.71449	0.363784	1.06746	0.907382	1.17561	0.58931	0.860346	0.642902	1.08472	0.724263	0.673008	1.35088	0.138764	0.574699	0.768945	1.81858	0.199373	0.155177	0	0.466031	0.25666	0.22406	0.119007	0.18642	0	0.34017	0.0619675	0.113181	0.224072	0	0.3969	1.13706	0.0695832	0.647098	1.03076
chr14:107435681-107435707	IMPB_01	0.998319	0.722888	0.697212	0.769999	1.17542	0	0	0	0.14068	0.20712	0	0	0	0	0	0	0	0.13504	0	0	0	0	0.22996	0	0	0	0.19711	0	0	0	0.0472258	0	0	0	0	0.09585	0	0	0	0	0	0	0	0	0	0	0	0
chr14:107435881-107436056	IMPB_01	0.910806	0.667705	0.547771	0.939929	0.630797	0	0	0.159036	0.131062	0.0508922	0.029072	0.0148896	0	0.205992	0.154873	0.154527	0.154547	0.120357	0	0.107178	0.190261	0.0648082	0.227332	0.0592149	0.229818	0.0369858	0.178903	0.0390582	0.126154	0.0607617	0.183429	0.0525522	0	0.209941	0.408381	0.411303	0.0765909	0.0829914	0.32016	0.0124353	0.094653	0.0399168	0.254795	0.107931	0.240092	0.212817	0.0859623	0.143332
chr14:110090385-110090632	IMPB_01	0.676873	0.689718	0.551139	0.164528	0.87681	0	0	0.0168714	0.00683466	0.0771445	0	0	0.147739	0.171428	0.273531	0.125672	0.147578	0.0207754	0	0.0344667	0	0.340549	0.213202	0.16129	0.295294	0.111881	0.122894	0.11957	0.515619	0	0.347979	0.305244	0.0346863	0.433961	0	0.386912	0.307246	0.19347	0.188758	0.190077	0	0.436783	0	0.344552	0.236946	0.0876126	0.209029	0.00410316
chr14:118748096-118748281	IMPB_01	2.83024	1.38988	2.66543	2.07534	2.29604	0.389097	1.01524	1.03056	1.53104	1.27405	0.296616	1.66182	1.2291	1.47544	2.10309	1.96362	2.53133	1.05045	1.47912	1.43523	1.47149	1.17106	1.24412	1.14529	1.04687	1.17731	1.10918	0.862903	0.523413	1.18553	0.664661	1.32848	0.819076	1.19851	0.878311	0.54252	0.692873	0.152887	1.2178	0.543592	1.11835	1.29259	0.848605	1.60815	0.197687	0.925501	0.93167	0.37612
chr14:123467366-123467447	IMPB_01	1.58672	0.993597	1.69207	0.264165	0.856171	0.483733	0.036484	0.14883	0.14068	0.20712	0	0.278031	0.203337	0.736158	0.632479	0.709159	0.653485	0.586647	1.04813	0.602711	0.602866	1.1842	0.45993	0.309886	1.07274	0.569532	0.571862	0.498085	0.705834	0.0375072	0.17541	0	0.120036	0.216151	0.23279	0.247427	0.0932247	0.0462716	0.6003	0.177051	0.185649	0.919884	0	0.306569	0.934239	0.518809	0.396558	0.491067
chr14:12443906-12443986	IMPB_01	1.10658	1.41565	0.676242	0.730727	1.53324	0.0683562	0.230872	0.474322	0.130129	0.567053	0.3634	0.383867	0.0909075	1.44286	0.772138	0.593612	0.891233	1.33918	2.28144	1.01287	1.05038	1.08086	1.48056	1.10256	0	0.395184	0.702149	0.5468	1.60651	0.313296	0.44291	0.42372	0.273985	0	0.0872962	0.558691	0.563981	0.184472	0.502751	0.170411	0	0.578876	0.332357	0.175098	0.786482	0.735929	0.340511	0.681233
chr14:29948932-29949118	IMPB_01	0.260634	0.449236	0.860148	1.14132	0.572719	0.00470409	0.146963	0.349565	0.553017	0.145871	0.640666	0.316102	0.1311	1.46524	0.712097	0.509552	0.790794	1.23595	1.29165	0.596289	0.400815	0.138284	0.210742	0.294438	0.184613	0.3346	0.217245	0.0795583	0.283614	0.0530847	0.764038	0.32651	0.474043	1.09203	0.635522	0.140246	0.198929	0.642304	0.809989	0.411039	0.432084	0.222554	0.0210973	0.229343	0.0561882	0.298658	0.0939892	0.277889
chr14:36910570-36910655	IMPB_01	0	0.894449	0.338697	0.695528	1.28951	0.401452	0.473694	0.148829	0	0.510333	0.181445	0.755342	0.339724	1.358	1.07261	0.972112	0.682298	0.863993	0.817279	0.840395	0.996657	0.78655	0.487376	0.937465	0.112778	0.190375	0.543549	0.427816	0.421028	0.10946	0.185728	0.134625	0.478887	0.371198	0	0.400457	0.468724	0.383068	0.214225	0.293695	0.659865	0.640673	0.981911	1.14847	0.890279	0.719566	1.0021	0
chr14:41384352-41384459	IMPB_01	0.705964	0.632807	0.358335	1.3373	0.546519	0.355677	0.0448804	0.0584193	0.669345	0.276802	0.538317	0.0556621	0.2139	0.703792	0.931156	0.900834	0.597416	0.232178	0.523512	1.24445	1.27814	0.852255	0.868219	0.454113	0.358332	0.44204	1.05544	1.14985	0.371411	0	0	0.415802	0	0	0.23279	0	0.116444	0.291171	0	0	0.19035	0.336092	0	0.27567	0	0.808795	0.121599	0.627446
chr1:4460647-4460883	IMPB_01	1.92857	1.04926	1.47697	1.41412	1.70869	1.42074	1.327	0.656395	1.19721	0.998249	0.647509	0.469322	0.851375	1.77491	0.689574	1.58206	1.0936	0.913323	1.10346	1.47878	1.22005	1.11394	1.07968	1.01656	0.643103	1.46656	1.90979	1.06521	1.02111	0.403825	0.954973	0.774444	0.733936	0.593396	0.35609	0.515731	0.510874	0.37344	0.79947	0.895123	0.320215	1.04749	0.4801	0.751307	0.938384	1.00847	0.882695	0.730092
chr14:46309644-46309707	IMPB_01	1.31313	0.48957	0.946154	0.314691	0.312517	0.21874	0.022047	0.140141	0.14068	0	0.038549	0	0	0.139105	0.256897	0.10816	0.250266	0.13504	0.311177	0.13302	0.12992	0	0.22996	0.0402076	0.20839	0.49783	0.134535	0	0	0.033153	0.242694	0.229097	0	0	0	0	0	0	0	0.0168619	0.190349	0	0.27191	0.21224	0	0.211382	0.203249	0
chr14:46842099-46842211	IMPB_01	0	0.174266	0.445033	0.783371	0.311894	0.496043	0.397693	0.453134	0.438775	0.201572	0.102206	0.357255	0.196712	1.06258	0.53178	0.710872	0.844495	0.659871	0.688887	1.14823	0.716638	0.105482	0.137565	0.303617	0.829763	1.0468	0.536773	0.67866	0.145243	0.0135629	0.142521	0.210018	0.186864	0.102285	0.147572	0.0880511	0.365762	0.238434	0.355535	0.120141	0.215875	0.617672	0.757363	0.998551	0.466562	0.69469	0.600761	0.888937
chr14:4761777-4761916	IMPB_01	0.397381	0.298167	1.09335	0.475883	0.989384	0.43748	0.365404	0	0.14068	0	0	0	0	0.317081	0.177351	0.106604	0.088455	0.336043	0.35013	0.441181	0.33449	0.224381	0.112498	0	0	0.311625	0.253832	0.0550855	0	0.18988	0.21453	0	0	0	0	0.15906	0	0.0589838	0	0.175776	0.187611	0	0.27191	0	0.415033	0.197601	0.400748	0.129417
chr14:4772086-4772276	IMPB_01	0.175174	0.610014	1.56489	0.353303	0.921777	0.147362	0	0.135514	0.0525699	0.0697668	0	0	0	0.402823	0.13051	0.350161	0.442256	0.6352	0.272719	0.260447	0.418357	0.268613	0.383675	0	0.253364	0	0.193998	0.208693	0.108856	0.107932	0.114478	0	0	0	0.0612605	0.0485552	0.0616021	0.115892	0.0968905	0.0726837	0.198419	0.0313186	0.158853	0.128461	0.10451	0.122657	0	0.149355
chr14:54523204-54523337	IMPB_01	1.05504	1.62336	0.576531	0.476448	0.800363	0.715672	0.558213	0.455442	0.49515	0.42023	0.556269	0.240697	0.88297	0.623824	0.706726	0.929248	1.38864	1.01086	1.74786	1.03682	1.22648	0.547772	0.711741	0.552495	0.656151	0.768817	1.11291	0.550934	0.295426	0.342632	0.220252	0.178011	0.314527	0.21615	0.241541	0.552068	0.725313	0.423527	0.0932797	0.391374	0.435281	0.238425	0.728839	1.04085	0.567506	0.850495	0.648207	0.323171
chr14:5852675-5852773	IMPB_01	1.623	0.403239	0	1.06157	0.671671	0	0	0	0	0	0	0	0	0.643727	0.0469808	0.398508	0.123986	0.53996	0.989552	0.526663	0.60301	0.0867967	0	0.176235	0.233911	0.114318	0.289631	0	0.581014	0	0	0	0	0	0	0.15906	0	0	0	0	0	0.432956	0.263587	0.439631	0.20902	0.36726	0.20325	0.380049
chr14:6559302-6559462	IMPB_01	0.628059	1.25601	0.631809	0.702949	0.877895	0	0	0	0	0	0	0	0	0.169727	0.335957	0.435413	0.247713	0.410899	0.208967	0.251084	0.324682	0.518285	0.100608	0	0.407632	0	0.178631	0.692097	0.16703	0	0	0	0	0	0	0	0	0	0	0	0	0.34765	0	0.188363	0.226003	0.18207	0.193132	0.223278
chr14:66797255-66797444	IMPB_01	1.49926	1.12642	1.19881	0.716239	1.74308	0.182862	1.14115	0.394976	0.502543	0.258635	0.380004	0.202861	0.507552	1.49973	0.71731	1.31297	1.13559	0.770015	1.05118	0.812217	1.51318	0.450043	0.734859	0.516781	0.267936	0.61243	0.557944	0.609042	0.777162	0.482272	0.353604	0.696735	0.589455	0.445952	0.93116	0.687569	0.572333	0.705311	0.374787	0.70448	0.313284	0.68991	0.192668	0.229085	0.733286	0.51515	0.184987	1.28815
chr14:70875457-70875538	IMPB_01	0.709507	1.00362	0.65005	0.899051	1.01217	0	0.200661	0.288473	0.107681	0.351634	0.13908	0.252756	0	0.515163	0.68561	0.438051	0.282115	0.465374	0.635942	0.348161	0.354378	0.465962	0.485477	0.852602	0.738282	0.381076	0.549926	0.966595	0.809145	0	0.197065	0	0.15459	0.0156607	0.339126	0.11633	0.0978859	0.184481	0.0617593	0.568314	0.0916677	0.25872	0.639782	1.08729	0.539352	0.374978	0.336282	0.878873
chr14:72286145-72286399	IMPB_01	0.784327	0.90381	0.793636	1.13139	0.552851	0.150976	0	0.0392583	0.259828	0.378292	0.154517	0.312421	0.154877	0.788596	1.28377	0.567293	0.236894	0.796191	0.750835	0.682399	0.607316	0.129303	0.381977	0.573123	0.147678	0.382204	0.41437	0.151787	0.424533	0.0276597	0.247231	0.158515	0.490515	0.368503	0.260285	0.0413936	0.375331	0.140181	0.47898	0.266969	0.216603	0.460393	0.353683	0.570132	0.427915	0.290789	0.593046	0.269682
chr14:72348869-72348950	IMPB_01	0.501528	1.06911	1.03282	0.658834	0.0656131	0.197116	0	0.468539	0.42213	0	0.533894	0.728331	0.0237667	1.486	0.852588	1.23609	0.37163	1.15332	0.737378	0.658504	0.910366	0.697057	0.61319	0.636882	1.04187	1.0934	1.63452	0.442188	1.06447	0.145338	0.160251	0.381881	0.264506	0	0.273026	0.241535	0.130515	0	0.284093	0.249181	0.141	0.849613	0.490029	0.520883	1.0766	1.02479	0.590075	0.397253
chr1:49003991-49004114	MMSAT4	1.79903	0.730724	1.11343	0.80109	0.969965	0	0.133078	0.312275	0.342058	0.446867	0	0.187633	0	0.393438	0.670021	0.485482	0.876626	0.803417	0	0.461796	0.188864	0.182492	0.889871	0.66092	0	0.190833	0.272186	0.791347	0.271872	0.768853	0.443792	0.470272	0.842909	1.23689	0.695149	0.641102	0.612766	0.767512	0.97764	0.593868	0.306478	0.929699	0.992424	0.600404	0.331373	0.352859	0.522255	0.770297
chr14:97004275-97004510	IMPB_01	0.740505	0.623427	1.38957	0.73836	0.85656	0.549126	0.247573	0.215274	0.126915	0.505936	0.115206	0.650967	0.643902	0.686675	1.39705	1.05463	1.00686	0.892734	0.599633	1.01041	0.948896	0.217176	0.203711	0.230281	0.36621	0.153591	0.221021	0.329244	0.433148	0.67634	0.731454	0.522629	0.629052	0.748551	0.775636	0.469523	0.249083	0.234916	0.39763	0.28299	0.469102	0.748628	0.652482	1.25432	0.654675	0.867571	0.579576	0.161717
chr15:3135004-3135151	IMPB_01	2.61225	1.16652	3.64453	1.64908	1.8371	0.595161	0.488739	0.243736	0.354166	1.12726	0.618036	1.06722	0.539844	0.87475	1.43841	0.942687	0.995641	0.891733	1.11934	0.458303	0.549538	1.79521	1.28112	0.875782	0.711594	1.3984	0.707927	1.44516	1.12093	0.254488	0.377072	0.895057	0.234284	0.642457	0.340475	0.204504	0.482866	0.372888	1.07392	0.615469	0.639826	0.427673	1.6941	0.534142	0.558813	0.537809	0.68591	1.3529
chr15:32919333-32919422	IMPB_01	1.35344	0.530171	0.575645	0.56774	1.37346	0.462047	0.765267	0.459868	0.256842	0.82857	0.72681	0.106425	0.702294	0.997943	0.419065	0.759153	0.438726	0.491442	0.531863	0.834344	0.941218	1.19714	0.64496	0.595137	1.09104	0.251757	1.43724	1.07827	1.03377	0.94947	0.35082	0.21191	0	0.216149	0.0366187	0.211887	0.216355	0.126337	0.344941	0.578894	0.468501	0.786774	0.851818	0.893131	0.62706	0.677877	0.819955	0.751415
chr15:50673629-50673706	IMPB_01	0.470295	0.629007	0.653058	0.445961	1.11761	0.298282	0.1847	0	0.127891	0.0457278	0	0	0.130562	0.12342	0.285383	0	0	0.113995	0.127316	0.637477	0.182185	0	0	0.678887	0	0	0	0	0	0	0.0706196	0	0	0	0.105814	0.133441	0	0	0.153323	0	0	0.1344	0.0776886	0.209484	0	0	0.485788	0
chr15:5644400-5644479	IMPB_01	0.711834	0.555127	0.985005	1.26218	0.331054	0.287962	0.322633	0.570829	0.140706	0.254332	0	0.0047119	0	1.1736	1.18225	0.802433	0.801871	0.577586	1.04114	0.336769	0.846655	0.275162	0.564704	1.0874	0.701582	0.548252	0.396716	0.100376	0.314752	0.636987	0	0.214591	0.250317	0.00820823	0	0.0644294	0	0	0.354608	0.0896456	0	0.527254	0.216839	0.795133	0.0820205	0.574078	0	0.279013
chr15:5761123-5761358	IMPB_01	1.63704	1.11927	0.168933	1.27212	1.07102	0.0930809	0.384323	0.368591	0.371838	0.328742	0.445399	0.293801	0.563426	0.724733	0.752562	1.07985	0.766434	0.69341	1.15256	1.40733	0.959441	0.514647	0.30079	0.409612	0.5719	0.314193	1.49035	1.1518	0.513246	0	0.169439	0.171331	0.518963	0.320015	0.764739	0.358157	0.291605	0.436605	0.158377	0.303622	0.05346	0.703489	0.834114	0.69803	0.513244	0.524086	0.617627	0.744903
chr15:60997041-60997210	IMPB_01	0.962853	1.49282	1.68099	1.0116	0.591191	0.451691	0.258997	0.246582	0.221495	0.138172	0.391797	0.324873	0.275918	1.06506	0.156393	0.676585	0.474933	0.658212	0.68051	0.799713	0.781068	0.543823	0.547015	0.628197	0.605371	0.0795464	0.386055	0.184464	0.456537	0.0573011	0.305151	0.248242	0.473926	0.604829	0.268604	0.575059	0.515043	0.415831	0.416774	0.262956	0.526132	0.0658284	0.199486	0.261218	0.530612	0.734898	0.430628	0.0209892
chr15:76911075-76911213	MMSAT4	6.32231	2.41062	6.92965	5.75271	4.07404	4.25231	3.06094	2.2564	3.99388	1.98937	2.56591	2.47783	3.22873	2.81751	2.3076	3.32076	2.03279	4.71835	3.09637	2.207	2.52509	2.17729	2.24702	3.91599	4.66767	3.4866	3.54874	3.34234	4.66306	3.95419	3.372	1.43597	2.80523	2.23931	1.83116	4.8569	2.94741	4.4437	2.53226	2.28233	3.89213	3.14723	0.858373	1.47701	2.00043	2.48607	1.61224	1.19781
chr15:83737567-83737824	IMPB_01	0.438208	1.24118	0.812518	1.61612	0.56103	0.637428	0.309317	0.625002	0.682765	0.294155	0.598839	0.746563	0.113192	1.19034	0.982224	1.25564	0.917265	1.07	1.97528	1.08738	1.4502	0.408319	0.740954	0.290569	0.959002	0.646038	1.8904	0.622664	0.82091	0.235685	0.368566	0.559772	0.162196	0.511277	0.443841	0.0953121	0.323938	0.467589	0.455472	0.716496	0.428953	0.763234	0.616724	0.649041	0.43675	0.702533	1.11989	0.440107
chr15:83738247-83738327	IMPB_01	1.27029	0.457386	1.10672	1.76414	0.757605	0.645188	0.1847	0	0	0.51784	0.174886	0.0907335	0	0.75123	1.63337	1.01418	0.938004	0.950051	1.41573	1.03758	0.996801	0.354419	0.54904	1.38757	0.286542	0.289401	0.992838	1.30894	0.55486	0	0	0.063573	0.156523	0.0162112	0	0.31812	0	0	0.6003	0.0686069	0.280819	0.90551	0.282103	0.79845	0.423274	0.540908	0.198175	0.883507
chr15:83738370-83738450	IMPB_01	2.89666	1.91236	0.640429	2.79487	1.26692	0.486656	0.0877325	0.200921	0	0.528204	0.449712	0.158202	0	1.18399	1.86327	1.25668	1.89503	1.57845	2.37503	1.15204	1.5212	0.682583	0.43944	0.947111	0.619886	0.448056	1.8847	1.22692	0.886076	0	0.25873	0.489943	0.809592	0.21615	0.22115	0.423495	0.269012	0.131765	0.410205	0.0796725	0.104693	1.375	0.703468	0.634105	1.68271	1.035	1.40779	0.611195
chr15:83738485-83738591	IMPB_01	2.65097	0.691128	1.38508	1.1944	1.16161	0.365255	0.284013	0.407176	0.160603	0.885232	0.752522	0.180852	0	1.56273	0.977516	2.18938	1.27398	2.23868	0.970754	1.57477	1.53936	0.570223	0.424894	1.42309	0.902283	0.502527	1.32945	0.479765	1.06996	0	0.269734	0.339803	0.730734	0.0632137	0.162514	0.087236	1.04185	0.435351	0.252957	0.47436	0.301761	1.59876	0.592319	0.27431	2.46046	0.637858	0.896374	0.432635
chr15:83969212-83969436	IMPB_01	0.728069	1.28368	0.867665	0.321445	1.19616	0.126134	0.797481	0.150823	0.57791	0.00316768	0.405709	0.0424036	0.447254	1.29517	0.739131	0.998051	0.890994	0.833519	1.1436	0.648137	1.47791	0.282203	0.132433	1.4934	0.36189	0.343707	0.544376	0.718934	0.291543	0.583769	0.133896	0.543686	0.404713	0.547016	0.473267	0.308291	0.58151	0.214121	0.419663	0.569093	0.119828	0.562477	0.415094	0.110857	0.393778	0.795944	0.57573	0.640269
chr15:85563423-85563634	IMPB_01	0.899145	0.366089	0.717458	0.654286	0.506642	0.686752	0.436539	0.519942	0.50548	0.275135	0.315916	0.460818	0.487611	1.43118	1.32231	1.62684	0.807429	0.940098	0.503317	1.0875	1.22557	0.418142	0.710838	0.281579	0.300244	1.10322	0.671238	0.848467	1.04152	0.916172	0.325049	0.824073	0.389743	0.376971	0.271748	0.264627	0.43618	0.217597	1.00326	0.647818	0.294336	0.547987	0.689805	0.253448	0.209475	0.838066	0.944934	0.352403
chr15:93088344-93088481	IMPB_01	0.420621	0.233925	0.704088	0.163575	0.557834	0	0.676719	0.428022	0.164345	0.606324	0.553828	0.289347	0	0.798287	1.08603	0.74067	0.793976	1.02089	0.0945307	0.681624	0.822414	0.765668	0.86438	0.430836	0.615014	0.465179	0.420115	0.031747	0.230692	0.0790015	0.0806628	0.288463	0.537732	0.116495	0.0971347	0.203179	0.278347	0.114278	0.0980646	0.254591	0.251546	0.939043	0.537223	0.836462	0.672865	0.542304	0.730789	1.10767
chr15:94012974-94013057	IMPB_01	0.501162	0.368698	1.21789	0.293644	1.0568	0.0896043	0.117941	0.14883	0.230569	0	0	0.221998	0.023194	0.602426	0.52063	0.543492	0.313658	0.826271	0.728348	0.415168	0.593072	0.10533	0.36832	0.915671	1.07953	0.677801	0.546208	0.198667	0.344405	0	0.033814	0	0.16476	0.216151	0.23279	0.144332	0.18878	0.0423343	0.2001	0.194116	0	0	0.556823	0.313219	0.91173	0.501304	0.438434	0.897362
chr15:95853535-95853693	SUBTEL_sa	0.798221	0.897781	0.613939	1.25722	0.697443	0.177207	0	0.159192	0.224411	0	0.403652	0	0.2139	0.654687	0.629691	1.12082	0.850816	0.718763	0.534971	0.427695	0.868862	0.391806	0.657814	0.231741	0.349522	0	0.178397	0.0519228	0	0.080519	0.00888152	0.120708	0.143904	0.164165	0.489154	0.282885	0.15891	0	0.155774	0.323845	0	0.404447	0	0	0.493458	0.252835	0.371849	0
chr15:96504014-96504194	IMPB_01	4.18119	2.48295	4.86015	3.61505	2.93756	2.15041	2.20389	2.58528	2.00417	1.41305	2.25653	2.25802	3.71013	2.59675	2.09202	2.61981	2.58075	3.46018	2.88664	2.4304	2.737	2.50773	2.37349	2.26713	1.48248	1.89485	3.68593	3.73962	1.72945	2.50557	2.29289	1.58431	2.52841	3.25162	1.62531	2.13926	2.92285	0.869276	1.56399	1.83651	0.948644	1.53262	1.52114	2.11827	0.586707	1.43064	1.57197	1.94511
chr16:10975067-10975283	GSAT_MM	3.04281	1.92673	3.47468	2.56286	3.3329	1.63652	1.20198	1.30723	1.46673	1.76733	1.50002	1.22275	1.47538	1.83822	2.22904	1.76427	1.95288	1.7742	1.95271	1.61299	2.1861	2.314	3.06181	2.89835	2.17837	3.10131	2.79998	2.85915	3.63871	1.90905	2.09163	1.53196	1.71217	2.15613	2.82093	1.72113	2.66927	1.70236	1.64876	1.6122	1.30617	2.69594	2.74902	3.04333	1.97963	2.01825	1.50592	2.50124
chr16:22477485-22477808	IMPB_01	0.369132	0.947435	0.711904	0.596144	0.772389	0.0941324	0.0177264	0.0419303	0	0	0.0691923	0	0.0503294	0.537786	0.431235	0.213316	0.328205	0.0585145	0.364719	0.477319	0.60556	0.248715	0.00925536	0.124765	0.241934	0.15955	0.131813	0.0101595	0.209379	0.0411505	0.10101	0	0	0	0.108107	0.0054169	0	0	0.0675204	0.0877028	0	0.0232283	0.167523	0.116962	0.133954	0.115958	0.081174	0
chr16:24351505-24351939	IMPB_01	2.12717	1.3713	1.73173	1.5022	2.88455	0.927461	1.18178	0.435879	0.915537	1.09141	0.870531	0.837885	1.08887	1.5318	0.828315	1.51749	1.21587	1.47378	2.35689	1.48134	1.81275	1.18127	0.634178	0.987102	0.839518	1.96962	0.916444	0.851111	1.08491	0.926033	0.95783	0.969048	0.736302	0.695742	0.452172	0.789412	0.963034	0.782736	0.71661	0.681571	0.714101	1.3139	0.781578	0.364289	1.24507	1.40809	0.635965	0.722662
chr16:30115669-30115741	IMPB_01	0.346112	0.588209	1.50272	1.54849	1.13604	0.450719	0.0410444	1.05215	0.701603	0.205631	0.178176	0.387583	0.541601	1.537	1.51995	1.74589	1.2601	1.22744	1.53639	0.512318	1.25189	0.643957	0.836741	0.434982	0.370478	0.497831	0.673418	0.500963	0.76504	0.0640417	0.20102	0.211888	0.545282	0.432131	0.44618	0.013255	0.789205	0.447454	0.294592	0.3541	0.591167	0.506652	0.0981897	0.557597	0.391912	0.843691	0.248278	0.242809
chr16:31645115-31645172	IMPB_01	1.22798	1.04075	1.59916	0.630509	1.66758	0.537211	1.30897	0.610986	0.42213	0.46149	0.478165	0.574611	0.649206	1.03213	2.77438	0.909099	1.66955	2.15024	1.40776	1.48193	0.666642	1.48301	0.830454	0.262601	2.77467	0.960755	1.52861	1.24233	1.46781	0.486394	0.52623	0.0446126	0.407674	0.208567	0.142941	0.491128	0.37756	0.234251	0.245737	0.413117	0.380811	1.96998	0.310059	1.10204	1.61359	0.996405	0.809534	0.684456
chr16:35561322-35561463	IMPB_01	0.816232	0.355223	0.34489	1.66775	0.876231	0.208753	0.267647	0.180496	0.15578	0.427389	0.279043	0.00264	0.186273	0.842549	1.29587	1.12399	1.18584	0.666065	0.434475	0.896257	0.721225	0.628325	0.713955	0.332885	0.236474	0.226616	0.331313	0.193921	0.629637	0.893631	0.523725	0.0754945	0.208058	0.584223	0.556138	0.0902468	0.526174	0.697775	0.725393	0.0678064	0.992497	0.209175	0.341306	0.301042	0.0444723	0.208056	0.275385	0.125479
chr16:3749094-3749229	MMSAT4	11.7133	3.74308	10.3551	10.0139	7.77379	3.2873	6.28894	3.74243	2.42885	4.33305	2.50816	3.81387	3.04353	4.66014	4.6381	3.83802	3.45204	3.1793	7.51761	4.35448	4.94722	5.12397	4.54272	5.61074	3.01467	6.20014	5.6106	8.34604	7.56097	6.36239	3.6039	5.07411	4.0772	5.20675	2.40448	2.4718	1.67512	3.0543	3.5282	2.1017	5.55186	4.4686	2.5138	2.58677	2.18149	3.18643	2.53352	4.03667
chr16:41447737-41447976	IMPB_01	1.18622	0.798028	0.923204	0.905082	0.796147	0.280754	0.0200929	0.481975	0.212537	0.162054	0.129243	0.221227	0.393791	1.01036	0.90461	0.943733	0.552894	0.736017	0.816627	0.64675	0.583233	0.0177951	0.686024	0.302548	0.925917	0.646798	0.447003	0.330625	0.35007	0.25979	0.198361	0	0.564738	0.481068	0.174212	0.224281	0.234593	0.493005	0	0	0.597486	0.500113	0.177481	0.659747	0.0515992	0.301193	0.279005	0.0837498
chr16:5418012-5418184	IMPB_01	1.21883	1.37993	1.12584	1.38542	1.51294	0.65929	0.00966453	0.241416	0.553	0.327367	0.377328	0.776855	0.509006	0.57936	0.96575	1.21177	0.717745	1.23021	0.610003	0.984664	0.889391	0.80995	0.364442	0.366462	0.135152	0.159626	1.0417	0.338315	0.644849	0.694457	0.338982	0.437934	0.260583	1.19235	0.608418	0.337888	0.251639	0.448642	0.260328	0.432331	0.632851	1.43806	0.57219	0.129565	0.216311	0.900268	0.46948	0.420644
chr16:57083196-57083273	IMPB_01	1.04584	0.491313	0.868323	1.2593	0.453379	0.21874	0.1847	0	0	0.0806961	0.54511	0.186119	0	1.0165	0.617134	0.542294	1.22273	0.864354	1.53763	1.12465	0.861905	0.236281	0.755565	1.40871	1.0121	1.24785	1.09982	1.09361	0.968881	0	0.17541	0.0577936	0.49439	0.527643	0	0.148731	0.164263	0.234251	0	0	0.0815786	0.228481	0.293049	0.595296	1.17276	0.87808	1.43094	0.582379
chr16:6117903-6118069	IMPB_01	0.734812	1.2861	1.2555	0.702314	0.532596	0.876178	0.561631	0.616674	0.650987	1.34732	0.509673	0.701601	0.731036	1.59449	0.85888	0.696702	0.68165	0.485663	0.470823	0.930219	1.15887	0.433456	0.212157	0.960451	0.520918	0.855809	0.659546	0.768119	0.446428	0.256217	0.0401541	0.144239	0.337548	0.00130211	0.127614	0.172475	0.111449	0.208849	0.0940229	0.374373	0	0.601799	0.936805	0.614075	0.185194	0.730965	1.18198	0.51993
chr16:6316765-6316937	IMPB_01	1.05599	1.86456	0.917973	1.28853	1.09868	0.39168	0.461376	0.224976	0.285716	0.833369	0.466932	0.310557	0.352385	1.041	0.77066	0.948645	0.56823	0.287183	0.758249	1.0959	1.19306	0.282873	0.241983	0.405674	0.311331	0.0767145	0.757427	0.349733	0.490459	0.121435	0.157053	0.539341	0.33246	0.289382	0.187682	0.14447	0.434607	0.340481	0.181486	0.448819	0.706721	0.306852	0.108791	0.977186	0.733171	0.623955	0.333188	0.270528
chr16:66993138-66993174	IMPB_01	0.924357	1.12449	0.610038	0.39255	0.587711	0	0.312957	0	0.168052	0.143833	0.1817	0	0.202017	0.370361	0.391838	0.778256	0.433839	0.716259	0.505686	0.42124	0.847797	0.387237	0	0	0	0.33883	0.175209	0	0	0	0.297223	0.111841	0.114447	0	0	0.475966	0.141585	0	0	0.088525	0	0.25872	0	0	0.836181	0.20808	0	0
chr16:70367074-70367241	IMPB_01	1.13375	0.867177	1.73865	0.560648	0.570116	0	0	0.231711	0	0.0285255	0.150147	0.147113	0.185722	0.241739	0.539737	0.638041	0.652981	0.3937	0.215906	0.478722	0.971338	0.182515	0.559046	0.395757	0.339406	0.43524	0.441432	0.150649	0.615123	0	0	0	0.14899	0.58623	0.153335	0.207635	0.177476	0.232847	0.15337	0.311693	0.0364743	0.167315	0.278413	0	0.210271	0.140796	0.467437	0.644751
chr16:76564480-76564562	IMPB_01	0.703965	0.910952	1.02699	1.49482	0.675725	0.65612	0.761239	0.729849	0.914605	0.2425	0	0.247401	0.766914	0.749788	1.20151	1.82241	1.28098	1.05982	1.19909	1.58504	1.21661	1.92014	0.687536	1.11022	0.844055	1.54511	0.687935	0.876377	1.78274	0.217663	0.387186	0.42372	0.343694	1.19648	0.283891	0.690544	0.483461	0.71807	0.580778	0.6348	0.698901	0.389849	0.818931	0.481614	1.15991	0.844853	1.04599	1.35941
chr16:8293535-8293609	IMPB_01	1.04324	1.2805	0.494011	1.31535	0.925734	0.836432	0.302004	0.166931	0.414526	0.0279892	0.0466527	0.296786	0.335303	1.07271	0.74242	0.676473	0.865789	1.11831	1.47103	0.487153	0.684466	0.916263	0.108765	0.0124476	0.284427	0.235499	1.07335	0.5468	0.574713	0.428549	0.175409	0	0	0.21615	0	0	0.140309	0.367205	0	0	0.069452	0.297177	0	0.318361	0	0.601642	0.637321	0
chr16:89153884-89154072	IMPB_01	0.692076	0.708844	0.92518	0.615108	1.22857	0.00232702	0.215147	0.228787	0.0651018	0.571816	0.182666	0.03168	0.210487	0.0965406	0.02686	0.210588	0.270801	0.424382	0.15919	0.252601	0.203121	0.104315	0.0415889	0.49119	0.0919912	0.00529702	0.135251	0	0.124855	0.06565	0.000933032	0.137494	0.0604851	0.118411	0.0396238	0.215746	0.126523	0.108404	0.0138367	0.0339032	0.0901125	0	0.0723165	0	0.113405	0.171555	0.0583803	0.0997309
chr16:89904751-89905002	IMPB_01	1.79296	0.659307	0.933247	1.19415	1.0193	0.178652	0.224433	0.266234	0.582467	0.419225	0.267845	0.238617	0.105672	1.06486	0.675599	0.805502	0.691427	0.596466	0.622445	1.35461	0.560898	0.202391	0.186901	0.768881	1.07342	1.03535	0.691026	0.330082	0.517591	0.492519	0.664574	0.334291	0.537105	0.581188	0.608253	0.334594	0.546025	0.66524	0.255108	0.63767	0.130465	0.243258	0.148413	0.317054	0.575446	0.912566	0.297239	0.14334
chr16:90071263-90071441	ZP3AR	1.38725	0.983344	2.28604	1.84803	1.67379	0.186481	0.423338	0.49553	0.637868	0.73	0.371569	0.405226	0.676246	0.924996	1.82357	1.82245	1.01531	1.18826	1.5401	0.752561	1.34541	1.2426	1.34502	1.45372	0.608105	0.905659	0.372073	1.54931	1.31348	0.0419999	0.490754	0.572533	0.83514	0.402594	0.254493	0.205059	0.671336	0.737314	0.292281	0.483407	0.336915	1.10007	0.498965	0.598474	1.21972	0.518742	0.777876	0.85892
chr16:94266749-94266763	IMPB_01	0.561154	0.34301	0	0.567015	0.875981	0.124994	0.1847	0.29766	0	0	0.1817	0.18612	0.2139	0.86415	0.742421	0.857729	0.723143	0.671551	0.44805	0.570099	0.38967	0.47256	1.14971	0.213201	0.708084	0.746793	0.788343	0.27346	0	0	0.112764	0	0	0	0.382441	0	0.391044	0.23425	0	0.17705	0.19035	0.51743	0	0.21224	0.20902	0.891571	0.20325	0.50673
chr16:95818948-95819135	IMPB_01	0.540331	0.837853	0.80339	0.355838	0.779424	0	0	0.120178	0.0353691	0.0164799	0.0126316	0.0139341	0.0388909	0.404044	0.177072	0.0104111	0.191062	0.0274375	0.177901	0.120929	0.259062	0	0.00122973	0.171171	0.135955	0.0479281	0.216083	0	0	0	0	0.223234	0	0.187253	0.018673	0.10122	0	0.180207	0.0235412	0	0.0244299	0.100997	0.244283	0.0204295	0	0.319289	0.247835	0.593407
chr16:96305391-96305472	IMPB_01	0.251278	0.641043	0.182996	0.227819	0.388288	0.367267	0.2075	0.468539	0.14068	0.969203	0.159268	0	0.102989	1.20641	1.04858	1.17945	1.00345	1.3457	0.533755	1.21527	0.516314	1.41716	0.953832	0.735919	1.62722	1.15521	0.601658	0.971725	0.801816	0.171122	0.688646	0.745443	0.937949	0.216151	0.560421	0.787435	0.596638	0	0	0.972765	0.38081	0.859197	0.548645	0.891156	0.454256	1.61498	1.22726	1.64202
chr16:98010203-98010416	MMSAT4	7.82278	2.56782	6.33562	5.4385	7.11088	0.427188	0.371439	1.227	1.87214	1.21073	0.491382	1.84527	0.633675	2.65164	2.31165	3.33577	2.7017	3.1975	0.0731263	2.06853	3.42133	2.96817	3.25382	4.54002	2.35375	5.07645	4.15564	4.14477	6.70488	2.71735	2.05953	1.83621	2.43569	2.56284	1.23718	2.19537	2.05174	3.41248	1.6157	1.64035	2.04255	3.85174	3.15902	2.29554	2.02287	1.21057	3.61826	2.09572
chr16:98010866-98011424	MMSAT4	8.8395	3.28969	6.65464	5.24696	4.90049	0.5996	0.949629	1.44487	1.357	1.03716	0.640515	1.45494	0.886184	2.8478	2.65085	2.53242	2.82869	4.2151	0.527007	1.87529	2.73605	2.47462	2.15334	4.30351	2.35101	4.85926	2.57528	3.30034	4.44345	3.20341	2.01209	1.45926	2.2651	3.94299	1.58206	2.8966	1.8542	2.5989	2.23947	1.76014	2.44563	4.71837	3.73854	3.03969	2.37738	2.56188	3.38729	3.09742
chr16:98011551-98012268	MMSAT4	3.63031	1.71961	4.17354	3.2721	3.37033	0.0594161	0.461854	0.986414	0.643365	1.09665	0.198934	0.729092	0.411578	1.54568	2.10263	1.4344	1.58866	2.18586	0.00341721	1.50593	1.76286	1.65511	1.53587	2.72676	0.99218	2.31508	1.48308	2.0229	2.69521	1.99507	1.7046	1.25616	1.45037	2.41168	0.851617	1.27731	1.32426	1.26797	0.971971	0.670687	1.59277	2.33781	2.09077	1.95839	1.08988	1.20443	1.59539	0.872371
chr16:98016294-98016529	MMSAT4	3.65985	2.56864	4.67376	3.65344	4.87062	0.740551	1.36102	1.52742	0.555767	1.43443	0.48542	1.34941	1.38086	1.83606	1.61188	1.7608	1.63642	1.82563	1.38094	2.58745	2.19741	2.17558	2.62923	2.32869	1.47666	2.29306	2.9204	2.44555	2.91692	1.966	2.01225	1.264	2.46924	3.23057	1.24716	1.36111	2.02673	2.51401	2.06127	1.23037	1.91763	2.81813	2.82626	1.61014	1.15725	1.27126	2.11852	2.5776
chr16:98064854-98065161	MMSAT4	5.62037	1.80063	4.90617	5.14438	3.46014	0.052013	0.303196	0.578838	0.912092	0.647076	0.0923303	0.295848	0.645883	1.45933	1.30409	0.981002	1.61209	1.6458	0.0518777	0.985759	1.35041	0.795729	1.10853	2.12221	0.224683	2.70458	0.518105	2.39209	1.70406	1.91502	1.64315	1.89164	1.03652	1.84634	1.37476	0.950205	2.1208	0.988134	1.26501	1.52779	1.80229	2.69347	2.16785	1.32999	0.923307	1.56607	1.27336	1.29642
chr16:98065289-98065669	MMSAT4	6.41076	1.66687	5.76075	4.71657	3.51629	0.3701	0.501094	0.695584	1.01271	0.572345	0.178353	0.876139	0.342803	1.1072	2.53405	1.63456	2.60858	2.32766	0.0511213	1.20736	2.14777	1.26832	1.69859	2.37586	0.989773	2.42692	1.90402	2.39952	3.44268	1.79898	1.26843	1.26342	1.8805	2.75308	0.920746	1.16863	1.05369	1.41004	1.88025	1.70351	1.35284	2.59375	3.00986	1.07449	1.66347	1.47162	1.96222	3.87079
chr16:98066115-98066502	MMSAT4	6.51236	2.02388	7.46005	5.49211	4.56722	0.607555	1.69889	1.35517	1.71359	1.49706	0.370915	1.45128	1.65657	2.03971	2.55651	2.27007	3.53565	3.31496	0.628251	1.99673	3.24828	2.28135	2.81567	3.85138	1.84145	3.09375	3.64904	3.03434	4.01638	2.82043	1.12945	1.16994	1.50028	1.85172	1.16756	1.64314	1.21561	1.37222	0.977664	1.43662	0.957896	2.47177	2.18965	1.52062	1.25366	1.8401	2.36343	1.37363
chr16:98103673-98103790	MMSAT4	3.68942	2.28807	2.47047	2.33866	4.17788	0.280436	0.640846	0.735246	0.813223	1.06932	0.368063	0.440611	0.661813	1.44135	1.5788	0.697154	0.579744	0.747694	0.641841	0.974368	0.748173	0.720882	0.22996	0.730232	0.562773	1.41693	0.968609	1.85308	2.43132	1.98495	1.39914	1.90321	0.970513	1.7935	0.955036	0.787174	0.363962	2.08624	0.798591	0.964006	1.25631	1.16092	2.5839	1.20538	1.84916	0.593906	0.900006	1.51572
chr16:98103832-98103974	MMSAT4	3.29922	1.59005	2.23132	1.37355	2.92004	0.0261872	0.109259	0.210668	0.331976	0.145865	0.249518	0.313239	0.212394	0.395558	1.39391	0.291011	0.82091	0.185407	0.0702505	0.503991	0.701518	0.371059	0	0.280554	0.140883	0.832641	0.320651	1.35741	1.79541	1.71706	0.731034	1.05488	0.572176	0.937487	0.744272	0.790172	0.705713	1.00465	0.538276	0.653354	1.48701	0.943781	1.98732	1.15813	0.48428	0.757441	1.18393	1.3827
chr16:98104090-98104224	MMSAT4	5.22435	1.45173	3.29058	3.58735	3.17499	0.716549	0.657425	0.393401	1.37234	0.659761	0.322724	1.89018	0.661628	1.37273	1.87892	1.87632	2.00856	1.23514	0.676673	1.16346	1.08457	2.9532	2.03349	1.98663	0.492765	3.2229	1.53555	1.88322	2.74551	2.21495	1.05632	1.86255	1.68738	2.64891	0.847773	0.883109	1.22988	2.41442	1.01738	1.26851	0.873842	3.59706	2.53201	2.92356	1.76684	1.77144	0.820703	2.17231
chr16:98104574-98104790	MMSAT4	2.13826	0.708383	2.82018	2.05374	2.39846	0.94778	0.157658	0.731747	0.249502	0.582088	0.5695	0.788344	0.530793	1.44372	1.54262	1.13386	1.46233	1.34248	0.593207	0.8665	0.579043	0.954862	1.84704	1.53958	0.681084	1.69056	1.38424	2.16449	2.28748	1.13586	0.559521	0.869051	1.04453	0.726366	0.907451	0.319526	0.351341	0.933753	1.13657	1.25417	1.27991	1.55477	1.28003	1.28018	0.528394	1.07392	1.28843	0.689651
chr17:11008890-11008976	IMPB_01	1.32905	1.05006	0.848748	0.794264	0.789359	0.26198	0.408049	0.14883	0.140712	0.443158	0.631734	0.634036	0	1.40896	0.693081	0.850332	1.35209	1.24245	1.78266	1.14102	0.667486	1.65383	1.19297	1.80194	1.37408	0.798843	1.21464	0.711942	0.816116	0.651402	0.518071	0.283347	0.279751	0.0502674	0.17324	0.172006	0.801218	0.629211	0	0.205873	0.469352	1.09805	0.640727	1.0364	1.25422	0.290892	0.493745	0.423256
chr17:15961460-15961739	IMPB_01	1.08152	0.607334	1.1843	0.498811	0.338092	0.303414	0.244276	0.113946	0.455433	0.732764	0.0390753	0.752651	0.459131	1.02728	0.841952	1.03283	0.79208	1.00064	0.678642	1.185	0.929614	0.24983	0.414595	0.86672	0.646795	0.273011	0.75234	0.435197	0.513122	0.431506	0.167237	0.281006	0.184289	0.625852	0.23279	0.00855161	0.0798425	0.104951	0.232374	0.307141	0.105085	0.535053	0.209096	0.320404	0.899074	0.131185	0.290714	0.792572
chr17:16017810-16018058	IMPB_01	0.785325	1.49241	1.49708	1.12705	1.65637	0.315735	0.785611	0.226846	0.268951	0.366649	0.111365	0.252913	0.176812	1.10978	1.04541	1.28943	0.923155	0.704404	0.930945	1.31753	1.26203	0.607782	0.267053	0.0984262	0.407507	0.857178	0.472877	0.42778	0.133062	0.478578	0.181776	0.0982649	0.391412	0.113304	0.456193	0.0192411	0.290021	0.506287	0.270292	0.227024	0.297122	0.177348	0.11622	0.36115	0.693691	0.219814	0.193415	0.348376
chr17:16018168-16018430	IMPB_01	1.24494	1.34237	1.75886	0.928958	0.973518	0.508949	0.503008	0.74699	0.400642	0.558963	0.875221	0.535871	0.741306	1.11203	1.02959	0.820876	1.61483	1.30722	0.894763	1.34994	1.67651	0.566648	0.453744	0.663652	0.417544	0.225173	1.24725	0.354819	0.339885	0.708134	0.99008	0.997093	0.459188	0.607334	0.339411	0.117794	0.349459	0.177923	0.200849	0.560208	0.627866	0.434485	0	0.780833	0.453143	0.633639	0.237408	0.238863
chr17:17039981-17040203	MMSAT4	2.91085	1.10169	2.52476	2.30769	2.8949	0.326139	0.0923496	0.250061	0.328957	0.512272	0.0130955	0.5323	0.701447	0.824688	1.10161	0.867856	0.878186	1.47464	0.297239	1.15646	1.15311	0.741755	1.05029	1.1484	1.51868	1.62805	2.36158	1.31163	2.22879	1.0025	0.646309	0.506784	0.554564	1.05131	0.445657	0.621186	0.696445	0.545534	0.347915	0.154719	0.431372	0.527927	1.52102	1.11366	0.303177	0.751569	1.2408	1.1697
chr17:17205562-17205705	MMSAT4	7.77898	3.82524	6.58373	5.60886	6.71571	1.88126	1.09002	2.4584	1.0312	1.83816	0.534941	1.24282	1.24904	3.22187	2.7459	1.92372	3.62574	2.30234	0.44313	2.05209	3.07737	2.77725	2.97805	3.74273	1.27795	3.9426	3.33681	3.97111	5.76142	3.04228	2.0582	2.86249	3.01026	2.25477	1.05488	1.57608	2.63493	2.41461	2.25688	1.61581	2.59502	2.78449	2.58749	2.32668	1.44571	0.661937	1.32285	1.97714
chr17:17264422-17264657	MMSAT4	1.95264	0.575026	3.86538	1.49179	2.28337	0	0.329309	0.311593	0.344892	0.0141018	0	0.389634	0	1.53398	0.929459	0.794993	0.956989	1.01105	0	0.665117	0.84724	0.521749	0.625281	1.72086	0.313033	1.36852	0.50073	1.04478	1.33313	1.29936	0.537426	0.488653	0.673244	0.141638	0.359586	0.299843	0.876421	0.131579	0.634309	0.144654	0.229271	1.23747	0.760089	1.16946	0.547042	0.54091	1.18946	1.35836
chr17:17318135-17318277	MMSAT4	4.73649	3.16666	7.98753	5.71167	5.39227	3.13137	2.72521	2.29544	3.1045	3.02245	1.22026	1.58152	2.65708	2.97503	2.67554	3.01834	2.01994	2.40217	2.07712	2.68576	3.93095	2.93423	3.44878	4.80546	2.2309	2.74179	4.32772	6.18826	2.71559	1.95777	1.88247	2.90665	3.44118	4.95982	1.99348	1.75256	1.81467	3.43301	3.1957	2.22497	2.77687	2.15802	3.81658	1.67014	2.18686	2.56862	1.92454	3.17211
chr17:17319146-17319279	MMSAT4	5.17893	2.02202	3.97837	3.68812	4.58104	0.496632	2.35921	1.15708	1.64302	2.0636	0.847033	1.18656	0.949998	2.18227	2.19381	2.11144	2.92403	2.91414	0.750199	2.61646	2.59364	2.1263	3.23137	3.23109	1.33326	2.93271	3.398	3.91817	4.69009	3.65795	2.60566	2.17542	2.2143	3.43173	2.2719	1.03926	1.02481	2.54861	3.51576	2.27649	1.19966	2.19354	3.67736	2.81149	1.44911	1.90676	2.09249	1.71815
chr17:21817618-21817780	MMSAT4	1.83439	0.60336	3.17995	1.7544	1.97718	0	0	0	0	0	0	0	0	0	0.0504235	0.0474088	0.263374	0.0041679	0	0.01478	0.0593443	0	0	0.0170578	0	0.190562	0.0438022	0	0.32276	0.0539165	0.00541389	0.0844656	0.187174	0.667002	0.242849	0.0180555	0	0.00144599	0.375496	0.124188	0.1316	0.00159704	0.273588	0.675917	0.241276	0.0282541	0.268517	0
chr17:21879598-21880330	MMSAT4	1.37411	0.876048	2.37455	1.56975	2.11483	0.0552827	0.201601	0.24074	0.326795	0.0732848	0.10897	0.257044	0.244476	0.852713	0.85767	0.887147	1.03668	0.806306	0.0406444	0.382895	1.19196	0.53869	0.673829	1.20938	0.208962	1.31076	0.57101	1.07087	1.64682	0.782652	0.768942	0.852264	0.587611	1.10386	0.581023	0.631434	0.9054	0.688676	1.26967	0.208735	0.64298	0.687103	1.10827	0.96261	0.508873	0.692904	0.648457	0.967691
chr17:21927558-21929112	MMSAT4	6.39943	2.61499	6.59332	5.54651	5.58345	0.554184	1.30181	1.24604	1.51538	0.986124	0.523006	1.27799	1.23186	2.04471	2.7106	2.38356	2.73429	2.4718	0.191261	2.13272	2.40841	2.27235	2.25371	2.87212	1.40017	3.62606	1.83937	3.62802	4.94436	4.10752	2.47838	2.59544	2.53696	4.68704	1.74953	2.14013	2.64878	3.2096	3.05885	2.01742	2.37857	2.65222	3.50226	2.50605	1.37527	2.08843	2.25854	2.92453
chr17:22006198-22006913	MMSAT4	2.23931	1.50199	2.81486	1.86244	2.66123	0.396145	0.148942	0.445121	0.489024	0.265004	0	0.539659	0.313521	1.0194	1.08095	0.718215	0.808199	0.614374	0.0624161	0.721514	0.595987	0.505556	0.565391	1.01268	0.104341	1.83536	0.401113	1.59534	1.72728	1.72536	1.62437	1.43658	1.55908	1.95856	1.22351	1.05883	1.42388	1.65375	1.87234	1.18733	1.05367	1.11285	2.28484	1.32376	0.501649	1.46443	1.45969	1.60687
chr17:22067326-22068053	MMSAT4	2.37286	1.22346	2.10466	2.0247	2.07595	0.0556629	0.220518	0.569083	0.580499	0.558711	0.149959	0.525021	0.268205	1.17002	1.65766	1.2282	1.28611	0.851772	0.0409239	0.563382	0.986327	0.754261	0.817382	1.51991	0.0612336	2.44629	0.743104	1.49454	2.09046	1.46377	1.17185	1.26849	1.15906	2.09805	0.832716	0.796883	0.909613	1.22305	2.0578	0.802734	1.09997	1.21098	2.13643	1.69744	0.888173	0.841023	1.3285	1.8532
chr17:22095904-22096357	MMSAT4	0.876323	0.838313	0.306248	0.971465	0.947367	0	0.0114163	0.0174128	0	0.0845854	0	0.127756	0.096798	0.158876	0.197003	0.0441713	0.23595	0.452985	0	0.0543238	0.0544918	0.0923213	0.201026	0.590217	0	0.257194	0.00478634	0.166008	0.196478	0.416684	0.408515	0.315245	0.273571	0.625912	0.140291	0.27458	0.137938	0.158235	0.364418	0.183304	0.330772	0.510008	0.337295	0.00515373	0.0807472	0.0583297	0.281803	0.299789
chr17:22145048-22145770	MMSAT4	1.07431	0.56102	1.32958	0.902593	0.800166	0.124215	0.181628	0.288178	0.300519	0.319593	0.055114	0.25777	0.197013	0.410379	0.379047	0.637078	0.622982	0.427455	0.0412073	0.495059	0.383522	0.521257	0.598134	0.508754	0.248504	0.880187	0.45316	0.594929	0.879734	0.493936	0.483693	0.351847	0.531144	0.473221	0.6571	0.350281	0.570262	0.442223	0.572276	0.220945	0.547351	0.810917	1.02271	0.968509	0.298193	0.535384	0.472719	0.35968
chr17:22188911-22189446	MMSAT4	0.632835	0.679197	1.08935	0.832104	1.33746	0.165179	0.0255469	0.0433972	0.210667	0.0704669	0	0.132197	0	0.242752	0.328331	0.184804	0.436322	0.273281	0	0.130039	0.044679	0.256143	0.138836	0.54926	0.0701125	0.38199	0.123056	0.271904	0.931807	0.370538	0.306558	0.712031	0.528304	0.630551	0.0187102	0.371139	0.296049	0.252203	0.506399	0.245553	0.165484	0.992351	0.646889	0.430091	0.390704	0.191723	0.203261	0.992528
chr17:22199570-22201430	MMSAT4	2.16726	1.35747	2.29218	1.84226	2.46605	0.262351	0.509327	0.533479	0.533105	0.670385	0.220288	0.422027	0.483745	1.06376	1.11079	0.878442	1.00023	0.94277	0.0639859	0.656001	0.950259	0.914112	0.763424	1.40754	0.600002	1.80492	0.882341	1.2707	2.33693	1.278	0.773278	1.20288	1.13079	1.69736	0.718609	0.93469	0.967372	1.29152	1.35019	0.852894	1.03798	1.3052	1.99752	1.32345	0.747352	0.812508	1.14068	1.37486
chr17:22286642-22288522	MMSAT4	3.26923	1.45361	3.73328	2.78634	2.9185	0.251704	0.76504	0.715411	0.637669	0.619768	0.286418	0.721343	0.48603	1.4757	1.50162	1.47876	1.86487	1.45268	0.0709448	1.227	1.58377	1.4569	1.03848	1.72259	0.6454	2.30446	1.10377	1.90915	3.10661	1.7752	1.23444	1.2018	1.07967	2.3151	1.12403	1.15745	1.37858	1.58892	1.38269	1.07527	1.14705	2.09707	2.30264	1.48665	0.76142	1.36986	1.28583	1.79299
chr17:22331696-22332007	MMSAT4	0.922727	1.74257	2.0642	1.42285	1.97662	0.0717411	0.0314762	0.0116479	0	0	0	0.186221	0	0.293356	0.408706	0.822302	0.86032	0.258731	0	0.300691	0.174992	0.414016	0	0.426507	0.00335032	1.17896	0.00316897	0.597807	0.595572	0.165455	0.603492	1.03619	0.395846	1.35363	0.347314	0.655667	0.741159	0.62668	0.900063	0.136061	0.653214	0.527418	1.23522	0.662172	0.701713	0.37193	0.649716	0.871613
chr17:22332020-22332211	MMSAT4	1.58063	2.37432	1.78144	2.34255	1.99575	0.0824571	0.126679	0	0	0	0	0.0341058	0	0.0865879	0.251876	0.0105779	0.644369	0.137866	0	0.177594	0.181032	0.291948	0	0.55944	0	0.234591	0	0.104516	0.695985	0.256483	0.408677	1.01165	0.164783	1.24686	0.524082	0.670515	0.528782	0.661058	1.09469	0.143118	0.433835	0.772087	0.970744	0.394451	0.685109	0.745014	0.175595	0.724212
chr17:22338589-22339730	MMSAT4	4.16343	2.00655	4.79935	4.14652	4.41459	0.419459	0.655979	0.894575	0.965771	1.1252	0.595542	1.14894	0.700725	1.60081	2.10821	1.46666	1.95053	1.67533	0.233192	1.37395	1.7723	1.79956	1.33142	2.43169	1.08507	3.08071	1.30318	2.62554	3.1845	2.82727	1.85194	1.82685	1.58064	3.04955	1.40312	1.55042	1.42646	2.19998	1.92855	1.74406	1.56241	2.65349	2.60478	2.18333	0.976433	1.51152	1.64103	2.02718
chr17:22375147-22376579	MMSAT4	3.24253	2.31529	4.21134	3.53503	4.06832	0.295142	0.513294	0.627295	0.837339	0.732166	0.179417	0.816115	0.62941	1.44718	1.95733	1.46898	1.7802	1.43934	0.062342	1.02852	1.42924	1.37579	0.80851	2.09317	0.454692	2.9929	0.892128	2.96508	3.21426	2.4845	2.1522	2.2693	1.54492	3.81339	1.42161	1.36109	1.91871	2.13814	2.84288	1.72435	1.87454	2.21972	2.98105	2.43059	0.874662	1.61104	1.76514	2.10369
chr17:22689520-22690699	MMSAT4	3.62602	2.10565	3.72168	2.7867	3.17077	0.124837	0.378151	0.998114	0.576841	0.700985	0.212483	1.0582	0.692309	2.04356	1.85981	1.43977	1.96649	1.27084	0.0469175	0.923254	1.82776	1.90255	1.31442	1.92451	0.574857	3.46933	1.10272	2.44282	2.94874	2.34132	1.78223	1.74093	2.04588	3.50409	1.31812	1.38916	1.91207	2.54142	2.34093	1.16913	1.43377	2.14189	3.55641	1.9601	0.920158	1.84378	1.50935	3.09532
chr17:22712674-22713359	MMSAT4	3.4385	2.37163	4.49301	3.74406	4.66204	0.22767	0.466331	0.738755	0.546886	0.629364	0.419625	0.909649	0.486991	1.36935	1.33035	1.02808	1.16866	0.884216	0.401953	0.49442	1.32551	0.743963	0.603266	1.49974	0.420764	2.70282	0.427821	1.51509	2.2811	2.26067	2.6955	2.64049	1.51932	5.24625	1.14934	1.45604	2.0344	2.8839	2.90061	1.69124	2.19603	1.63886	3.15428	1.93817	0.71834	1.43654	1.16424	2.46055
chr17:22793531-22793739	MMSAT4	2.0001	0.734472	1.46669	1.10742	1.15918	0	0	0	0.00890769	0	0.0131034	0.00894808	0	0.128195	0.314817	0.145619	0.331661	0.0558337	0	0.0524404	0.143645	0.0454385	0.0232171	0.106284	0	0.965756	0	0.212949	0.415625	0.218176	0.408165	0.99925	0.0356563	1.81822	0.509228	0.232174	0	0.325473	0.813188	0	0.321274	0.370661	0.65222	0.660121	0.168824	0.229072	0.295161	0.678427
chr17:22850264-22851336	MMSAT4	5.75433	2.41366	6.02792	4.64863	5.82213	0.741718	1.60758	1.71876	2.53718	1.47702	0.807492	1.94387	1.4169	2.52751	2.0029	2.61477	2.35371	1.55362	0.353353	1.8919	3.27831	2.15191	2.42409	2.69947	0.778427	3.56881	2.40659	2.89637	4.60981	5.04093	2.77055	3.28917	4.19883	4.74997	2.33055	2.32895	3.36577	2.8515	3.51384	2.04206	2.951	2.79546	3.71528	2.4754	1.02132	1.66095	2.42724	2.95072
chr17:22851350-22851977	MMSAT4	7.07771	3.50005	7.62973	6.63368	6.95625	1.29619	2.92315	2.64108	3.35177	2.12861	1.74441	2.19016	2.79957	2.59531	3.91386	3.10986	3.02421	2.27629	1.20354	2.5363	3.68007	3.19416	3.43045	4.19506	1.56363	4.83122	3.46207	4.10903	5.58965	5.37871	3.36018	3.63566	3.87485	5.29425	3.66368	2.47202	3.34752	3.75753	3.91361	2.78337	4.14872	4.94552	4.31544	2.55328	1.34228	2.32769	3.37832	3.99764
chr17:29029719-29029835	IMPB_01	1.21099	0.486078	1.08779	0.746807	0.534094	0.263997	0.36939	0.198677	0.235317	0.382107	0.429191	0.399434	0.531062	0.759898	0.900559	1.24219	0.639256	0.780933	1.03281	1.36693	1.18569	0.0916603	0.632368	0.508211	0.625092	0.407743	0.39422	0.27109	0.0540903	0.29138	0.771169	0.0757847	0.166185	0.441548	0.493676	0.292067	0.226211	0.787573	0.03795	0.286943	0.259309	0.852252	0.290641	0.629321	0.664285	0.900314	0.63481	0.283413
chr17:33018398-33018777	MMSAT4	11.101	4.38727	10.8971	12.8213	9.52776	5.67591	5.61709	5.23323	7.74961	5.71151	4.21201	4.25043	3.61919	4.91377	5.47561	4.396	4.98804	4.16835	4.25615	4.33756	5.45398	6.4569	6.49175	6.99967	4.44297	6.18694	6.81527	7.54853	7.83466	6.00909	4.81137	3.97141	5.69937	6.36405	4.13081	3.32057	5.96904	3.80517	5.07214	4.77285	3.82269	5.69053	4.21132	4.14835	3.62023	4.89489	5.06471	4.52457
chr17:33018975-33019107	MMSAT4	17.4877	4.79994	14.0418	13.0665	10.0374	4.67337	3.86129	6.36455	6.91209	6.89515	6.07007	5.00377	4.41267	4.68723	6.25199	4.8782	5.1815	6.51787	6.7264	6.43369	4.78309	4.75469	7.17282	6.80661	6.02681	6.49451	8.68555	10.0003	8.19968	7.97724	6.46672	5.38505	5.69447	6.42172	5.06302	4.78366	6.73728	4.62604	6.42236	3.51876	5.05716	5.62767	4.04454	5.26101	2.41959	4.41257	3.12765	5.07313
chr17:33019311-33019449	MMSAT4	11.6972	3.69017	10.3363	10.9636	10.777	3.36152	3.53201	7.58374	4.13225	7.3999	4.07859	3.32681	4.266	5.40122	4.9528	4.05008	3.5496	4.85871	5.44568	4.39045	5.22402	5.63668	5.36034	6.36011	4.5883	6.2196	8.95207	7.43498	5.42657	7.49355	4.58067	5.85211	7.08416	4.74147	4.39617	5.2326	7.53445	3.34508	6.63899	4.01722	3.74229	2.90335	4.79725	3.51271	3.15593	3.46061	3.05291	3.74322
chr17:33334563-33334704	MMSAT4	11.371	4.30942	13.5847	9.50212	9.67657	3.84228	3.53092	4.34818	4.2951	8.06514	2.95322	4.5987	4.42535	4.92343	5.2795	3.98676	5.00233	5.53999	5.19839	4.44495	6.0213	2.31757	4.70612	7.62309	4.78523	4.44828	7.25017	6.43895	3.66712	6.44278	5.64932	4.15304	4.48232	5.4378	2.89352	3.20721	5.25227	5.54957	4.32758	5.82543	3.63353	5.85704	5.03226	6.29279	2.34702	2.77232	3.59032	6.99443
chr17:34395011-34395096	IMPB_01	0.552184	1.35109	0.843814	1.53566	1.55916	0.0617619	0.371563	0.491416	0.263996	0.668391	0.433946	0.599873	0.624087	0.008712	0.573431	0.548521	0.666982	0.540962	0.175009	0.251964	0.051968	0.800452	0.240783	0.512072	0.429023	0.187436	0.76752	0.862055	0.273398	0.332869	0.330184	0.112188	0.240413	0.330529	0	0.379873	0.571161	0.104724	0.607345	0.193714	0.333046	0.267851	0.150351	0.754794	0.344269	0.266805	0.67202	1.21009
chr17:37589113-37589168	IMPB_01	1.21002	0.858704	0.34852	0.449668	0	0	0	0	0.14068	0	0.1817	0	0	0.12342	0	0.00786618	0	0.13504	0	0	0	0	0	0	0.208389	0	0.197111	0	0.232391	0.18988	0	0	0	0	0	0.0519773	0	0	0	0	0	0	0	0	0	0.0756655	0	0.253369
chr17:38012457-38012583	MMSAT4	1.69017	2.05585	1.20617	2.06699	1.74669	0	0.54424	0.661467	0.634517	0.518158	0.275651	0.36186	1.1952	1.8136	1.20863	1.14017	1.00709	1.58355	0.14862	0.778079	1.1653	0.7875	0.720903	1.52253	1.06615	1.76019	0.945722	1.48853	2.38635	2.21382	2.03242	1.77695	1.67813	2.73338	1.22123	1.02497	2.38815	1.32185	2.31523	0.623901	1.06532	1.24022	1.62473	1.04929	0.821228	1.05341	1.3843	2.0227
chr17:39388106-39388224	IMPB_01	2.2056	1.97674	1.75759	1.851	1.55893	0	0.793471	0.735321	0.378018	0.786444	0.400358	0.501949	0.378857	2.31865	1.30996	2.51926	1.92056	1.48156	0.600777	1.14761	1.81279	1.92914	0.82235	2.14877	0.686925	1.3585	1.50494	2.4236	2.02667	1.39685	0.35082	1.49208	0.512553	1.25454	1.07123	0.474481	0.113588	0.853633	0.910519	0.56566	0.893913	1.55676	1.64735	1.43334	0.497751	1.40339	0.68736	1.0563
chr17:40077243-40077363	IMPB_01	0.979268	0.745259	0.346707	1.63122	1.34194	0.852986	0.752535	0.532067	0.228661	0.85791	0.773749	0.245058	0.244203	1.42179	1.695	1.63555	1.23653	2.322	1.23819	0.600809	1.00764	0.687083	2.31095	1.40103	1.62356	0.995667	1.60468	0.988826	0.916092	0.009494	0	0.813917	0.747098	0.261161	0.310387	0.593817	0.369694	0.464596	0.603611	0.300985	0.396654	1.40146	1.25511	1.39977	0.985978	1.83768	0.188045	1.09359
chr17:41573303-41573380	IMPB_01	1.06738	2.10301	1.19057	0.846287	1.5685	0	0.206287	0.313122	0.140681	0.513795	0.176981	0.543775	0	0.873663	0.809929	0.738953	0.304297	1.01864	1.06163	1.04173	1.039	0.0337543	0.0686894	0.18841	0.871364	0.284513	0.709023	0.397705	1.36424	0.300863	0.350819	0.0550416	0.351012	0.216151	0.619766	0.156995	0.56634	0.593236	0.2001	0	0.435186	0.20496	0.0776886	0.203971	0.703115	0.208081	0.419771	0.0394862
chr17:43755669-43756011	IMPB_01	0.289564	0.581267	0.629803	0.841738	0.458294	0.157324	0.0243026	0.246309	0.239453	0.138686	0.109378	0.0778222	0.0625439	0.579017	1.04865	0.651612	1.03732	0.612698	0.207298	0.909381	0.4337	0.649762	0.531187	1.04422	0.658184	0.85012	0.766038	0.53728	0.363555	0.381443	0.237983	0.0551462	0.146949	0.224334	0.108908	0.200453	0.0447111	0.121235	0.00409561	0.223642	0.109665	0.655963	0.540555	0.882053	0.756897	0.934627	0.864869	0.747432
chr17:44262047-44262229	IMPB_01	1.06044	0.754877	0.963313	0.598562	0.55542	0.586435	0.238829	0.145559	0.373409	0.38466	0.166725	0.0738397	0.25621	0.671895	0.400591	0.190776	0.664326	0.776627	0.581612	0.396144	0.195319	0.3518	0	0.0784473	0.200376	0.284513	0.457035	0	0	0	0.0154207	0.158351	0.275277	0.40573	0.209172	0.285091	0	0.221379	0.314326	0.354512	0.749015	0.651055	0.220836	0.220403	0.211317	0.179991	0.167303	0
chr17:46335269-46335352	IMPB_01	0.498229	0.667727	1.28843	0.864316	0.0920511	0	0.3402	0.20621	0.366197	0.779784	0.280212	0.309439	0.4278	1.16143	0.751395	1.16914	1.71791	0.758556	1.46966	1.28934	1.70875	1.12928	0.626166	0	0.892288	0.449855	0.833492	0.483362	0.506778	0	0	0.418616	0.190576	0	0.23279	0.0900701	0	0.0790241	0.385735	0.0149319	0.222475	0.439505	0.54372	0.470427	0.319826	1.40782	0.144249	0.283895
chr17:48972077-48972322	IMPB_01	0.446535	0.632402	0.468094	0.138625	0.747902	0.309794	0.232467	0.145185	0.138844	0.360168	0.0971539	0.369482	0.10471	0.803761	0.945477	0.757243	1.2355	0.607628	0.522614	0.68744	1.32889	0.0999239	0.133285	0.600641	0.00170114	0.122956	0.218833	0.239945	0.329134	0.251132	0.116702	0.242998	0.115681	0.119089	0.348822	0.078556	0.298195	0.275363	0.147012	0.151035	0.507454	0.0808498	0.0343989	0.416652	0.162098	0.212287	0.111165	0.0975117
chr17:5019510-5019669	IMPB_01	1.46928	0.460382	0.866361	1.72495	1.54598	0.52615	0.650948	0.556006	0.431861	1.2246	0.450882	0.360498	0.567711	1.50516	1.28728	1.53423	0.614271	0.99529	1.54724	1.40446	1.6582	0.425361	0.356875	0.175245	0.584315	0.760842	0.753667	0.337345	0.509733	0.67837	0.488721	0.425344	0.205716	0.233345	0.0600276	0.527195	0.606708	0.152648	0.100679	0.792902	0.267006	0.494383	0.2762	0.535817	0.597444	1.40788	1.08196	0.0529977
chr17:50570375-50570477	SYNREP_MM	2.4055	1.84933	4.56984	2.18875	2.29378	1.47875	0.990332	0.969315	1.31465	1.1413	0.543324	0.437735	1.56326	1.24888	1.81924	0.888266	1.62768	1.335	0.940437	1.30256	1.5161	2.67526	1.71651	2.48293	1.58417	2.73608	1.95176	1.34273	3.06578	1.80585	1.8709	1.14131	0.877682	1.45976	1.20503	1.1709	1.64239	1.10221	0.782788	1.25147	1.27984	2.43277	3.72935	2.96076	1.07419	2.114	3.01743	2.84944
chr17:50570384-50570441	CENSAT_MC	1.75755	1.59075	3.8229	2.00809	1.82197	1.31084	0.893653	0.892981	1.17749	0.937577	0.401655	0.34067	1.40708	1.16499	1.81355	0.829088	1.57345	1.25698	0.838392	1.24362	1.43063	2.63199	1.51557	2.51471	1.5607	2.73295	1.74121	1.17358	2.8949	1.61911	1.72015	1.01846	0.786441	1.29661	1.02509	1.07709	1.45882	0.920571	0.625696	1.07085	1.12121	2.46031	3.43144	2.83974	1.06631	2.09809	3.01008	2.88456
chr17:55865533-55866009	MMSAT4	4.85064	2.66612	6.72648	4.32474	4.42054	0.28715	0.926624	0.744654	1.7231	1.35203	0.492427	1.40961	0.962633	2.99582	2.38437	1.71179	2.67525	1.97166	0.357419	1.6827	2.55334	2.09864	1.13605	2.54233	1.06173	3.24702	2.05128	3.24529	4.12642	3.26649	2.66591	2.89776	2.95944	4.69088	1.49938	2.34197	1.84715	1.99835	2.20216	1.84723	2.4563	3.54497	3.52	3.10276	1.3976	3.203	2.10131	3.78097
chr17:55897788-55898098	MMSAT4	2.81951	1.05168	2.02506	1.61589	1.98698	0.057857	0.200511	0.307139	0.637741	0.351457	0.129536	0.395029	0.333284	1.00198	0.930194	0.775043	1.77282	0.806946	0.110111	0.751366	0.992946	0.804794	0.461386	1.63364	0.405331	1.40195	0.845926	1.41909	1.32321	1.5216	0.418139	0.794853	0.576801	1.16698	0.286857	0.513607	1.00357	1.01937	0.748069	0.688796	1.07727	1.47641	1.30322	0.508649	0.862748	0.65835	0.627563	1.10571
chr17:55938635-55938856	MMSAT4	3.51291	2.4306	3.71346	4.18149	2.97755	0.0781921	1.16074	1.1137	1.30508	1.65521	0.431541	1.58491	0.791751	1.73054	2.61297	1.85275	2.69971	2.79861	0	1.45076	2.46238	2.12414	2.40456	2.9449	1.55003	3.61658	2.65585	2.64452	3.84997	2.91198	2.83578	2.45329	2.54025	3.89841	1.66324	1.97126	1.08825	2.19626	1.9791	2.22327	2.6406	3.17142	3.12464	2.70262	1.85388	1.73022	3.46601	1.81238
chr17:55938966-55939360	MMSAT4	2.75661	1.43967	3.59116	3.11219	2.73678	0.0177657	0.517028	0.691644	0.937474	0.625075	0.156633	0.923897	0.381711	1.31976	1.39328	1.56529	2.0387	1.30991	0.185705	1.35691	2.33648	1.25122	1.56178	1.3253	1.08766	1.82426	2.05101	2.50717	2.27038	2.07099	1.09827	0.665716	0.913536	0.70428	0.533526	0.785956	1.37847	0.976884	1.6007	0.87992	0.872734	2.09466	2.21774	1.70367	1.06215	1.18434	1.41372	1.59528
chr17:70959403-70959537	IMPB_01	0.489228	0.463932	0.88444	0.684051	1.22328	0	0.1847	0.0510909	0.18062	0.0803785	0.588692	0.594428	0.493252	0.245074	0.31991	0.3673	0.428487	0.0604642	0.0835866	0.146921	0.23651	0.283857	0.42732	0.415915	0.234808	0.462548	0.4236	0.552973	0.291349	0.306105	0.076773	0.103411	0.332067	0.185497	0.13203	0.15075	0.0817107	0.213272	0.0238925	0.186299	0.0894925	0.133221	0	0.223222	0.204341	0.083853	0.200216	0.13803
chr17:72032090-72032217	IMPB_01	0.0549234	1.17337	0.49336	0.49799	1.02999	0.254885	0.4094	0.00400756	0	0.665483	0.0987189	0	0.0441691	0.837951	1.05928	0.813461	0.601182	2.28008	0.487965	1.32814	1.715	0.869682	0.747386	1.4489	0.725173	0.147024	1.31913	1.00323	0.607559	0.333404	0	0.0681967	0.314047	0.158283	0	0.632477	0	0	0.540654	0.232814	0.142367	0.717072	0.372995	0.817194	1.10116	0.681475	0.209173	0.212631
chr17:76246106-76246275	IMPB_01	0.712983	1.18913	0.579609	0.858849	0.547656	0.507341	0.564972	0.421832	0.0941446	0.568728	0.449419	0.532369	0.63194	1.85328	0.942688	1.14645	1.17467	1.69108	1.48333	1.15156	1.93444	0.609518	0.146071	0.23504	1.18458	0.60007	0.496847	0.356571	0.87596	0.505637	0.388704	0.0134968	0.683592	0.653063	0.46558	1.11435	0.270324	0.332398	0.945917	0.21686	0.508513	0.561826	0.220424	0.227284	0.507948	0.571197	0.542501	0.235968
chr17:82735095-82735360	IMPB_01	1.01165	1.11613	1.3355	0.554031	0.921857	0	0.740826	0.185897	0.267615	0.509632	0.546477	0.322384	0.500448	1.23514	0.638775	1.05001	0.959966	1.31962	1.25467	0.99992	1.16987	1.59907	0.342768	1.01072	1.55437	0.777175	1.21885	0.666507	0.25637	0.264394	0.473934	0.0551766	0.0130589	0.517271	0.555313	0.140774	0.222055	0.415466	0.204631	0.45167	0.313142	0.446582	0.172386	0.539744	0.47452	0.645319	0.603711	0.708156
chr17:84613495-84613658	IMPB_01	4.76136	1.35976	4.53719	2.59516	4.10409	1.93485	2.5001	2.99222	2.09522	1.3682	1.93295	1.46077	1.14009	2.06148	3.01296	1.22526	2.80408	3.03801	1.76247	2.8053	3.81232	2.2873	3.06145	1.82774	3.3992	2.88619	1.58817	1.67355	2.86347	1.13352	1.97353	1.63257	1.06423	1.86013	1.35819	1.66196	1.69785	1.06347	1.00408	1.31329	1.01715	2.50951	0.360461	1.30588	1.73384	1.60653	0.440833	1.86831
chr17:84613677-84613906	IMPB_01	4.56501	1.71205	4.91442	2.41197	2.9695	1.98182	1.70928	3.06119	1.61753	2.23808	2.48194	1.61966	1.66651	2.49956	3.03324	2.60353	2.71553	4.33918	2.23864	2.88944	3.22895	2.26696	4.2667	2.47695	4.44406	2.04568	3.26642	1.82758	2.96881	1.19989	1.82447	0.976077	2.15779	1.32872	0.412719	2.16212	2.07075	0.587165	0.687647	1.39273	1.56001	2.57233	1.50463	1.8487	3.04455	2.08124	1.12312	1.55839
chr17:88320680-88320765	IMPB_01	2.04791	1.39272	1.91717	2.99162	1.54538	0.63815	0.897304	0.625451	0.68204	0.82785	1.14151	0.335016	0.651766	2.25576	2.58892	2.28171	1.41735	1.36587	2.38637	1.75257	1.93652	1.70381	1.05671	1.61869	1.0021	1.21826	1.04805	1.11162	1.30968	0.411046	0.747039	0.271715	1.16136	0.256819	0.450867	0.598809	1.24151	0.702756	0.6003	0.572809	0.503991	1.72873	0.219768	0.817028	1.65606	1.30698	1.89895	1.35615
chr17:94817294-94818608	MMSAT4	3.64697	1.26768	3.41046	3.34142	3.1054	0.277148	0.383701	0.684701	0.623432	0.377673	0.365942	0.665659	0.467208	1.34953	1.54672	0.941172	1.39717	1.26288	0.0226421	0.886619	1.11019	1.05615	1.02231	1.64767	0.768981	1.62876	1.27721	1.45027	1.86526	2.63597	1.21113	1.29058	0.962604	1.32032	0.622724	0.849097	1.22187	1.06465	1.10275	1.01426	1.00155	1.50628	1.64094	1.3702	0.842824	1.25695	0.806334	1.39604
chr17:94818637-94818943	MMSAT4	3.91076	1.80965	3.80345	3.52995	3.36981	0.421709	0.71311	1.18144	0.416152	0.156353	0.170418	0.689081	1.16182	1.66502	1.62409	1.54668	1.43349	1.81499	0.256261	1.68887	2.47362	1.14345	1.34812	2.57467	0.804896	2.38	0.972594	1.73696	3.35528	1.9945	1.63307	1.17083	1.47945	1.49297	0.610123	1.3769	0.592868	1.25547	1.192	1.28919	1.53237	2.77075	2.26023	2.27683	0.835961	1.19725	1.28816	2.13518
chr17:94875680-94876420	MMSAT4	2.9714	1.7838	2.31985	2.61036	2.53596	0.357943	0.522928	0.884424	0.799332	0.845223	0.406127	1.02355	0.431013	1.5106	1.52825	1.4591	1.62664	1.34743	0.0785213	1.05466	1.4527	1.04462	1.51913	1.95101	0.807557	2.16725	1.5958	2.56096	2.99114	1.24174	1.1932	0.899581	1.33469	1.4961	0.879256	0.945139	1.33421	1.13929	0.861719	0.639327	0.825655	1.89116	1.57059	1.5629	1.15344	1.01631	1.36092	1.61171
chr17:94876534-94876672	MMSAT4	2.64996	1.15243	3.7938	2.0212	3.03225	0.194964	0.0997645	0.477766	0.535315	0	0.194867	0.341207	0.1519	1.11109	1.7076	0.977516	1.15386	0.951862	0	0.507997	0.677622	0.996387	0.721245	1.15987	0.6825	1.37447	0.694102	0.398256	2.34933	1.11458	0.667302	0.443714	0.169539	1.97003	0.701744	0.386122	0.627899	0.487175	0.604628	0.629966	0.586353	1.76985	0.793933	0.727349	0.586206	0.63466	1.80897	0.793087
chr17:94876702-94876840	MMSAT4	2.62741	1.41434	2.23032	2.02118	2.35723	0.158507	0.497849	0.562966	0.609759	0.316678	0.305467	0.462008	0.47895	1.39378	1.69147	1.03869	1.58354	1.87335	0.0367775	1.24059	2.41217	1.16416	1.57798	1.68552	1.13851	2.61541	1.17969	1.40042	1.94176	1.90718	1.51882	0.437582	0.939829	2.07339	0.885615	1.00276	1.07522	0.480383	0.652454	1.21121	0.794684	2.14294	1.68441	1.0211	1.30117	1.84522	1.62042	1.07395
chr17:94877450-94877594	MMSAT4	3.18429	1.16967	1.75771	1.8729	1.90598	0.161017	0.170591	0.0404342	0.628303	0.0489033	0	0.327003	0.196075	0.557255	1.22193	0.450748	0.641774	0.386252	0	0.270669	0.733241	1.03196	0.649939	0.812447	0.153076	0.736406	0.536556	1.42019	1.33635	0.93101	0.968354	0.900456	0.749638	0.859914	0.433248	0.474943	0.612224	0.958158	1.13241	0.513937	0.345069	0.0574933	2.12776	2.04995	0.59373	0.670352	0.279512	1.00985
chr17:94877625-94877654	MMSAT4	3.6903	1.58702	2.0179	2.48402	3.30334	0.21874	0	0.135744	0.883075	0.55714	0.1817	0.269553	0.2139	0.796054	1.87401	0.757224	1.15698	1.12188	0	0.394484	1.18684	0.945	0.919781	3.09714	0.123457	0.875506	0.754374	1.763	2.7969	0.694083	0.997953	2.33059	0.926289	1.52021	0.874968	1.03125	1.01551	0.86431	1.28329	0.531148	1.47726	0.776152	2.72804	1.52944	1.25422	1.66435	1.40903	1.40651
chr17:94877849-94878010	MMSAT4	2.05233	0.773771	1.19076	1.35815	1.2393	0	0.182712	0.0129417	0.272677	0.213552	0	0.386099	0.248443	1.02751	1.07077	1.13286	0.799504	0.974339	0.104375	0.626283	1.14633	0.994893	1.20827	1.52771	1.8171	0	1.00259	1.10892	1.53157	1.43778	0.621017	0.626372	0.37158	0.528867	0.772111	0.68464	0.180572	0.369562	1.01656	0.296916	0.562927	1.27594	0.0793771	0.868628	0.267442	0.444523	0.484836	0.94099
chr18:13664168-13664324	IMPB_01	0.300431	1.2454	0.795687	0.617522	0.663559	0.650558	0.932861	0.741288	0.77914	0.297631	0.595288	0.240891	0.39215	0.656099	1.44013	1.10069	1.35252	1.12412	1.33344	1.14818	1.52771	0.524519	1.33723	1.742	0.758652	1.50945	1.52623	1.30921	0.832798	0.366785	0.805036	0.325703	0.541903	0.045724	0.7118	0.301807	0.271069	0.184697	0.159054	0.478957	0.401531	0.83692	1.87353	0.819031	0.972824	0.400061	1.363	1.05674
chr1:82506144-82506327	IMPB_01	2.24711	2.40167	2.82519	2.21064	2.08727	2.21825	1.34144	1.20376	1.21255	2.05892	1.10872	0.940811	2.4582	3.02427	1.37483	1.31326	2.49504	3.09148	2.72539	2.28538	2.94236	1.95052	1.76129	1.89155	2.37866	2.13143	2.67349	1.97784	3.28163	1.3666	1.48392	1.99913	1.54177	1.58947	0.647527	0.431129	1.81352	0.412181	1.35685	1.40004	0.944715	2.01188	2.00829	1.72522	1.46668	0.642306	1.44422	0.812305
chr18:37521781-37521862	IMPB_01	6.35829	3.26948	8.25365	6.91366	4.4352	2.23579	2.85763	3.07592	2.5675	3.62362	3.19431	2.58703	3.03432	3.98766	5.70388	3.16122	4.52128	5.17327	8.81653	4.26989	5.12134	4.0595	4.42861	2.69001	3.81505	4.32313	4.4424	2.77387	5.27757	5.24904	2.87357	2.83278	3.66302	5.64014	1.6784	2.15995	1.95771	1.14234	2.46027	3.65051	2.7972	3.07916	3.18127	2.7481	2.57811	2.10728	1.75432	3.45318
chr1:84277703-84278089	IMPB_01	0.670941	1.31806	0.859732	0.63358	0.765853	0.0770667	0.147849	0.0104104	0.0324365	0	0	0	0.0221658	0.879219	1.07996	0.935136	0.617862	0.629998	0.807615	0.593329	0.709281	0.270559	0.220957	0.703415	0.534422	0.23282	0.846085	0.134403	0.46662	0.105762	0.101338	0.0274495	0.0810995	0.0145593	0.0422158	0.0333779	0.0195627	0	0.0202174	0.0261448	0.15731	0.706443	0.183828	0.223787	0.425084	0.398834	0.170644	0.305878
chr18:44798631-44798875	IMPB_01	0.869748	1.20678	0.85575	1.13136	0.99351	0.427276	0.167287	0.43917	0.220115	0.179959	0.51681	0.607107	0.160425	0.847828	1.87069	1.35295	1.63241	1.67507	0.810178	2.00425	0.455877	1.20847	0.638973	1.43235	1.58672	0.923243	0.939551	0.322925	0.894472	0.414566	0.235078	0.303921	0.218816	0.125792	0.533318	0.365707	0.244486	0.664191	0.0713471	0.843201	0.208303	1.20031	0.424343	0.955867	1.19536	0.816632	0.417742	0.280387
chr18:49309134-49309229	IMPB_01	0.690683	0.831956	0.355919	0.878094	0.315509	0.356892	0	0.0156663	0	0	0	0	0	0	0.00625347	0.0785583	0.118765	0.260037	0.136323	0.0910137	0	0.0721276	0	0	0.559304	0	0	0	0	0	0.175409	0	0.135277	0	0.0784135	0	0	0	0.393881	0.0242279	0	0	0	0	0	0	0.0385105	0
chr1:85205585-85205671	IMPB_01	1.9888	1.43456	1.05787	1.42421	1.19592	0.183131	0	0.00346116	0.201243	0	0	0.37437	0.126848	0.475141	0.785585	0.787443	0.423787	0.539996	0.826369	1.03634	1.01335	0.546702	0.807467	0.275802	0.574238	0.688892	0.790678	0.680339	0.105386	0.0574056	0	0.170021	0.137938	0	0	0.135016	0.199755	0.122572	0.460695	0	0.00885349	0.586625	0.429948	0.145607	0.376723	0.336254	0.460928	0.123738
chr1:85264494-85264593	IMPB_01	0.389934	0.676643	1.44706	0.323216	1.1398	0	0	0	0.0909674	0	0	0	0.0518545	0.0623566	0.49348	0.125664	0.230828	0	0.167938	0.127645	0.237478	0	0	0	0	0.24896	0	0.27346	0	0.161127	0.0496109	0.0492316	0	0.0524	0	0.04338	0	0.0780833	0.0990394	0	0	0.0966933	0.063171	0.21224	0.20902	0	0	0.325027
chr18:54060924-54061004	IMPB_01	1.12469	0.951523	0.454821	0.598658	0.249781	0	0.524042	0.0353471	0.14068	0	0	0	0	0.506179	0.412052	0.467121	0.141034	0.457304	0.669513	0.605257	0.104844	0	0.68989	0.541168	0.31259	0.644106	0.39422	0.5468	0.180102	0	0	0	0	0	0	0	0	0	0	0	0	0.187573	0	0.427097	0.23776	0.278273	0.830921	0.304042
chr1:85448539-85448550	IMPB_01	2.3898	1.79625	4.05603	2.98	1.683	0.87486	0.1847	0.59532	1.22801	0.62145	0.1817	0.72747	0.6417	1.35803	1.48484	2.05539	1.44628	0.944982	1.75041	1.19721	1.42864	1.18128	0.919755	1.38181	0.62508	0.995645	1.97089	1.64041	1.39442	0.725066	0.87705	0.21191	0.65925	1.29661	0.46558	0.79529	0.56634	1.17126	1.76441	0.53115	0.38081	1.29359	0.81563	1.27332	0.41804	0.83212	0.60985	1.1845
chr18:62309094-62309204	IMPB_01	1.02248	0.481923	0.34235	0.781538	0.213716	0	0	0.155595	0	0	0.151967	0	0	0.354652	0.410371	0.475994	0.577175	0.451612	0.572851	0.365211	0.419174	0.612106	0	0.290993	0.473566	0.23538	0.381677	0.529406	0	0.0196713	0.0111625	0.167602	0	0.00393	0	0	0	0	0	0	0	0.722056	0.190337	0.191016	0.300228	0.688407	0.66713	0
chr18:64196457-64196519	IMPB_01	0	0.959964	0	0.335586	0.530836	0	0	0	0	0.207119	0	0	0	1.25246	0.625123	0.218056	0.538828	0.24485	0.47431	0.63937	0.4818	0.708719	0	0.445713	1.07212	0.228882	0.69619	0.114514	0.172418	0	0	0	0	0	0	0	0	0	0	0	0	0.58837	0.543719	0.30809	0.18205	0.788867	0.20325	0.245197
chr18:66337322-66337548	IMPB_01	0.740609	1.02154	0.389785	0.814975	0.472722	0.217753	0.340239	0.342273	0.159997	0.244218	0.199953	0.0752798	0.411713	0.892596	0.759533	0.638902	0.772412	0.207893	0.542461	0.850645	1.40338	0.318873	0.0864912	0	0.10511	0.367903	0.13693	0.313366	0.476132	0.536078	0.51614	0.0318803	0.540356	0.0277361	0	0.00844566	0.32228	0.405274	0.286869	0.217004	0.418558	0.0881465	0.208128	0	0.151678	0.147293	0.078242	0.251109
chr18:66382582-66382765	IMPB_01	1.99107	0.9996	1.3541	1.48013	0.815731	0.677682	0.760939	0.770175	0.418501	0.400685	0.305812	0.365104	0.354148	1.16371	0.966367	1.45362	1.0985	0.401994	0.982597	0.874464	1.74375	0.438958	0.36727	0.261753	0.00227749	0.496484	0.659154	0.30009	0.655336	0.304033	0.511844	0.775712	0.39443	0.321219	0.279856	0.12706	0.184153	0.341824	0.41003	0.161088	0.589001	0.653153	0.366969	0.758394	0.00571093	0.16942	0.803129	0.798781
chr18:70613102-70613162	IMPB_01	0.305333	0.609664	0.346377	0.238852	0.652572	0.714494	0.461736	0.364633	0.492508	0.218634	0.687523	0.37224	0.402825	1.20072	0.68304	0.778474	1.08137	0.576423	1.67568	0.884778	0.595267	0.703952	1.28003	1.33996	1.19816	0.875363	1.06757	1.67839	0.654366	0.642485	0.327432	0.409618	0.431245	0.59068	0.345305	0.317468	0.110122	0.452884	0.4002	0.188853	0.117383	0.370828	0.355863	0.378462	0.468881	0.307392	0.625603	0.697695
chr18:72271316-72271414	IMPB_01	1.11372	1.38676	1.86021	0.512723	0.728642	0.149547	0.514992	0.962839	0.755789	0.481894	0.978965	0.669576	0.414705	1.38193	1.84246	1.37542	1.50233	1.01114	0.812706	1.12527	1.28686	0.766633	0.075089	0.411238	1.06951	1.6332	0.593296	1.18848	1.46319	0.668484	0.372299	0.0800068	0.20228	0.923962	0.168654	0.319741	0.574046	0.23425	0.543122	0.157177	0.922836	0.601912	0.593696	0.61065	0.49483	0.43517	0.176309	0.548079
chr18:7609183-7609687	SUBTEL_sa	1.06363	0.301202	0.912917	0.956514	1.18244	0.150167	0.158311	0.103354	0.119772	0.136025	0.0493907	0.196086	0.0640851	0.387509	0.224789	0.0630933	0.360144	0.274028	0.348007	0.295607	0.29094	0.124235	0.159698	0.159004	0.145957	0	0.49352	0.168731	0.19135	0.243398	0.27634	0	0.108866	0.0613282	0	0.0994125	0.465209	0.159885	0.113946	0.0720145	0.125773	0.0872667	0.165088	0.128439	0.062623	0.206395	0.108481	0.155337
chr18:76106697-76106813	IMPB_01	3.22731	1.27268	1.06225	2.00201	2.17081	0.644856	0.472867	0.694112	0.975241	1.61423	0.885014	0.983446	0.433334	1.25168	1.36327	1.72456	2.52472	2.85977	2.3246	1.02935	1.57534	0.358494	2.11313	1.51681	1.62388	1.45915	1.03652	1.02764	1.42851	0.605721	1.00853	0.750689	0.973206	0.633419	0	1.69816	0.764885	1.53879	0.79515	0.424309	1.20147	1.12409	0.607845	0.568948	1.31909	0.554188	0.94457	0.557562
chr18:76354507-76354587	IMPB_01	0.251408	0.484016	0.764538	1.00603	0.700811	0.475734	1.97149	0.49672	0.830048	0.575602	0.651858	1.03004	0.854818	0.895486	1.22133	1.36764	2.11668	1.17781	1.38765	1.3266	0.966513	0.148684	0.599821	0.168408	0.575643	0.987574	0.635499	1.27325	0.422455	0	0.344242	0.534973	0.179764	0.209874	0.180862	0.308854	0.420035	0.263533	0.810311	0.548554	0.424223	0.583708	0.302488	0.670937	0.842218	0.751047	0.165937	0.491654
chr18:76925728-76925812	IMPB_01	1.37204	1.82025	1.55864	1.75722	1.29031	0.536393	0.929764	0.156475	0.34844	0.00985476	0.671622	1.38467	0.763952	1.67985	1.50793	1.23119	1.81127	2.3657	2.49397	1.31123	1.6022	0.867326	1.08489	1.81771	1.28995	0.909752	0.434097	1.30519	1.86755	0.684994	0.570082	1.07952	0.595825	0.90042	0.135794	0.941213	0.845015	0.601767	1.12426	0.704007	1.90402	0.88703	0.453572	0.694731	1.0228	1.12408	0.88815	1.19433
chr18:77196369-77196458	IMPB_01	0.381187	0.764154	0.34852	1.42762	0.998739	0.39324	0.246955	0.44649	0.132776	0.572532	0.451193	0.357563	0.396556	1.52168	1.10364	0.614247	1.20988	1.29526	1.15481	0.41384	1.52205	1.4441	1.2272	0.641705	1.7653	0.570172	0.976609	0.552947	1.02365	0.14721	0.0808069	0.499907	0.687016	0.101996	0.238021	0.389607	0.530281	0.460604	0.764353	0.0895197	0.28451	0.627894	0.464941	0.634188	1.48403	0.793065	0.9877	0.327381
chr18:77196473-77196552	IMPB_01	0.982651	1.07373	0.105897	1.21333	1.39488	0.407023	0	0.188392	0.320611	0.0550572	0.1955	0.0565428	0	1.52968	1.49253	0.852057	0.706423	1.10897	1.35848	0.923304	2.04844	1.10087	1.7319	0.801609	2.30822	1.63844	1.19742	0.948278	1.77395	0.51681	0.35082	0.21191	0.667558	0	0.23279	0.304027	0.391898	0.234251	1.03079	0.298072	0.108427	0.802349	0.412384	1.22765	1.16633	0.741261	0.957245	0.622141
chr18:81055732-81055835	IMPB_01	0.855679	0.762657	0.793339	0.386835	0.525991	0.331291	0.0466228	0.622774	0.0696571	0.211141	0.523939	0.657655	0.299045	0.931303	0.899879	1.55529	1.0657	0.955484	1.47174	0.452021	0.812035	1.2111	1.59178	0.733373	0.166916	0.453079	1.67195	0.565411	0.468601	0.0903313	0.0647144	0.21191	0.504011	0	0	0.344372	0.137461	0.0427262	0.4002	0.620535	0.382658	1.3962	0.451109	0.453282	1.23596	0.985656	0.886151	0.393579
chr18:90591086-90591392	MMSAT4	5.00112	2.52793	7.28865	4.48415	6.39149	1.51958	2.29405	2.04727	2.35663	1.34994	0.859818	1.38136	1.6321	2.73931	2.66618	3.03719	3.73765	2.30597	0.761979	3.08851	3.30656	3.01301	3.5042	3.18658	1.09034	4.99451	3.73641	3.39009	6.75673	3.44024	3.42031	2.89488	2.23733	3.18511	2.89999	1.69138	2.56208	2.14335	2.64185	2.9238	2.41481	3.61457	4.03981	3.65505	1.60787	1.5909	2.1234	3.87382
chr19:11452550-11452634	IMPB_01	1.21344	1.95067	1.57678	1.66846	2.41888	0.4765	0.1847	0.519133	0.643255	0.396975	0.542943	0.32347	0	1.80477	1.36467	1.463	1.173	0.577278	0.862722	2.23447	1.35827	0.435987	0.823989	0.69085	1.47352	0.589705	1.86066	1.29871	1.36952	0.736985	0.202556	0.0630685	0.916205	0.120937	0.350609	0.473391	0.37756	0.641406	0.276329	0.17705	0.16089	0.96403	0.721753	1.30615	0.928244	0.777656	0.694538	0.407196
chr19:13326356-13326429	IMPB_01	2.57089	2.84976	1.66914	2.14034	3.22077	0.281815	0.432327	0.725102	0.287193	0.229816	0.0542058	0.790282	0.145701	0.710283	0.886726	0.807628	2.02315	0.448477	0	0.847339	1.40911	0.504321	1.01744	0.820245	0.764982	1.65034	1.04216	1.34834	2.49279	1.71058	0.466144	1.09709	1.0746	1.0302	1.04596	1.44892	0.52755	0.385068	1.86928	0.623313	0.352091	0.545785	1.3966	2.03786	0.501099	0.515825	0.406548	1.12442
chr19:13532118-13532223	IMPB_01	1.65107	1.89104	4.14295	3.01721	2.07629	0.16041	0.88644	0.73848	0.909916	0.763474	0.995034	0.462597	0.702818	1.85886	1.13132	1.56397	1.84295	2.19854	2.7257	1.30743	1.22581	1.83602	1.06868	1.80948	0.470327	1.09761	2.26752	1.12229	1.27491	0.56971	0.659875	0.500441	0.789496	0.625706	0.780402	0.658954	1.19021	0.861157	0.37351	0.364217	0.704851	0.822966	2.02477	1.28948	0.730625	0.70535	0.600171	1.34632
chr19:13587756-13587865	IMPB_01	1.26387	0.806894	1.06492	0.736535	0.959749	0	0.438864	0	0.135517	0.0608059	0.341729	0	0	0.460943	0.957655	0.465474	0.553276	0.513979	1.67013	1.42543	0.589817	0.392355	1.40288	0.914891	0.20839	1.29485	0.933046	0.258407	0.899781	0.0348397	0.320244	0.394566	0.102819	0.289489	0.425002	0.208676	0.318674	0.0859633	0	0.0276133	0	0.0237358	0.528758	0.817695	0.0901279	0.648947	0.132392	0.111576
chr19:23992267-23992507	IMPB_01	0.874359	1.40254	0.8366	1.01905	1.12522	0.120435	0.342452	0.379135	0.100306	0.0473123	0.221892	0.554978	0.0181344	0.902759	0.921862	1.21668	1.68106	0.391552	0.827803	0.833612	0.685639	0.510573	0.53853	0.192863	0.574756	0.574603	0.360517	0.573037	0.244992	0.4589	0.71143	0.134291	0.271137	0.28429	0.223239	0.277001	0.179341	0.460203	0.240754	0.0450002	0.258403	0.117502	0.0243946	0.116732	0.414556	0.214974	0.130224	0.0359006
chr19:25513529-25513808	IMPB_01	0.550571	0.910301	0.769018	0.85193	0.538211	0.638112	0.358105	0.224579	0.107155	0.210831	0.196285	0.257499	0.180933	0.397364	0.349124	0.476537	0.62776	0.420966	0.579728	0.657991	0.60796	0.341294	0	0.501837	0.0216606	0	0.64215	0.31754	0.312348	0.046279	0.0924203	0.0410084	0.331959	0.127056	0.29203	0.0866563	0.104878	0.124262	0.185039	0.0640935	0.242245	0.165062	0.263115	0.494414	0.236009	0.350466	0.256463	0.364157
chr19:26509019-26509411	IMPB_01	0.932049	1.03946	0.708661	0.613904	0.642579	0.102283	0.365119	0.220395	0.39375	0.282074	0.219028	0.1168	0.12332	0.413832	0.280121	0.592229	0.303584	0.369186	0.143719	0.529969	0.9267	0.344735	0	0.222057	0.229645	0.297829	0.458038	0.0605478	0.369344	0.185036	0.354099	0.168334	0.324661	0.113033	0.235165	0.22885	0.230196	0.524304	0.398317	0.207743	0.0723606	0.246838	0.163693	0.435263	0.818552	0.173354	0.512659	0.222973
chr19:28277861-28277948	IMPB_01	0.249491	0.739533	0.475375	0.568563	1.1788	0.525448	0.397641	0.0238793	0.215723	0.592591	0.474096	0.34808	0	0.995766	0.959177	0.969345	1.07719	1.65412	1.17099	1.08893	0.858386	0.347606	0.0286505	0.190564	0.632284	1.29325	0.659268	0.338767	0.478131	0.123346	0.459476	0.21191	0.144138	0.216151	0.275602	0.599669	0.257556	0.223111	0.0483	0.423292	0.10184	0.458632	0.812486	0.617146	0.684748	0.834529	0.42358	0.461084
chr19:30478295-30478533	IMPB_01	0.774668	1.04375	1.03838	0.839572	0.490369	0.428705	0.298329	0.0318284	0.23741	0.174419	0.0679466	0.387057	0.208508	0.301916	0.8641	0.617399	0.707946	0.564382	0.835277	0.733305	0.796184	0.416924	0.405814	0.487661	0.197293	0.472756	0.504365	0.444585	0.470663	0.434842	0.350083	0.175382	0.157145	0	0.261155	0.0949013	0	0.0147637	0.35564	0.541596	0.0319916	0.216322	0.0171372	0.260395	0.376775	0.255247	0.167396	0.0745206
chr19:3216004-3216138	IMPB_01	1.59919	0.819296	1.8754	1.55124	2.61839	0.45869	0.803462	0.38096	0.236259	0.581542	0.132554	0.28721	0.62893	0.262569	0.708788	0.80163	0.558709	0.372764	1.09469	0.452678	0.703443	0.611826	0.974677	0.871382	0.391907	1.32817	1.27081	0.344854	1.44473	0.37975	0.492195	0.409492	0.669149	0.21615	0.225841	0.289704	0.627214	0.16114	0.367348	0.673877	0.561216	1.38245	0.67765	1.1256	0.599136	0.265518	0.685701	0.612578
chr19:3236169-3236319	IMPB_01	2.05908	0.855488	1.18844	0.901602	1.76056	0.573034	1.0539	0.337348	0.372423	0.0234736	0.677145	0.188794	0.252939	1.24607	1.21958	1.38179	1.4877	0.587866	1.5929	0.610133	1.29186	0.467809	1.16965	1.19298	0.349067	0.682068	0.576849	0.790041	0.137885	0.384836	0.44905	0.420924	0.0406445	0.50425	0.299523	0.167543	0.72114	0.395104	0.282808	0.038951	0.151011	0.477764	0.498418	1.00732	0.889125	0.442437	0.157801	0.520237
chr19:41619924-41620148	IMPB_01	0.81634	0.672556	1.57996	0.915718	0.555097	0.585147	0.597223	0.135542	0.75062	0.311323	0.838747	0.633063	0.111476	0.763119	0.350657	0.835479	0.350608	0.598341	0.4675	0.476524	0.605885	0.34424	0.215813	0.412263	0.0753562	0.210052	0.292145	0.200212	0.258345	0.255973	0.274966	0.242143	0.42613	0.367553	0.423581	0.444512	0.481221	0.304694	0.211265	0.249771	0.20628	0.242549	0.21369	0.0426375	0.264074	0.373349	0.194218	0.0751961
chr19:46020655-46021047	IMPB_01	1.05742	1.40227	0.404091	1.08015	1.41757	0.953052	0.318347	0.484273	0.881223	0.981853	0.834407	1.31978	0.504431	1.02088	1.40567	1.03998	1.34572	1.0584	0.768541	0.798917	1.21771	0.186263	0.599834	0.246061	0.773685	0.563892	0.877157	0.278587	0.357342	0.394673	0.183849	0.377808	0.501976	0.168158	0.33878	0.505392	0.317424	0.276859	0.363885	0.497816	0.44386	0.568913	0.46133	0.375738	0.513116	0.966967	0.377696	0.703152
chr19:47209097-47209200	IMPB_01	1.1217	0.416419	0.761431	0.930057	0.83165	0.318553	0.314489	0.1575	0.271881	0.484678	0.49523	0.605253	0.20767	0.81324	0.657545	1.31005	1.01235	1.03784	1.16386	0.71107	0.821365	1.03446	0.139223	0.637209	0.510798	0.667026	0.338722	0.191401	0.995075	0.516225	0.345711	0.152246	0.308821	0.310502	0	0.32893	0.54068	0.23425	0.341918	0.32144	0.145998	0.962026	0.26479	0.475951	0.20424	0.30237	0.514203	1.08305
chr19:48177880-48178119	IMPB_01	0.896659	1.12314	1.20702	0.978974	2.0324	0.00177071	0	0.127035	0.296155	0.329305	0.153571	0.299038	0	0.645693	0.426187	1.05191	0.343121	1.06192	0.806873	0.655097	0.803181	0.0850213	0.221305	0.0356503	0.572781	0.184348	0.354633	0	0.63014	0.476697	0.405865	0	0.577172	0.391543	0.0477268	0.0459209	0.104263	0.378329	0.0588433	0.0370397	0.121887	0.246812	0	0	0.404047	0.186292	0.422742	0.0890506
chr19:54194229-54194317	IMPB_01	0.854383	2.57405	1.28808	1.34958	0.758486	0.181454	0.207784	0.261284	0.42213	1.15882	0.914704	0.545586	0.449676	1.94721	0.969372	1.055	1.35778	1.13419	0.652014	1.64786	0.668558	0.284915	1.40319	0.746594	0.980297	0.486537	1.03818	1.00353	0.913805	0.388398	0.466431	0.491419	0.486905	0.540275	0.584621	0.668765	0.286526	0.606926	0.54798	0.726328	0.318048	0.25872	0.426339	0.190342	0.308494	0.919646	0.360732	0
chr19:58318230-58318308	IMPB_01	2.52127	1.75986	2.97522	0.94184	1.8939	0.403803	0.095444	1.69635	1.39084	1.94656	0.505503	1.00902	1.96359	1.93085	1.8296	1.82763	1.7981	2.20328	2.37163	1.58144	1.56521	0.963177	0.680752	1.27461	1.80988	1.00523	1.04484	1.06822	1.64473	0.706913	1.02089	0.635629	0.786001	0.360141	0.549146	1.47839	0.697034	0.23425	0.551522	0.289163	1.20831	0.718727	0.599685	0.345176	1.67494	1.7288	0.989892	0.340727
chr19:58318521-58318600	IMPB_01	4.249	1.5958	1.26014	2.15098	3.23514	0.611847	0.935089	0.496712	0.283207	0.0891403	1.30642	0.910023	0.155612	1.90495	2.74983	1.89929	2.0515	3.05078	3.25216	1.15399	2.28353	0.858264	1.45369	0.437585	1.65116	0.494693	1.61668	0.771774	1.59447	0.514405	0.333057	0.909152	0.840702	0.285256	0.103135	1.05099	0.972576	0.118608	0.372338	0.203944	0.908594	1.34038	0.66885	0.817592	2.09039	0.72154	0.962383	1.43667
chr19:60924644-60924880	IMPB_01	3.8032	2.97069	4.91759	3.82753	4.31451	0.0556119	0.174521	0.315318	0.297324	0.401067	0.570513	0.428976	0.125983	2.82329	2.97326	3.21611	2.23216	2.50403	2.77337	2.85411	3.16122	3.53661	3.32059	2.51958	1.50966	1.71412	2.53606	2.83194	2.46835	0.817519	0.281697	0.278311	0	0.274731	0.0769389	0.158365	0.199179	0.126058	0.228928	0.580667	0	2.90521	2.14369	2.41172	2.00006	2.69226	2.17787	2.18928
chr19:61118899-61119107	MMSAT4	3.90528	2.52559	7.38519	4.49006	5.98857	0.457057	1.06192	1.62738	1.79441	0.396322	0.5189	1.35782	0.892133	2.50587	2.40371	2.47732	3.05247	2.93881	0.0950774	1.5496	3.42396	1.7935	1.79565	3.10794	1.95816	4.01734	3.30132	1.56122	3.37548	5.04315	2.36961	3.50238	2.74065	4.50386	1.96753	2.19861	2.55521	2.01007	2.21838	1.91535	2.35526	3.11313	3.12517	3.94134	1.0765	2.84305	2.26645	3.2971
chr19:61119221-61119531	MMSAT4	6.57219	2.46112	6.22614	5.72335	5.82792	0.222959	1.90463	2.74722	1.94539	1.98809	0.489222	1.94586	1.43528	2.8471	3.03529	2.51227	2.71875	3.22201	0.363098	2.73261	3.93067	2.8626	2.96365	4.26985	1.32949	3.1609	3.08595	3.00576	6.00606	5.32193	2.10502	3.23453	3.36041	4.05608	2.05804	2.26924	2.88462	2.4234	3.24275	3.04106	2.90699	3.00381	2.24948	2.18297	1.46735	2.54261	2.71422	3.47324
chr19:61119809-61120115	MMSAT4	5.01989	1.73126	6.03971	4.72371	4.25161	0.352756	1.54746	1.33902	1.94647	1.783	0.389277	0.790616	0.982173	2.83579	1.43525	2.07892	2.67408	2.2094	0.0995155	1.82775	2.10903	2.39113	3.25459	3.82908	2.18607	3.38638	2.13192	4.12435	4.03945	3.42616	2.51694	1.90753	3.14366	3.07848	0.761818	2.28965	2.71811	2.28281	1.942	1.91816	2.17466	3.31971	2.95057	2.07502	1.98175	1.65711	1.4941	2.26766
chr19:61120313-61120451	MMSAT4	6.53955	2.68426	7.65292	6.11119	6.3951	1.22357	2.14661	3.34015	2.57762	2.42279	2.37793	2.24868	1.34392	4.01939	4.28568	3.66789	2.47085	3.62764	1.4511	5.24574	4.83653	4.00888	3.5711	4.96141	3.91435	5.46529	5.42579	6.92435	5.7748	5.12026	3.13522	3.42372	2.99699	3.44517	3.77694	3.20757	2.38431	3.73452	4.29019	3.2615	2.52898	6.53552	3.60322	3.68613	3.12385	3.75635	2.13166	2.77814
chr19:61183784-61184258	MMSAT4	2.41191	1.29286	3.32314	1.65377	2.54712	0.412523	0.432125	0.398136	1.06154	0.423798	0.231533	0.627022	0.310923	1.24913	1.86863	1.28879	0.957309	1.41797	0.0853078	1.09225	2.11037	1.04984	1.20601	1.39589	0.513463	2.17291	1.28942	1.89046	2.29563	0.997949	1.27183	1.1215	1.03792	1.53782	0.44299	1.04695	0.613336	1.13815	1.33979	0.807607	0.869321	0.859139	1.77574	1.19227	0.48774	0.859363	1.52346	1.94069
chr19:61296374-61296925	MMSAT4	1.54883	0.421136	0.689561	0.859247	1.10444	0.0952769	0.225593	0.205823	0.234174	0.277798	0.21303	0.24488	0.157122	0.559011	0.500986	0.618622	0.873784	0.578955	0.117858	0.422246	0.799534	0.634596	0.729913	0.720975	0.264337	1.37063	0.56753	1.0187	1.2076	0.837809	0.451414	0.64811	0.373271	1.22487	0.45544	0.598418	0.864414	0.789059	0.843169	0.446642	0.572919	1.05556	0.921193	0.399021	0.540205	0.825356	0.685856	1.37062
chr19:61296955-61297429	MMSAT4	1.75587	1.12093	2.41844	1.88713	2.04119	0.164125	0.631202	0.459363	0.512379	0.201023	0.11845	0.301549	0.224731	0.900185	1.42316	1.31968	1.60063	0.882625	0.11596	0.895241	0.908317	0.623541	0.957149	1.8696	0.694133	1.83536	0.785402	1.4069	2.12941	1.47908	0.950635	0.857763	0.814622	1.5661	1.44586	0.680341	1.04739	1.27405	0.926127	0.643984	0.805376	1.59111	1.97706	1.54552	0.733824	1.23991	1.00999	1.69163
chr19:61325665-61325874	MMSAT4	2.24968	0.896359	2.07974	1.09976	2.80597	0.0701224	0.214732	0.19298	0.191864	0.124876	0.0686815	0.0943956	0.120767	0.746043	0.64298	0.511914	0.681613	0.237726	0.183417	0.566463	0.47726	0.368552	0.189249	1.21213	0.445655	1.68524	0.502678	0.842466	0.558223	0.676904	0.687369	0.401462	0.771966	0.896469	0.552459	0.433716	0.0460659	0.919077	0.168505	0.1491	0	1.51153	0.662112	0.290424	0.358052	0.746553	1.38118	0.521246
chr19:61326261-61326677	MMSAT4	2.39222	0.807666	1.80722	2.06177	2.24395	0.00420654	0.0608262	0.138455	0.162344	0.0333618	0.011793	0.216186	0	0.841325	0.654775	0.841481	1.06556	0.47218	0.0193568	0.318488	0.921577	1.09324	0.46821	0.352623	0.115209	1.10228	0.342552	1.19616	1.50395	0.942626	0.640057	0.852059	0.696866	1.2473	0.186372	0.573909	1.08322	1.32443	0.59979	0.836775	0.634342	1.10019	1.38679	0.807536	0.538168	1.25525	1.13567	0.615718
chr19:9607380-9608661	MMSAT4	2.55257	1.39344	2.83411	2.0641	2.42286	0.274041	0.270634	0.368466	0.450468	0.399392	0.130638	0.533903	0.232435	1.27473	1.96665	1.04526	1.46748	1.13562	0.0422241	0.779489	1.24343	1.02654	0.597605	1.5044	0.274597	1.98705	0.891583	1.67012	2.12559	0.990372	0.727898	0.919761	0.992034	1.34034	0.689467	0.839053	0.778989	1.27367	0.945964	0.539878	0.688289	1.15994	1.81076	1.40282	0.950153	1.13397	1.49253	1.35806
chr2:106141393-106141480	IMPB_01	1.10537	2.19388	2.53	0.66912	0.379737	0.341938	0.517983	0.576502	0.664754	0.256253	0.423971	0.539026	0.2139	1.22177	1.30026	0.959009	1.26317	1.5377	1.60184	2.76276	1.251	1.08428	0.721	0.748317	2.54071	0.709576	1.88711	1.61909	1.14601	0.309913	0.17541	0.574737	0.740688	0.389983	0.128436	0.720333	0.522943	0.304256	0.2162	0.360205	0.551469	1.83193	0.692514	1.73187	1.77318	2.01674	1.55743	1.79959
chr2:11280980-11281107	IMPB_01	0.207036	0.932441	0.518745	0.347769	0.562262	0.280744	0.362883	0.186331	0.0709045	0.0584693	0.0844118	0.463903	0.183583	0.668772	0.890362	0.502564	0.551154	0.435833	1.17451	1.01181	0.584968	0.193489	0.0724283	0.212148	0.0639938	0.03528	0.0822585	0.14642	0.404428	0.525122	0.580097	0.323631	0.169079	0.195714	0.714869	0.127749	0.472693	0.415013	0.622339	0.281607	0.082435	0	0	0.0651761	0.632031	0.00819213	0.140835	0.0977569
chr2:113329696-113329832	IMPB_01	0.834227	0.972151	0.932835	0.762031	0.734404	0	0.336803	0.325367	0.235576	0.237672	0.706768	0.388649	0.612965	1.07217	0.909744	1.397	0.714465	0.767343	0.642241	0.619193	1.07339	0.390885	0.0118363	0.0626504	0.194316	0.128125	0.26088	0	0.238065	0.669623	0.906624	0.462681	0.875495	0.449683	0.282429	0.242804	0.285946	0.0859678	0.553218	0.354749	0.771399	0	0	0.65594	0.0891409	0.42678	0.0777243	0.0652055
chr2:120155699-120155934	IMPB_01	0.413477	0.684732	0.79508	0.684938	0.44883	0.161864	0.337606	0.16023	0.0191564	0	0.192167	0.0601919	0	0.738621	0.413248	0.647395	0.472026	0.344869	0.656235	0.384917	0.615115	0.234269	0.328797	0.291039	0.49296	0.7637	0.161882	0.255959	0.303987	0.0686799	0.39262	0	0.0294465	0.119572	0.0336803	0.119126	0.318918	0.189394	0.161783	0	0	0.145323	0.227349	0.171598	0	0.336399	0.131463	0.181133
chr2:127455231-127455469	IMPB_01	1.08437	0.91446	1.10721	0.451118	0.573556	0.376811	0.119512	0.2871	0.321626	0.188333	0.460363	0.292448	0.187299	0.504109	0.435333	0.771142	0.72859	0.772848	0.735158	0.578366	0.54281	0.211461	0.393014	0.567013	0.464025	0.341699	0.550713	0.365323	0.199189	0.34229	0.0700165	0.0747916	0.16338	0.0744618	0.101723	0.273749	0.51161	0.170276	0.276609	0.426262	0.37439	0.757673	0.471793	0.496668	0.561223	0.558019	0.781534	0.134555
chr2:131224223-131224313	IMPB_01	0.80666	0.613257	1.78621	1.80637	0.479965	0.544391	0.190853	0.375382	0.517507	0.692791	0.335138	0.564482	0.137847	0.63509	1.08918	1.09621	1.46555	0.701389	1.18817	1.51794	1.58363	0.590623	1.63925	0.55524	0.813106	1.56818	0.607216	0.473893	1.0522	0.428295	0.196849	0.84744	0.223381	0.0624433	0.23279	0.068926	0.18878	0.255072	0.2001	0.17705	0.351173	0.557677	0.27191	0.389107	0.329787	1.32914	0.266508	0.739318
chr2:13320913-13320992	IMPB_01	1.96462	1.69032	1.87481	1.18665	1.22618	0.310112	0.32055	0.666909	0.603797	0.536436	0.54741	0.651937	0.982132	0.673541	0.783653	0.57214	0.492326	0.269406	1.08827	0.649964	1.29223	0.23628	0.229806	0.364373	0.700683	0.74679	1.07127	0.36735	1.23557	0.2955	0.52266	0.640992	0.825538	0.4322	0.571661	0.328186	0.659535	0.402084	0.39741	0.351859	0.0795133	0.25872	0.208834	0.84079	0.719707	0.660978	0.653587	0.849791
chr2:150117641-150117783	MMSAT4	5.35919	2.12425	4.85669	3.83927	4.36378	0.45592	0.517568	0.804937	0.663709	0.831121	0.198335	0.714914	0.643883	1.50579	3.1472	1.82	2.41483	3.06313	0.223124	1.95882	2.44572	3.12787	1.6145	4.18751	1.15487	3.78257	1.47812	3.31941	5.04421	4.36354	1.40069	2.92214	2.00141	4.54584	1.64593	1.34191	2.23397	2.8325	2.67578	1.86161	2.97145	3.28145	2.54253	3.56436	0.971552	1.63795	1.75227	2.15699
chr2:150191944-150192162	MMSAT4	1.48977	1.08306	2.51193	0.92021	1.0932	0	0	0.276496	0.336283	0	0.121689	0.43069	0.201144	0.949683	1.06733	1.01479	0.608362	1.38714	0.215209	0.519889	1.07656	0.550558	0.749989	1.1198	0.365141	1.36563	1.15454	1.28553	1.39018	1.12108	1.25997	0.560769	0.617654	0.757352	0.548871	0.482283	0.891074	0.628612	0.605769	0.341918	0.542381	1.59747	1.0139	0.500355	0.442969	0.876054	1.51253	0.976189
chr2:150238411-150238633	MMSAT4	4.28084	1.58912	5.55819	3.59693	3.87713	0.277841	1.76944	1.60165	0.579059	0.714682	0.834026	0.889436	1.59662	2.63732	2.14787	2.22457	1.6443	2.38985	0.71516	2.45254	2.77049	3.2386	3.55487	3.01566	0.728378	2.81753	2.50393	4.2292	3.14543	2.48658	1.72865	2.01945	2.15108	2.01894	1.42527	1.04893	2.06718	1.50455	1.83591	1.15248	2.59954	1.89617	2.57783	3.33556	1.29939	1.68775	1.87722	1.66294
chr2:150238747-150238969	MMSAT4	0.791424	0.113968	0.855726	0.746213	0.418281	0	0	0	0	0	0	0	0	0.307521	0.127112	0.421021	0.320545	0.39345	0.0693734	0.319378	0.421823	0.544902	0.116018	0.178418	0.153949	0.411495	0.212204	0.389201	0.541217	0	0	0	0	0	0	0	0	0	0	0	0	0.495293	0.426191	0.489441	0.054609	0.0487396	0.354356	0.369754
chr2:150268507-150268897	MMSAT4	2.02709	1.49656	2.01008	1.74896	1.8415	0.274827	0.183012	0.346125	0.292259	0.136486	0.0321469	0.371268	0.107332	1.41656	1.33564	0.810773	1.15884	0.539638	0	0.316646	0.933116	1.4454	0.746935	1.4373	0.314714	2.17093	0.488212	1.28221	2.24437	0.806806	0.434927	1.14682	0.877678	1.12819	0.613611	0.615843	0.828212	0.624071	0.308355	0.577016	0.756721	1.9272	1.76644	1.66455	0.542957	0.72973	1.01956	1.43236
chr2:150342260-150342482	MMSAT4	3.19713	1.11476	1.52773	1.35632	1.2694	0.177357	0.310321	0.439786	0.55902	0.073705	0.272551	0.220493	0.179214	1.0221	0.969862	0.292859	0.822806	0.922515	0.562184	0.636956	0.985209	0.92695	1.48843	0.896284	0.337899	0.710877	0.556674	0.706939	0.509822	0.740772	0.0142224	0.0668185	0.512217	0.683387	0.206575	0.165508	0.352049	0.636277	0.335303	0.442625	0.282989	0.439353	1.14258	0.953071	0.943491	0.910882	0.230744	0.7372
chr2:150473033-150473335	MMSAT4	0.970741	0.441229	0.984558	0.680491	0.507924	0.102844	0.0464798	0.22423	0.199406	0	0.0168464	0.152221	0.081452	0.594381	0.335811	0.367162	0.652241	0.216364	0.14782	0.778759	0.737544	1.38859	0.533775	1.09966	0.308448	0.782185	0.264989	1.19051	0.927322	0.163483	0.141722	0.0820889	0.173514	0.224719	0.213519	0.0937506	0.0875138	0.114023	0.154378	0.296647	0.0271075	0.70419	0.454622	0.665448	0.208328	0.573146	0.0706692	0.743255
chr2:152462410-152462582	IMPB_01	0.807553	1.34998	1.1686	0.837121	1.10021	0.307169	0.81017	0.770109	0.888446	0.680452	1.14303	1.03979	0.733733	1.04122	2.26937	1.47043	2.11641	0.901819	2.27597	1.74693	1.39085	2.11689	2.02752	2.42479	1.32193	1.99326	1.3018	1.13706	0.887766	1.07642	0.828035	0.490255	0.237604	1.51401	0.46964	0.599612	0.592681	0.641469	1.11675	1.08812	0.23688	1.14622	0.570676	0.573749	1.03791	0.776734	1.08262	0.987639
chr2:158946822-158947175	IMPB_01	0.824043	1.05584	1.11757	1.1946	1.20476	0.621704	0.45632	0.541898	0.39742	0.600775	0.751517	0.459122	0.708358	0.854801	1.12009	1.01295	1.6341	1.69878	1.44335	1.22189	0.903572	0.654571	1.08077	0.991055	2.35824	0.530301	1.46509	0.78926	1.31358	0.144648	0.182864	0.209408	0.683027	0.183061	0.188606	0.503761	0.506978	0.939679	0.246766	0.585339	0.17854	0.397804	0.398055	0.135058	0.79647	1.09913	0.461853	0.560405
chr2:159946223-159946480	IMPB_01	0.608176	0.987295	0.821203	1.13115	1.16722	0.433557	0.633084	0.212449	0.186685	0.822907	0.475821	0.45363	0.432577	1.52889	1.07635	1.32678	1.1376	1.95529	0.623278	0.819362	1.16283	0.608571	0.140943	0.138885	1.03979	1.0682	0.274866	0.185451	0.428766	0.310112	0.111671	0	0.17957	0.110178	0.00848171	0.848519	0.293495	0.0749104	0.28341	0.3929	0.175247	0.593692	0.639529	1.08421	0.392828	0.279285	0.891497	0.901956
chr2:168680153-168680370	IMPB_01	0.722168	0.649191	1.49803	1.21752	1.23182	0.141123	0.130225	0.102192	0.0610735	0.118354	0.202633	0.0403117	0.0805408	0.362967	0.49969	0.271182	0.449881	0.370103	0.0204533	0.210876	0.208297	0.0675088	0.198169	0.239837	0.213196	0.183551	0.0263419	0	0.00749645	0.229258	0.236036	0.37607	0.313635	0.362506	0.135687	0.22796	0.127013	0.338834	0.239747	0.260286	0.29043	0.267065	0.225162	0.203438	0.224431	0.296269	0.0861705	0.092199
chr2:169068899-169068969	IMPB_01	2.88129	1.55937	1.83746	0.789967	1.0928	0.775996	0.690373	0.922746	0.480249	0.786382	0.983786	0.247263	0.368422	1.12346	1.09036	0.91903	0.733463	1.36213	1.18761	1.01755	1.35337	0.487813	0.438925	0.565841	1.52666	1.3419	1.81835	2.2177	0.9255	0.56971	0.572143	0.42374	0.722804	0.234669	0.957765	0.840736	0.498919	0.52874	0.311584	0.508386	0.56576	0.865496	0.984937	0.585437	0.725645	1.05805	0.751922	0.399574
chr2:169285095-169285243	IMPB_01	0.283271	0.845456	0.917098	0.216706	0.746553	0.10198	0.495385	0.464979	0.320421	0.94892	0.503366	0.760748	0.604123	1.3981	0.759414	0.619295	1.07552	1.78287	0.927176	1.1943	1.18077	1.38403	0.821884	0.466793	1.56701	1.75004	1.70105	0.882001	1.21699	0.579974	0.709924	0.674271	0.247195	0.325654	0.435695	0.693196	0.331641	0.605681	0.171707	0.156714	0.236678	0.940527	0.95676	1.14426	1.14349	0.552726	0.623564	0.91923
chr2:172122339-172122558	IMPB_01	1.18545	1.08163	1.97999	1.80154	1.12368	0.467689	0.925647	0.796478	0.483824	0.720709	0.480392	0.922	0.511803	2.02805	1.28998	1.09917	1.8055	1.95348	1.85355	1.17717	1.21872	1.2212	0.851538	0.511053	1.26546	0.465506	0.750579	1.43196	1.04	1.10553	0.254705	0.226433	0.253481	0.467205	0.616522	0.576511	0.334459	0.720582	1.05433	0.436286	0.607697	1.13413	0.48689	0.687028	1.04617	0.682045	0.73795	1.77802
chr2:172588090-172588170	IMPB_01	0.342503	0.688495	0.217614	0.618311	0.703436	0.471101	0	0	0.158276	0.217474	0.220311	0.660636	0.173075	0.652419	1.59439	1.04681	0.842815	0.587868	0.615875	0.764729	1.04207	0.144721	0.912737	1.02225	0.817854	0.351619	1.03472	0.390557	0.449275	0.217703	0.0416599	0.521708	0.0308925	0.46004	0.69837	0.07953	0.612129	0.322094	0.010005	0.17705	0.138007	1.62679	0.27191	0.793136	1.28818	1.14682	0.889364	0.339346
chr2:181946448-181946747	MMSAT4	2.21687	1.7164	2.07884	1.66089	2.46034	0.0702308	0.0809174	0.053758	0.115294	0.238995	0.103915	0.44067	0.00858462	0.946341	0.736966	0.251809	1.04867	0.623085	0.00175595	0.213994	0.526456	0.53652	0.311468	1.07448	0.0849342	1.31118	0.535283	0.886076	1.82273	0.837044	0.311514	0.353594	0.432686	1.17665	0.309868	0.15906	0.320105	1.51128	0.843155	0.592157	0.675618	1.44074	1.93308	0.691292	0.0356522	0.364596	0.952521	1.00999
chr2:181946861-181947419	MMSAT4	2.87931	1.29014	2.47297	1.98887	2.8973	0	0.995032	0.873505	0.799368	0.356771	0.450673	0.574312	0.744461	1.82102	1.72626	0.984075	1.39108	1.03272	0.19542	1.44756	1.45492	1.03196	1.39823	1.99359	0.555138	2.62565	1.57181	2.10612	2.13454	1.17557	1.02536	1.10844	1.63534	1.65953	1.01169	0.723391	1.45644	0.868159	1.8402	1.23669	1.63818	1.42372	2.14522	1.62276	0.764934	1.08308	1.13866	1.99087
chr2:181947869-181948091	MMSAT4	3.41614	2.2357	2.97956	2.95049	3.25276	0.834464	1.41424	0.633533	1.27683	0.704371	0.858582	0.894459	0.343975	1.94748	1.82732	1.71156	1.91726	1.38951	0.197898	0.978745	1.56556	1.50053	1.39316	2.32182	0.960715	3.81221	1.29846	2.25623	2.72606	0.668926	0.774323	1.38097	0.786901	1.71232	0.706759	0.869089	1.49068	0.383032	1.20049	1.46833	1.35339	0.977765	2.24107	2.26723	0.726004	1.53971	1.7927	2.51505
chr2:26532569-26532654	IMPB_01	1.84628	2.71795	1.35967	0.65451	0.777258	1.28918	1.28408	0.635196	0.759862	0.464678	0.658406	0.107293	0.600944	1.43873	1.32883	1.50903	1.19926	2.39429	2.65275	2.19083	2.08825	1.32965	0.5756	1.41803	1.68167	0.746775	1.60226	0.617247	1.43352	0.330632	0.22081	0.610676	0.760038	0.0788056	0	0.312506	0.573003	0.788192	0.2001	1.32482	0.550585	1.21261	0.0928172	1.38568	1.32062	0.445449	1.21653	0.554558
chr2:28459522-28459755	IMPB_01	1.1425	0.286463	0.28572	0.749756	0.181613	0.0413071	0	0.0491842	0	0	0.0483494	0.00718918	0	0.0964199	0.286794	0.337064	0.385483	0.0266603	0.456861	0.207241	0.316072	0.0111548	0.151991	0.172957	0.215546	0	0.389144	0.109149	0	0	0	0	0.00707124	0	0.0159856	0	0.229291	0	0.0429399	0.0524311	0.0964004	0.377524	0	0.0774266	0.314876	0.00625133	0.0706575	0.178337
chr2:3053622-3053756	SYNREP_MM	4.37853	2.03416	7.82436	5.68806	4.79858	4.5007	5.0734	4.36067	4.31262	4.20921	1.18998	4.59141	4.69432	3.08836	3.07058	4.29082	4.19933	3.2203	3.76949	3.17139	3.16138	3.05456	3.88591	5.28482	1.89378	5.56106	3.56309	3.31925	3.55148	1.9632	2.36058	3.26585	2.93523	4.09475	2.27718	1.14441	3.51973	1.9352	2.98802	2.40221	1.55022	2.1567	1.76199	1.9448	1.48667	0.788481	1.12866	2.47276
chr2:36205797-36205943	IMPB_01	1.15462	1.13454	1.4869	0.901094	1.581	0.674136	0.884171	0.872592	0.209736	0.72452	0.784992	0.199151	0.21097	1.3823	1.97813	1.08023	1.31504	1.29173	1.9736	1.53387	1.29917	1.19395	0.708553	1.60848	0.829612	1.11268	1.35856	0.561818	1.98869	0.111236	0.466085	0.413565	0.422167	0.433512	0.294432	0.341188	0.572456	0.869516	0.0657863	0.413527	0.797994	0.825096	0.207587	0.534332	1.61271	1.19515	0.951455	0.504863
chr2:36205955-36206118	IMPB_01	1.75213	0.73859	2.01708	2.50492	1.33685	0.850869	0.932237	0.710366	0.470656	0.739879	0.6223	0.85628	0.581338	1.42844	1.66022	1.17024	1.87736	1.74264	1.4172	1.82688	1.61401	0.554326	0.735754	1.09911	1.25756	0.902525	1.84488	1.31169	1.5741	0.475204	0.79189	0.0624031	0.458024	0.0184802	0.459867	0.940635	0.575995	0.259965	0.567155	0.503995	0.351253	1.48422	0.309848	0.508387	1.69037	0.806625	0.793283	1.02564
chr2:36206182-36206259	IMPB_01	2.82041	1.30085	1.27715	1.19023	1.7556	1.55503	0.849031	1.14038	0.723036	1.6481	0.357993	1.20667	1.15568	1.75927	1.70859	1.49454	1.0817	1.38906	1.25683	2.38304	1.68802	0.138982	0.95507	0.801746	1.82413	1.31894	1.22346	0.909285	2.15504	0.569421	0.224562	0.577833	0.273938	0.300965	0.900928	1.33015	0.443132	0.218233	0.0571714	0.239132	0.449	0.411217	0.394762	0.573661	1.07233	1.41845	0.573762	0.275552
chr2:41091624-41091644	IMPB_01	0.970429	1.07228	0.522865	0.39255	0.29386	0	0	0.14883	0	0	0	0	0	0.12342	0	0	0	0	0	0.139672	0.03248	0.23628	0	0	0	0	0.19711	0	0	0.18988	0	0	0	0	0	0	0	0	0	0	0	0	0	0.116732	0	0	0	0
chr2:49608112-49608193	IMPB_01	0.903778	0.385791	0.352877	1.28191	0.580376	0.0513094	0.314651	0.29766	0.46904	0.263376	0.0583235	0.151638	0.472693	1.19189	1.12371	0.82668	1.31592	1.25998	1.97953	1.60613	0.725615	0.484193	0.570639	1.03212	0.414179	0.84512	0.715378	0.5468	0.556617	0.18988	0	0.00261617	0.0691585	0.296168	0	0.194407	0.048943	0	0	0.358472	0.0799	0.843226	0.443072	0.427099	0.565138	0.583021	0.72027	0.481676
chr2:49608429-49608569	IMPB_01	0.957606	0.561097	1.41167	0.674523	0.588286	0.299986	0.0501329	0.288093	0.247263	0.366904	0.1817	0.21005	0	0.620784	0.564245	1.04934	0.498981	1.12917	1.49712	1.06228	1.29321	0.995632	0.591336	0.690806	0.564098	0.366292	0.252019	0.89641	0.748705	0.203442	0.385903	0.267888	0.103563	0.0586693	0.211174	0.132929	0.231929	0.0619089	0.121489	0.178315	0.265178	0.695629	0.774931	0.1516	0.556929	0.0579651	0.0479089	0.868421
chr2:49796220-49796300	IMPB_01	0.716866	0.740101	2.00473	1.41992	1.68657	0.839315	0.244724	0.44649	0.170594	0.279606	0.25438	0.018612	0.708547	1.86261	1.96932	1.47665	1.28642	2.30177	1.80427	1.93216	1.33286	0.723513	0.988752	1.21494	1.14794	0.746777	0.288274	0.785076	1.60069	0.367904	0.17541	0.21191	0.32963	0	0	0.63027	0.56634	0.245963	0.325163	0.7082	0	1.0931	0.363646	0.42448	1.37702	0.403071	1.14656	0.214674
chr2:81525775-81526159	IMPB_01	0.433297	0.625622	0.491995	0.60675	0.506596	0.00512672	0	0.0488349	0	0	0.0970013	0.0920906	0	0.0318193	0.158537	0.0326734	0.0719482	0.126952	0.0774784	0.13787	0	0.0615313	0	0	0	0.119942	0.0852091	0	0.170055	0.0449977	0.10689	0	0	0	0	0.07953	0	0.043312	0.0354344	0	0	0.114538	0.10478	0.445444	0.103966	0.0514781	0.155618	0.220378
chr2:84317376-84317601	MMSAT4	0.660858	0.450015	0.219686	0.811314	0.235124	0	0	0.229011	0.286433	0.0883711	0	0.0347424	0.0428352	0.335246	0.318192	0.48704	0.651137	0.54601	0.104228	0.588259	0.487765	0.139668	0.170681	0.342866	0	0.40057	0.0590637	0.690215	0.795362	1.09455	0.475947	0.083087	0.204149	0.836352	0.444839	0.506434	0.515066	0.573681	0.484261	0.448728	0.312354	0.926809	0.687542	0.545575	0.439406	0.952352	0.90259	1.31848
chr2:84343455-84343838	IMPB_01	1.19425	1.43054	0.971252	1.74103	0.771246	0.587639	0.318759	0.423443	0.320961	0.935715	1.03754	0.695692	1.1604	0.938815	0.980062	1.13715	0.958554	1.01958	0.937161	0.755476	0.935554	0.943392	0.951013	0.454011	0.453068	1.07447	0.768271	0.847126	0.389691	0.426166	0.335705	0.426547	0.510363	0.138268	0.333086	0.704587	0.336077	0.10817	0.243498	0.457375	0.311855	0.915328	0.750042	0.544654	0.787004	0.955549	0.617837	0.587899
chr2:9992892-9992911	IMPB_01	1.42699	1.38236	2.42165	1.04345	1.7322	0.874858	0.738679	0.411623	0.121895	0.20712	0.574204	0.754186	0.4278	0.712312	1.66464	2.0497	1.43457	1.03905	0.822526	1.23146	0.705486	0.634143	0.329791	0.349514	0.570267	0.216711	0.87176	0.633156	0.451494	0.569711	0.877047	0.847442	0.793313	0.651439	0.0980168	0.384655	0.933964	0.3521	0.216	0.15361	0.188582	0.655742	0.800024	0.446809	0.627058	0.832121	0.403579	0.187629
chr3:10476427-10476500	IMPB_01	1.19437	0.656575	0.329136	0.32806	0.977166	0	0.34409	0	0	0.0794433	0	0	0	0	0	0	0	0	0	0.125731	0	0	0	0	0	0	0.305115	0	0.23239	0	0	0	0.0812515	0.195423	0	0	0	0	0	0	0	0	0	0	0.209021	0	0.4066	0.236016
chr3:121182376-121182604	IMPB_01	0.323772	0.1004	0.812433	0.905416	0.53487	0.203364	0.165254	0.0698456	0.294398	0.356128	0.121133	0.164896	0.0497224	0.61944	0.405364	0.947978	0.737619	0.636512	0.501903	0.768092	0.893751	0.849696	0.430678	0.620151	0.526824	0	0.538237	0.581624	0.1896	0.186546	0.117709	0.0845781	0.193718	0.201921	0.0592184	0.118597	0.00331193	0.0390417	0.363339	0.403798	0.166982	0.246238	0.47457	0.408637	0.46206	0.0809687	0.795303	0.314487
chr3:121182647-121182667	IMPB_01	0.640131	1.11819	1.16518	1.4133	0.29386	0	0	0	0.260317	0.41423	0.09085	0.27918	0	0.986848	0.90577	0.81131	0.773768	0.317244	0.480502	0.44439	0.64941	0.614256	0.241459	0.92124	0.621229	0	0.19711	0	0	0	0.035082	0.21191	0.49439	0.4322	0	0	0.018878	0.4685	0.4002	0.24787	0.19035	0	0	0	0.62706	0.318859	0.538713	0.219222
chr3:12746645-12746711	IMPB_01	1.11421	1.10989	1.05629	1.28184	0.961711	0.424946	0.405771	0.469039	0.560678	0.41423	0.1817	0.507535	0.0745409	0.695848	0.409467	0.771994	0.33748	0.613618	0.14319	0.911011	0.649411	0.472561	0.547036	0.879352	0.388371	0.49783	1.05713	0.459828	0.232389	0.18988	0.555466	0.183178	0.556838	0.4322	0	0.455491	0.377561	0.37267	0.876091	0.26021	0.380811	0.168561	0.477827	0.601256	0.418039	0.141873	0.60985	0.50673
chr3:142465135-142465384	IMPB_01	1.03866	0.704161	1.24294	0.451388	0.886036	0	0.0623078	0.287499	0.119776	0.302793	0.203592	0.125575	0.0824675	1.17554	0.427694	0.980541	1.16514	0.368486	0.607401	0.890179	1.23826	1.19918	0.483003	0.552127	0.463066	0.379901	0.746107	0.15214	0.943615	0.122774	0.374067	0.248484	0.223027	0.173588	0	0.35453	0.392719	0.121358	0.201702	0.0135098	0.123868	1.15252	0.398038	0.593172	0.170406	0.5531	0.344344	0.849573
chr3:144249633-144249717	IMPB_01	1.2561	1.02122	2.36944	1.10737	1.05813	1.21859	0.701352	0.558113	0.594648	0.00493143	0.584041	0.801999	0.807226	1.65193	1.073	1.25435	1.38427	1.64409	1.9648	0.671451	1.39001	0.42471	1.36325	0.334461	1.37925	0.405986	0.811826	1.38334	1.94228	0.623962	1.16512	0.410375	0.449306	0	0.241104	0.223442	0.18878	0	0	0.3541	0.0203946	0.60367	0.912377	0.98781	0.97055	0.153553	1.06482	0.506716
chr3:144250594-144250675	IMPB_01	1.18651	0.683183	1.4398	1.95872	1.45742	0.672323	0.0934885	0.762523	0.14068	0.419347	0.208619	0.0965067	0.707721	0.752249	0.575663	0.659722	0.775479	1.11832	0.865669	1.07733	0.671829	0.769978	0.337847	1.25672	1.04444	0.99262	1.29206	1.13751	0.878009	0.379749	0.225218	0.39287	0.242104	0.120069	0	0.42416	0.18878	0.234251	0.578067	0.233881	0.53595	0.488683	0.0134277	0.21224	1.00133	0.503402	0.664706	1.01336
chr3:146560010-146560317	IMPB_01	0.936188	1.36072	0.637295	1.01376	1.03351	0.328495	0.399091	0.430823	0.369832	0.371624	0.707275	0.598925	0.218445	1.01584	1.47918	1.63498	1.39204	0.925226	2.03974	1.04645	0.748254	0.561406	1.73947	1.32354	1.1226	0.960107	0.659244	0.277431	0.438952	0.330899	0.412528	0.231186	0.278589	0.346343	0.69382	0.277189	0.446392	0.673762	0.256154	0.374862	0.0489824	1.35724	0.860735	1.11824	2.0122	1.17114	1.14199	0.446796
chr3:149327156-149327330	IMPB_01	0.817257	0.656413	1.33017	0.573083	0.653577	0.146594	0.225607	0.281829	0.301648	0.126176	0.125772	0.238533	0.194231	0.333455	0.265429	0.685109	0.621723	0.108276	0.709233	0.275986	0.683362	0.230842	0.296044	0.0291159	0.581984	0.294711	0.171055	0.367715	0.17363	0.300092	0.151814	0.204861	0.380007	0.176398	0.252858	0.525626	0.567231	0.0921852	0.0341328	0.213681	0.467136	0.248311	0.137506	0.36713	0.194605	0.737691	0.083479	0.33053
chr3:153971507-153971712	IMPB_01	0.875596	1.10302	0.83272	0.986206	0.536243	0.32651	0.0179168	0.310728	0.1448	0.642651	0.210536	0.0139826	0.053264	0.789762	0.381009	0.793653	0.35232	1.04631	0.64509	0.745047	0.660159	0.176343	0.387014	0.258365	0.255151	0	0.612448	0.261448	0.419427	0.156534	0.374778	0.0196404	0.340103	0.0483512	0	0.0454801	0	0	0.099562	0.0880932	0.508027	0.350844	0	0.178075	0.640348	0.33997	0.708035	0
chr3:154058006-154058208	IMPB_01	0.874635	0.5328	0.528046	1.21075	0.811369	0.36167	0.0962333	0.34653	0	0.188106	0.250064	0.185102	0.33991	0.607161	0.241606	0.71255	0.420621	0.934193	0.587535	1.33353	0.917306	0.292426	0.324453	0.274169	0.217659	0.0480665	0.288834	0	0.2462	0.303614	0	0.199321	0.153016	0.133745	0	0.277961	0.240373	0.330501	0.269801	0.519756	0.609835	0	0.597652	0.164959	0.345607	0.44475	0.501171	0.580639
chr3:154066987-154067114	IMPB_01	1.95179	0.819504	1.20304	0.510048	0.9371	0.788749	0.0668992	0.189846	0.428768	0.450134	0.735394	0.351723	0.306534	1.42993	0.839487	0.919093	0.552294	1.48899	1.82683	1.67274	0.901965	1.50872	1.39168	1.5305	1.18298	1.127	1.05528	0.905609	0.347665	0.270611	0.0745838	0.0567318	0.552818	0.21615	0.265784	0.534718	0.417694	0	0.250519	0.234208	0.42577	0.878319	0.416931	0.681387	1.28385	0.414431	0.73308	1.08218
chr3:154067164-154067346	IMPB_01	1.50252	0.47133	0.920703	1.16152	0.26964	0.00841308	0.157298	0.253502	0.0943021	0.0591771	0.329458	0.2761	0.094022	0.959215	1.32578	0.719779	0.677836	1.03252	1.91049	1.09635	0.741423	0.604918	1.16996	0.256855	0.405331	0.463671	0.855515	0.81395	0.402223	0.345345	0.156134	0.186295	0.180199	0.0961986	0.0306976	0.15142	0.1587	0	0.0461769	0.0223745	0.0910048	0.865707	0.319696	0.089794	0.983172	0.102887	0.636652	0.128077
chr3:19934763-19935709	MMSAT4	1.50695	0.725178	1.51754	1.14791	1.73549	0.0786169	0.292447	0.373035	0.330801	0.419323	0.23625	0.448532	0.18541	0.637225	0.638846	0.576682	0.884104	0.760619	0.03145	0.720519	0.79053	0.959763	0.748907	0.758575	0.321146	1.34115	0.850249	0.73295	1.89291	0.760973	0.602984	0.372684	0.455556	0.531825	0.364196	0.509074	0.384744	0.543781	0.897634	0.437591	0.524484	0.946838	0.965832	0.691397	0.607299	0.602792	1.0723	0.674594
chr3:20265172-20265256	IMPB_01	1.05372	1.44504	0.369301	0.677655	0.539001	0.0253375	0	0.207524	0.0286505	0.188008	0.0324464	0	0.327286	0.0778769	0.312862	0.17642	0.0979126	0.649278	0.116673	0.383234	0.281405	0.104076	0	0	0	0.10372	0.18324	0	0.341584	0.263703	0.262765	0.0782049	0.160837	0.568582	0.631859	0.262259	0.197769	0.184054	0.108636	0.105387	0.140525	0.292599	0.0485554	0.36384	0.0472783	0.148629	0	0.690676
chr3:25683002-25683108	IMPB_01	0.298282	0.525113	0.414654	0.465858	0.202315	0.181595	0	0	0.306639	0	0.176558	0	0.191614	0.764016	0.521136	0.728646	0.678369	1.05962	0	0.278597	0.40804	0.0713298	0.193082	0.810405	0.184802	0	0.174718	0.474597	0.418754	0.372626	0.710154	0.0299613	0	0.752282	0.237183	0.485414	0.127269	0.698469	0.4002	0.275597	0.344875	0.307533	0.394994	0.21224	0.579735	0.757561	0.793929	0.401552
chr3:31465624-31465879	IMPB_01	1.59465	1.56388	1.72915	1.56098	1.34143	0.277913	0.272336	0.391044	0.281454	0.366376	0.51304	0.447391	0.556989	1.4432	1.37772	1.11413	1.37877	0.758465	2.06565	1.35788	1.03494	0.461414	0.820312	1.09432	0.520514	0.573912	1.23821	1.11615	1.03528	0.482539	0.393469	0.0523543	0.255298	0.0364422	0.0584257	0.321065	0.499712	0.343762	0.244094	0.0562394	0.119451	0.84211	0.717745	0.800586	0.644317	1.43753	0.45967	0.56096
chr3:38201693-38201778	IMPB_01	0.636906	1.39627	0.649664	1.55547	1.0925	0.21874	1.13829	1.02206	0.384064	1.10858	0.25438	1.38322	0.773622	1.22205	1.34333	1.81613	1.3032	1.82139	2.36156	1.86389	2.67216	0.868788	1.05638	1.45225	0.914379	1.8742	1.7183	1.80653	1.64324	0.246025	1.01936	0.483553	1.1197	0.874598	0.832974	0.873885	1.05777	0.587006	1.0352	0.831142	0.658541	1.15957	0.29981	0.942582	1.24811	0.739997	0.657377	1.17326
chr3:46477549-46477615	IMPB_01	0.237717	0.757046	0.77963	0.458017	0.658952	0	0	0.042845	0	0	0.1817	0	0.0907455	0.136521	0.452221	0.0180267	0.254233	0.13504	0	0.13302	0.12992	0	0.229961	0.23028	0.0505188	0.0452655	0	0	0	0.00863091	0	0	0.164761	0	0.0823188	0.246886	0	0.0354924	0.312277	0	0.149973	0	0.0947565	0	0.234356	0	0.20325	0
chr3:48615016-48615248	IMPB_01	1.03125	1.03348	0.969766	0.716662	1.03841	0.421449	0.589879	0.526678	0.371792	0.25533	0.121394	0.166064	0.77632	0.493275	0.520361	0.839326	0.609049	0.364858	0.528899	0.703533	0.646599	0	0.474798	0.425825	0.282947	0.180265	0.286319	0.109613	0.75632	0.207071	0.437013	0	0.356591	0.656709	0.19165	0.32518	0.244112	0.25589	0.686507	0.147702	0.182166	0.321167	0.249616	0.576265	0.595572	0.447479	0.154223	0.31671
chr3:68704177-68704266	IMPB_01	0.720059	1.07979	0.653381	1.00351	0.626457	0.46449	0.236579	0.306021	0.649778	0.221091	0.202117	0.351327	0.656123	1.35937	1.35808	0.903726	1.08387	0.523301	1.47603	1.41543	0.760302	1.34586	1.07478	0.473507	0.255226	0.47826	0.369858	0.832526	0.681546	0.610237	0.478929	0.0999969	0.0870081	0.580348	0.115088	0.237696	0.231202	0	0.766609	0.917131	0.190351	0.392436	0.485693	0.372017	0.807977	0.46282	0.765143	0.341594
chr3:6898951-6899043	IMPB_01	0.589552	1.36982	1.06426	0.469358	0.993361	0	0	0	0	0	0	0	0.2139	0	0	0	0.00628913	0	0	0	0.0451896	0	0	0	0	0	0	0	0	0	0	0	0	0.00234946	0	0	0	0	0	0	0.115865	0	0	0	0.20902	0.20808	0.148018	0
chr3:70200685-70200938	IMPB_01	1.45002	0.92546	1.46179	1.61892	1.29629	1.18694	0.415362	0.595558	0.730492	0.729506	0.491243	0.899619	0.0986952	1.31043	0.722695	1.02578	0.898787	1.35892	1.44559	0.9314	0.550221	1.397	0.44091	0.989496	0.980533	0.689029	0.887405	1.20596	0.461132	0.468345	0.370233	0.234913	0.194737	0.424538	0.368617	0.456429	0.379052	0.438874	0.538594	0.407596	0.364359	1.40348	0.835315	0.452626	0.839459	0.567098	0.936571	0.652607
chr3:76765919-76766100	IMPB_01	1.16739	1.30734	0.796104	1.25363	1.14133	0.803572	0.473466	0.57723	0.940624	0.457753	0.463792	0.268204	0.330895	1.02654	0.766231	1.15873	1.65959	1.17796	1.74464	0.867226	0.99811	0.899332	0.491666	0.164124	1.33775	0.667909	0.585871	0.432037	0.942485	0.204563	0.633802	0.0655625	0.575453	0.619659	0.325392	0.634479	0.422743	0.130714	0.337586	0.322854	0.760534	0.807598	0.468668	0.533471	0.519663	0.43676	0.505417	0.617292
chr3:79305759-79305958	IMPB_01	1.76027	1.16306	0.776587	1.37285	1.30498	0.833632	0.243169	0.615115	0.590395	0.251887	0.265672	0.474675	0.651386	1.41818	0.882713	0.841804	0.692734	0.977713	1.36734	0.966592	1.00307	0.491156	0.272414	0.736013	0.34121	0.614182	0.337152	0.658108	0.380699	0.082057	0.413228	0.341934	0.159803	0.224832	0.29128	0.501954	0.515113	0.359974	0.23831	0.280255	0.532642	1.01017	0.556723	1.2072	0.448503	0.38577	0.42802	0.53224
chr3:83104088-83104162	IMPB_01	1.44763	1.40149	2.41168	2.21894	2.79919	0.750725	1.11806	0.598555	0.553323	1.2512	0.864313	0.282269	0.716858	1.18229	1.86412	0.886046	1.06317	0.906694	1.08588	1.49562	0.886319	0.989703	0.22963	0.874502	0.985545	1.07977	1.24115	0.181074	0.665843	0.857734	0.869914	0.230443	0.588786	0.515527	0.364914	0.461773	0.0127554	0.251491	1.14371	0.357834	0.754748	1.0978	1.19007	0.653854	1.12711	1.09052	0.901449	1.12109
chr3:85856432-85856500	IMPB_01	0.323041	0.458808	0.686029	0.510932	0.777854	0	0	0	0.14068	0.0456882	0.09085	0	0	1.3235	0.668184	1.02929	1.03573	0.661099	1.07599	0.639685	0.529043	0.0868676	0.530915	0.701019	0.00306456	0.450251	0.562309	0.289521	0.464771	0	0.17541	0.21191	0	0	0	0.15906	0	0.23425	0	0	0	0.623962	0.951525	0.330844	0.209021	0.345714	0.463357	0.506729
chr3:87750502-87750904	IMPB_01	0.500368	0.77024	0.743624	0.871189	0.999202	0.540691	0.0739038	0.308554	0.279521	0.30707	0.408601	0.343511	0.148818	1.07116	0.651575	0.795802	1.29818	0.507083	0.947061	1.14035	0.428402	0.164603	0.854586	0.59457	0.529734	0.275568	0.943806	0.450928	0.453989	0.314592	0.326385	0.21398	0.360152	0.141924	0.10713	0.212578	0.332948	0.18617	0.233971	0.177931	0.177567	0.151593	0.251372	0.386436	0.538787	1.06246	0.907553	0.434091
chr3:89827942-89828168	IMPB_01	0.957518	1.39645	0.96527	1.33667	0.963483	0.243853	0.287471	0.327768	0.291997	0.180325	0.41325	0.290683	0.301827	1.09961	1.08479	0.699335	1.06165	0.860525	0.230746	0.466758	1.02294	0.194459	0.181118	0.576106	0.402006	0.779802	0.606984	0.580693	0.59467	0.568388	0.160934	0.355248	0.6585	0.584267	0.417168	0.94474	0.659059	0.294368	0.669308	0.399087	0.453699	0.386941	0.716418	0.79535	0.385678	0.505369	0.316614	0.408049
chr3:91610665-91610799	IMPB_01	1.03302	0.76065	0.460413	0.547847	0.995599	0.408097	0.150241	0.00333201	0.28145	0.584336	0.1817	0.516621	0	0.585937	1.06157	1.67839	0.900114	0.738491	0.559091	0.550954	1.15051	0.507792	0.6195	0.403857	0.552039	0.477402	0.37804	0.636628	0.428352	0.179961	0.340347	0.398434	0	0	0.23279	0.257582	0.197233	0	0.20906	0.0528507	0.181827	0.793528	1.19095	0.335782	0.51943	0.499934	0.464219	0.0283618
chr3:97951773-97951848	IMPB_01	0.276898	0.962843	0.664665	1.0272	1.01877	0	0	0	0.230776	0.596011	0.007268	0.491321	0.265249	1.23124	1.22944	1.13976	0.376037	1.58773	2.00013	1.14045	1.28019	1.02691	0.294352	0.936593	0.822361	1.00897	1.55836	0.258876	0.802567	0.379749	0.238557	0.0884736	0.479715	0	0.427516	0.0233288	0.0704779	0.270098	0	0	0.384583	0.586421	0.879742	0.333924	0.860825	1.122	0.531052	0.759997
chr4:113290860-113291057	IMPB_01	1.4442	1.24884	1.92861	1.40191	1.3279	0	0.281264	0.223623	0.122113	0.131421	0.1817	0.515782	0.294248	0.78461	0.905992	0.720459	0.847921	0.553689	0.517131	0.151257	0.294711	0.976203	0.0793772	0.493298	0.139632	0	0.339189	0.45662	1.01693	0.0828919	0.21904	0.337714	0.291132	0.353244	0.255242	0.112686	0.337312	0.253276	0.763753	0.230974	0.138173	0.220635	1.20754	0.710976	0.572954	0.573407	1.02161	1.28085
chr4:115838492-115838641	IMPB_01	0.500271	0.869757	0.238344	0.692931	0.711961	0.180985	0.50607	0.30858	0.20557	0.0625064	0.596803	0.359778	0.174933	0.689788	0.810205	1.26112	0.944171	0.566909	0.974804	0.996046	1.62216	0.64441	0.271632	0.925823	0.525634	0.469465	0.182922	0.68628	0.67819	0.480475	0.834668	0.215801	0.0864677	0.422448	0.334761	0.319043	0.637291	0.349602	0.740554	0.319641	0.40026	0.556741	0.199483	0.473455	0.481946	0.614375	0.323259	0.329767
chr4:122622429-122622677	IMPB_01	2.62382	2.11547	2.43006	2.9625	2.82902	1.14473	0.944715	1.65042	1.84613	1.70638	1.71884	1.68317	1.18198	2.68503	3.23631	2.24951	1.94684	1.53615	2.31917	2.49094	2.53994	2.04437	2.16039	1.47299	1.35864	2.20311	1.23612	1.41334	1.65588	0.843816	1.26881	1.5224	1.51712	1.35328	0.915928	0.96782	1.48813	0.813793	1.81606	0.851923	1.17697	1.50372	2.08176	1.2442	1.30039	0.965526	1.14268	0.953108
chr4:122653266-122653479	IMPB_01	2.42143	1.74013	2.71799	2.61254	2.19909	1.12696	1.49999	0.917537	1.57752	0.992405	1.02825	0.682317	1.78532	2.70106	2.23002	2.56934	2.30374	2.16919	1.90323	1.69651	1.96958	0.9008	1.82405	1.13853	1.0448	1.55427	1.49069	1.58397	0.46399	0.871994	0.61764	0.934981	1.36279	1.29262	0.761757	0.935682	0.681733	0.841328	1.22271	0.3408	0.988395	1.12233	1.72311	1.33548	0.454379	0.65244	0.801707	1.44631
chr4:127370860-127371007	IMPB_01	1.30839	0.868524	1.03506	1.28286	1.30954	0.205717	0.672121	0.482938	0.384363	0.300131	0.478361	0.527942	0.163544	1.92348	0.98008	1.3963	1.5482	1.84778	0.964045	1.22497	1.86837	0.68924	0.68749	0.548781	0.620342	1.17519	0.73205	1.14584	1.15631	0.587764	0.366333	0.922406	0.463016	0.189628	0.190033	0.426324	0.332613	0.398387	1.09403	0.709224	0.358771	1.83478	0.511522	0.9297	0.502121	1.28156	0.682754	0.951402
chr4:136695333-136695414	IMPB_01	0.141336	0.33655	0.59834	0.445244	0.619022	0.167431	0.1847	0.086589	0.206699	0.202003	0.170484	0.641027	0.287651	0.665151	0.818932	0.786251	1.31203	0.268482	0.596707	1.13548	1.38982	0.338294	0.593026	0.655341	0.738994	0.421019	0.742141	1.24921	1.05801	0.267501	0.586866	0.548323	0.229894	0.216151	0.241412	0.0942578	0.237722	0.355715	0.0889333	0.284154	0.481603	0.267198	0	0.885495	0.664477	0.899954	1.30294	1.65324
chr4:139904357-139904443	IMPB_01	0.421729	1.27205	0.943969	0.602998	0.791058	0.21874	0.52614	0.195556	0.345254	0.264918	0.209169	0.0367912	0.119386	0.265596	0.423006	0.267923	0.316182	1.12237	0.689537	0.757923	0.434956	0.506777	0.663094	0.637309	0.36344	0.723631	1.12983	0.222583	0.545884	0.366503	0.210084	0.298124	0.252932	0.21615	0	0.364358	0.18878	0.296899	0.00930698	0.0452919	0.19035	0.159444	0.39923	0.463947	0.21145	0.0120977	0.505862	0.281289
chr4:143900819-143900961	IMPB_01	1.57943	0.974028	2.19338	1.47078	2.19771	0.0308085	0.576165	0.540819	0.28539	0.329651	0.464493	1.18083	0.542282	0.969375	0.934829	1.01856	1.13867	0.364142	0.203391	1.16068	1.19818	1.91833	1.37482	1.41911	0.689674	1.05353	0.258186	1.19375	1.37153	0.393127	0.482995	0.692312	0.387644	0.923772	0.522957	0.212827	0.0771073	0.463551	0.994759	0.0386518	0.737454	1.12415	0.934321	0.612738	0.613851	0.537684	1.42589	0.422849
chr4:145361785-145361967	IMPB_01	1.7823	1.20084	0.513285	1.2791	1.36917	0	0.132943	0.204437	0.0676051	0.150219	0.243598	0.183052	0	0.38598	0.653518	0.551581	0.90747	0.371639	0	0.574485	0.402468	0.449159	0.608987	0.173343	0.0629747	0.337825	0.612953	0.892349	0.514638	0.136672	0.480932	0	0.156613	0.205462	0	0.078656	0.122396	0.117125	0.124238	0	0	0.304208	0.248006	0.682098	0.481245	0.95791	0.188732	0.522028
chr4:145449608-145450880	MMSAT4	3.93634	1.85223	4.93469	3.47412	4.52419	0.716542	1.03655	1.31269	1.53074	0.98917	0.772845	1.39482	0.975268	1.97579	2.22153	1.99656	2.56827	2.17133	0.330411	2.02447	2.48906	2.50567	2.13513	2.36133	0.938972	2.99637	1.9662	3.34844	3.3311	3.4081	2.01788	2.28176	1.69229	2.9382	1.77553	1.12138	1.976	2.06514	2.95848	1.51465	2.06057	2.72011	4.21801	2.76389	1.21171	2.32502	2.23406	3.26702
chr4:145536965-145538422	MMSAT4	1.27752	0.707981	1.35508	0.914163	1.39375	0.0555482	0.117005	0.103224	0.159823	0.236983	0.180329	0.128892	0.150479	0.573623	0.573464	0.436946	0.418006	0.315499	0.00156152	0.376519	0.482515	0.536884	0.326228	0.614228	0.140597	0.740616	0.375531	0.678941	1.04144	0.35488	0.327946	0.425631	0.423704	0.551914	0.187255	0.317943	0.482251	0.395511	0.314906	0.239755	0.162015	0.80813	0.632571	0.493769	0.29181	0.582002	0.461959	0.651532
chr4:146049975-146050102	MMSAT4	4.14956	2.64613	4.20473	3.57609	2.85908	0	0	0	0.11631	0	0	0.0937929	0	0.414081	0.288769	0.149887	0.433865	0.172228	0.188846	0.0628441	0.0705865	0.0204652	0.324121	0.48958	0	0.838867	0	0.419796	0.461134	0.331908	0.312147	0.288628	0.192058	1.18773	0.0934827	0.289355	0.416208	0.389187	0.616045	0.131045	0.44973	0.596881	0.333957	1.38358	0.134957	0.168757	0.289732	0.566539
chr4:146076851-146076907	ZP3AR	3.23201	2.4958	2.74216	2.30288	4.12883	1.11704	1.57178	0.784015	0.631728	0.732407	0.908511	0.448645	1.17651	1.55862	2.5561	1.36219	1.88788	1.01731	1.93176	1.41575	2.28445	2.13476	2.52938	1.15412	1.40283	1.72066	1.23183	2.77139	1.74304	0.868088	0.761118	1.2523	1.14771	1.10756	0.739939	0.781089	1.05177	1.40551	1.07185	0.733545	1.79179	1.12565	2.36427	0.507826	1.2169	0.624139	1.90218	3.07627
chr4:146537166-146538694	MMSAT4	3.69094	1.62911	3.64148	2.96932	3.97907	0.362459	0.976396	1.17865	0.984698	1.21083	0.335742	0.810511	0.800853	2.03568	2.51001	2.0367	1.97507	1.9382	0.25317	2.05938	2.5689	2.58766	2.17103	2.45763	1.38403	3.00345	1.94558	2.38182	3.46759	2.50272	1.40847	1.46952	2.21795	2.41198	1.19485	1.22916	1.89952	2.26916	2.00358	1.40444	1.63747	3.02435	3.1911	1.82028	1.06854	1.64207	2.30885	2.47702
chr4:146584711-146584852	IMPB_01	0.861366	0.495595	0.452384	0.519275	0.82113	0	0	0.10872	0	0	0	0.0976801	0	0.172477	0.293824	0.168753	0.277992	0.095773	0	0.170763	0.0995135	0.365312	0	0	0.32811	0.351313	0.130009	0	0	0	0	0	0	0	0	0	0	0	0	0	0	0.152296	0	0.138483	0	0.473635	0	0.76004
chr4:146891695-146892283	MMSAT4	2.98884	1.21228	2.72373	2.10495	1.98587	0.416241	0.30466	0.361191	0.710211	0.144066	0.316742	0.81247	0.508561	1.13769	1.24912	1.35352	1.57145	1.25356	0.0517887	0.642055	1.83079	0.942208	0.886233	1.69656	0.28307	1.42403	1.05932	2.07522	2.87988	1.3305	1.05032	1.04998	1.23352	1.63476	0.654821	0.613784	1.01003	1.38002	1.07422	1.03286	1.16377	2.14815	2.34463	1.57592	1.1872	1.04386	1.53253	1.89146
chr4:147258665-147259375	MMSAT4	1.1139	0.876333	1.54007	1.17854	1.38134	0.0212579	0.138381	0.157844	0.143849	0.127601	0.0191937	0.357786	0.167218	0.531654	0.8108	0.661143	0.652423	0.548634	0.0838076	0.466928	0.965866	0.698431	0.468086	0.831925	0.222408	1.51193	0.53228	0.943069	1.45181	0.452791	0.548681	0.53918	0.336335	0.873097	0.555092	0.341723	0.513349	0.53449	0.726506	0.366829	0.527752	1.17787	1.01465	0.916496	0.572119	0.701548	0.928196	0.928799
chr4:147390585-147392456	MMSAT4	0.983871	0.674287	1.91969	0.953776	1.09839	0.0216285	0.082093	0.139603	0.139419	0.163844	0.0773982	0.264579	0.140619	0.632711	0.603807	0.537009	0.731145	0.563726	0.0656736	0.375124	0.865963	0.641285	0.799908	0.889878	0.287925	0.804977	0.381279	0.759219	1.05814	0.654631	0.468739	0.562581	0.384925	0.675693	0.41432	0.365361	0.563462	0.761231	0.425995	0.411938	0.406028	0.899189	1.39958	0.790223	0.387971	0.679858	0.82694	1.06523
chr4:147512486-147515105	MMSAT4	2.05402	1.10735	2.35343	1.73912	1.80882	0.339279	0.390329	0.452441	0.765378	0.444568	0.182066	0.648727	0.354151	0.851893	0.894058	0.813982	0.974495	0.965184	0.0829365	0.699514	1.08962	0.925021	0.805737	1.06367	0.272156	1.37981	0.701783	1.33067	1.47229	1.23294	1.02646	1.21352	1.08062	1.63768	0.704881	0.778632	1.20408	1.25305	1.21345	0.82912	1.14509	1.28583	1.64512	1.11581	0.394895	0.694164	0.874926	1.0749
chr4:147583202-147584407	MMSAT4	2.46944	1.54399	2.88032	1.71709	2.28018	0.254282	0.533352	0.525168	0.646917	0.415455	0.239213	0.356143	0.388153	1.31405	1.60983	1.13934	1.33574	1.08412	0.179686	1.09793	1.53471	1.4712	1.08705	1.64153	0.924256	2.16887	1.5419	2.36013	2.29958	0.891026	0.586145	1.18406	0.814811	1.52405	0.921103	0.819199	0.876772	1.08069	0.946183	0.707644	0.7083	1.51095	2.08065	1.59809	0.873282	1.53659	1.57345	1.52405
chr4:147826051-147826791	MMSAT4	6.73623	2.54189	8.60793	6.49301	6.89397	2.14757	2.51325	2.10145	2.31321	2.73716	1.49514	3.18102	2.01158	3.55427	3.33887	2.62068	3.43147	2.92558	2.48465	2.62627	4.41692	3.79055	3.19283	4.03083	2.38299	3.93003	4.20249	4.33996	7.23404	5.5748	4.19687	3.74813	3.54397	5.18186	3.4814	2.55655	2.67219	4.02967	3.43606	3.01305	3.13977	3.96296	3.36866	3.2967	1.67099	3.00588	2.71258	3.90468
chr4:152443918-152444000	IMPB_01	2.378	1.08413	1.26982	0.581666	2.04266	0.469476	1.03149	0.41019	0.30316	0.520366	0.115224	0.208818	0.555618	0.88742	1.06017	1.34313	0.729712	0.923416	0.461526	0.592116	0.724823	0.718817	0.37681	0.62066	0.21501	0.403745	0.60094	0.776644	0.515817	0.0254717	0.17541	0.475405	0.271322	0.245133	0.0539391	0.135783	0.187835	0	0.190339	0.544105	0.181065	1.00332	0	0.396009	0.871847	0.131897	1.08834	0.377589
chr4:152444104-152444188	IMPB_01	1.22561	2.01818	0.607314	1.59833	0.788747	0.21874	0.325417	0.434088	0.406649	0.702818	0.1817	0.516192	0.4278	0.795919	0.741559	1.12137	1.11295	0.911806	1.5737	1.14812	0.806797	1.04513	1.0066	1.40237	0.990968	0.494792	0.825916	0.947162	1.84266	0.18988	0.0271468	0.158933	0	0.110648	0.396297	0.0681686	0.37756	0	0.219157	0.497426	0.276511	1.12419	0	0.559187	0.595422	0.506293	0.130679	0.303904
chr4:154050324-154050404	IMPB_01	1.37365	1.64757	0.894589	1.70183	1.49505	0.803769	0.382395	0.306962	0.437266	0	1.37639	0.576882	0.4278	1.44479	0.744144	0.616763	1.59957	1.62183	2.19269	2.3814	1.60724	1.91579	0.889762	2.17629	1.63786	0.924124	2.08566	1.25426	1.53098	0.419092	0.605164	0.225148	0.603589	0.815789	0.401562	0.789326	0.993455	0	0.2001	0.435986	1.01774	1.99445	0.278644	0.599513	0.862562	1.28048	0.585592	2.55557
chr4:154776824-154776903	IMPB_01	1.14463	0.36377	0.761282	0.941958	0.952849	0.0941413	0.364715	0.518079	0.370218	0.667973	0.1909	0.336896	1.12641	1.52981	1.3054	1.17942	1.41361	1.78381	2.24729	1.33023	1.43853	1.43972	1.2381	1.39852	0.912702	1.63213	2.20795	1.83897	1.06848	0.240352	0.399004	0.42372	0.521552	0.415794	0.312352	0.489261	0.296312	0.637522	0.64587	0.0582696	0.38081	1.35579	0.157587	1.04425	0.711771	0.626739	0.699673	1.04206
chr4:155052935-155053183	IMPB_01	0.713225	0.657415	0.121219	0.410069	0.300745	0.328971	0.245766	0.232847	0.219011	0	0.15972	0.490759	0.256163	0.462149	0.386054	0.989727	1.05027	0.72345	0.612041	0.803984	0.698128	0.673484	0.117764	0.528127	0.630602	0.502862	0.561098	0.801501	0.236138	0.409657	0	0.232243	0.0325534	0.28322	0.217771	0	0	0.131293	0.185577	0	0.202655	0.320267	0.163351	0.374836	0.699167	0.37401	0.412311	0.703833
chr4:17644616-17644682	IMPB_01	0.351468	0.725985	0.591546	0.208231	0.636687	0.169026	0	0.297661	0.42213	0.20712	0.1817	0.397608	0.350018	0.967084	1.21042	1.15719	0.536849	0.802364	0.175011	0.13302	0.621851	0.665781	0.229553	1.07126	1.04187	0.475205	0.123244	1.09363	1.68177	1.25442	0.849894	1.02693	0.938853	1.13599	1.03743	0.441932	0.700774	0.954602	0.2001	1.62037	0.87698	1.29359	1.14512	0.84885	0.782315	1.12533	1.22897	0.357017
chr4:19688449-19688692	IMPB_01	1.1116	0.736781	0.931551	0.942652	0.998533	0.260125	0.570013	0.120656	0.176047	0.141487	0.514128	0.176927	0.447165	0.57306	0.493147	0.941545	0.895723	0.216669	0.62317	0.620219	0.82683	0.389865	0.832642	0.900351	0.155212	0.284776	0.33825	0.768481	0.136756	0.0375072	0.103225	0	0.136977	0.439353	0.319008	0.195061	0.297542	0	0.125989	0.283426	0.120633	0.527014	0.207009	0.129266	0.310519	0.45975	0.259337	0.169956
chr4:21829329-21829372	IMPB_01	0.973855	0.621035	0.751624	0.692096	0.653417	0.610359	0.506842	0.14883	0.0523628	0.3179	0.528207	0.251046	0.6417	1.67955	0.559427	0.763503	0.955733	0.825152	0.807048	1.26836	1.03898	0.795406	0.351223	0.364168	0.91586	0.351499	1.42601	1.38583	0.621542	0.18988	0.493596	0	0.26062	0.381958	0	0.473482	0.38195	0	0.2001	0.852384	0.562307	0.812252	0.666113	1.03147	0.413363	1.37355	0.945015	0.759991
chr4:23231057-23231243	IMPB_01	1.67267	0.584266	1.31047	0.689529	1.52383	0	0.16484	0.0136027	0.294273	0.508954	0.175971	0.543301	0.313951	0.783865	1.11776	1.51917	0.443036	1.49877	1.56073	1.15137	0.881902	0.820527	0.634246	1.07968	1.20208	1.00505	1.01185	0.396872	0.92338	0.808573	0.162207	0.351457	0.334932	0.0894712	0.341676	0.333511	0.380605	0.616698	0.2399	0.240826	0.471129	0.870738	0.742528	0.79939	0.344996	0.916033	0.875611	0.594262
chr4:28176783-28176838	CENSAT_MC	0.451845	0.283299	0	0.284883	0.144852	1.61936	2.44209	1.85829	2.09274	1.5077	3.31511	1.74736	2.48963	2.35797	3.04489	2.36782	3.29113	3.05915	1.87457	2.98841	2.95967	2.45847	2.8505	2.73522	2.42477	4.33187	3.02465	3.02739	3.74535	2.92251	3.46399	2.52294	2.33518	3.24315	2.47149	1.18409	1.95809	2.15452	2.66229	3.47378	2.36597	2.39311	4.60331	2.63522	2.57366	2.83966	2.71485	3.67792
chr4:32356863-32356943	IMPB_01	1.50841	0.497055	1.30074	1.34339	1.24518	0.38276	0.36939	0.148606	0.134359	0	0.336231	0.074448	0.131014	0.424493	1.28384	0.588744	0.760943	1.27053	1.09374	1.38978	1.25787	0.226028	0.733809	0.374366	0.283935	1.2975	0.59133	0.073592	0.537662	0.363119	0	0.21191	0.321694	0	0	0.31812	0	0	0	0.17705	0.19035	0.27899	0.580624	0.260327	0.670341	1.06744	0.522875	0.249798
chr4:32356985-32357065	IMPB_01	0.431082	0.548689	1.00355	0.866266	0.603159	0.626067	0.0415575	0.188528	0.29878	0.354711	0.235732	0.223344	0.2139	0.986084	0.996698	0.343476	0.842354	1.07659	1.28155	1.4019	1.47087	0.265003	0.586406	0.978813	0.596496	0.547621	0.078844	0.352416	0.949981	0.145136	0.160061	0.177471	0.207714	0.597489	0.046558	0.172978	0.347238	0	0.442721	0.0309837	0.0428287	0.424217	0.269637	0.46659	0.914563	0.653568	0.11324	0
chr4:3390641-3390737	IMPB_01	1.79685	0.852356	2.5017	2.17756	2.33313	0.12532	1.41975	0.765854	0.904362	0.0970858	0.946365	1.02356	1.21886	1.13423	1.38741	1.6793	0.986783	0.542808	0.570719	1.00045	1.54907	0.692968	1.94869	1.29066	0.525283	1.75799	0.771944	1.42698	0.854597	0.561777	0	0.320014	0.430903	0.670855	0.845339	0.205453	0.420822	0.246451	0.783655	0.800461	0.957957	0.66296	1.26024	0.402366	0.590046	0.90858	0.604399	0.765309
chr4:34930003-34930082	IMPB_01	0.409464	1.0401	1.18243	0.550892	1.07826	0	0	0	0	0	0	0	0	0	0	0	0	0	0.146211	0	0	0	0.0378415	0	0	0	0	0	0	0	0	0	0	0	0	0.0877277	0	0	0	0	0	0	0	0	0	0	0.203249	0
chr4:34930641-34930753	IMPB_01	0.457529	0.760673	1.61222	1.27237	0.542586	0.201162	0	0.253808	0	0	0	0.161193	0.0133688	0.0595061	0.0848686	0.206692	0.0929893	0	0	0	0	0	0	0.46057	0	0.24896	0	0	0.23239	0	0	0	0	0	0	0.0964131	0	0	0	0	0	0	0	0.21224	0.110109	0.113329	0.188732	0.25337
chr4:39673656-39673799	IMPB_01	0.653859	0.460016	0.658155	0.717872	1.17131	0.214151	0.392634	0.115525	0.673072	0	0.0813204	0.278634	0.354506	1.14907	1.16709	0.866193	1.15663	1.23638	1.29753	0.372094	1.24248	0.910324	0.394769	0.665088	0.01603	0.476976	0.381814	0.27346	0.755722	0	0.762973	0.177819	0.389546	0.66799	0.159167	0.697407	0.37756	0.999257	0.50095	0.355071	0.962659	0.251483	0.325131	0.0703055	0.695792	0.538289	0.139297	0
chr4:55537292-55537353	IMPB_01	0.7011	0.940149	0.662913	0.274333	0.437093	0.218739	0	0.14639	0.14068	0	0	0.485078	0.0841574	0.688108	1.54815	0.262437	0.592729	0.628872	0.284073	0.939886	0.96447	0.848165	0.135714	0.46057	0.41679	0.47335	0.455615	0.560257	0	0.108948	0.17541	0	0	0.0248041	0	0.31812	0.18878	0	0.173857	0.0435369	0.0904943	0	0.262832	0.0591489	0.256992	0.218282	0.556537	0.752171
chr4:56279160-56279325	IMPB_01	1.14749	1.05007	1.31936	0.698271	1.06389	0.100753	0.167909	0.448042	0.243901	0.765806	0.570435	0.537995	0.0922097	0.80386	0.981609	0.795132	1.24919	1.17407	1.06511	1.3817	0.728087	0.781765	0.95842	0.501042	0.640057	0.242504	0.92335	0.518665	0.18577	0.486807	0.171158	0.193755	0.0379447	0.1572	0	0.54851	0.401587	0.302395	0.185648	0.219972	0.276916	0.660125	0.257077	0.508029	0.431975	0.369669	0.359746	0.595754
chr4:62191178-62192195	MMSAT4	11.1964	4.40148	11.4951	7.78306	9.97205	4.46277	4.7398	6.28934	6.27657	3.5266	3.7254	4.41412	4.8814	4.7817	5.02081	4.0958	4.27953	3.62925	4.68808	4.291	5.83989	5.90989	5.67785	6.90821	3.82332	6.24861	6.50035	5.81077	6.70308	8.21443	6.95249	6.7595	6.29313	7.4504	3.85949	3.04095	6.03558	5.9514	5.2795	3.60879	5.74696	5.00616	4.58326	4.19512	3.02796	3.91806	3.26515	4.13699
chr4:63602060-63602341	IMPB_01	0.592098	0.450196	1.06555	0.482679	0.383792	0.201602	0.0532399	0.0291304	0.18527	0	0.0420403	0.00794819	0.0251199	0.275887	0.739289	0.483897	0.770486	0.402003	0.742262	0.45351	0.492699	0.25211	0.230779	0.201599	0.142387	0.163906	0.386504	0.356128	0.128187	0.160699	0.24907	0	0.00234534	0.0492299	0	0	0.0759152	0	0.361033	0.147437	0.138516	0.151917	0.11128	0.256048	0.134636	0.170302	0	0.0171318
chr4:8316717-8316812	IMPB_01	1.77585	2.22429	1.73368	3.23519	3.09322	0.407548	0.554089	0.570254	0.765777	0.654127	0.730635	0.826675	0.763291	1.67768	2.39299	1.83791	1.78117	0.925966	1.48749	1.29103	0.732781	0.738569	2.04307	2.3442	0.202544	0.956365	1.34024	0.909457	0.804875	1.39522	1.44749	1.14319	1.07728	0.914462	1.22766	0.351607	0.983643	1.09975	1.56699	0.980362	0.849777	1.19555	1.49959	1.29342	1.37963	0.186177	0.926557	0.858676
chr4:86297954-86298190	IMPB_01	3.09653	2.03915	2.88322	2.72569	2.2084	0.620841	0.973764	0.953939	1.05602	1.17029	1.59287	1.35444	0.73542	1.46427	2.61683	1.95867	1.95908	1.99955	1.02803	1.44943	2.98278	1.64979	1.26859	2.0013	1.25685	1.98922	1.60881	1.8177	2.24291	1.06982	1.5284	1.54856	1.35117	0.757433	0.785543	1.177	0.969176	1.41083	1.98955	1.55678	2.08659	1.61407	0.909397	1.23232	0.48801	1.40864	0.768813	1.20766
chr4:94438747-94438819	IMPB_01	0.230967	0.680016	0.576088	0.71089	0.425089	0.437481	0.253959	0	0.140681	0.207119	0.0227125	0.385159	0	0.893315	1.53026	1.1509	1.32982	0.539156	1.77962	1.30437	0.861767	0.22728	0.198021	0.108745	0.652197	0.597689	1.21055	0.797767	1.12207	0	0.114504	0.21191	0.226586	0	0.465581	0.0596475	0.755119	0.276546	0.2001	0.140165	0.306718	0.57228	0	0.854745	0.473686	0.61258	0.895013	0.485897
chr5:101516256-101516408	IMPB_01	0.930292	0.558015	0.967771	0.222139	0.521982	0.0115126	0.0789821	0	0	0	0.0131125	0	0.0703618	0.559614	0.240321	0.454077	0.213152	0.0932618	0	0.365814	0.311902	0.130576	0	0.00909	0	0.0212926	0.127084	0.242868	0.186523	0.14241	0.00807809	0.16308	0.0596345	0.415167	0.268015	0.0983658	0.0211136	0.201887	0	0.0337793	0.325664	0.0646794	0.205712	0.335085	0.162266	0.288787	0.312952	0.473367
chr5:104583044-104583193	MMSAT4	6.93214	3.08089	10.0497	5.45387	7.11385	1.62937	2.28437	2.24753	2.49593	3.01811	2.06701	1.01541	1.17148	4.55535	3.53279	2.44238	3.30334	3.43332	2.79369	2.48995	4.00877	4.50788	4.41994	4.10673	3.35638	5.47111	4.25897	7.12329	5.87878	3.05871	2.2507	3.54777	2.97863	5.11115	1.51549	1.32903	2.60864	2.90696	2.92874	2.13186	2.96204	4.89512	4.40279	2.73377	1.95568	2.73197	3.96752	2.01992
chr5:104751022-104751163	MMSAT4	5.70164	3.02158	6.82622	5.74523	4.86365	1.36348	1.99368	2.26764	2.22838	2.70765	1.00516	2.07086	1.50345	3.63181	3.89306	2.98298	3.8259	2.84297	2.78039	2.60152	3.37688	2.68953	3.6997	4.46386	2.14581	5.64562	5.04335	2.01027	3.90311	3.03737	2.47763	2.30201	3.47023	4.38804	3.77253	1.16643	3.22121	3.17593	2.39296	1.7593	2.26858	4.53415	3.90271	1.56045	1.47676	1.75728	1.80577	2.97571
chr5:108064054-108064149	IMPB_01	1.4326	0.880148	1.87812	2.08965	2.87979	0.52362	0.676524	0.189562	1.20565	0.197486	0.537457	0.479921	0.418795	1.15853	1.52239	1.73372	1.54217	1.82192	1.62221	1.49406	1.11009	1.92483	0.475405	1.30906	0.976058	1.55114	1.43361	1.22026	1.17345	0.18988	0.760715	0.68079	0.242856	0.648349	0.512138	0.440433	0.480893	0	0.558174	0.508786	0.809682	0.604579	1.08401	1.0231	0.130954	1.05991	0.598995	0.774611
chr5:108064174-108064408	IMPB_01	2.42151	1.21025	2.20905	2.49524	1.97176	0.302862	0.630124	0.173863	0.90893	0.547147	1.3387	0.718498	0.902796	1.53926	1.57939	1.27053	2.05566	1.09437	1.24206	1.75392	1.82883	0.573252	1.07625	2.20571	0.572988	1.14566	1.88866	1.08394	1.11138	0.95606	0.803886	0.843063	0.673281	0.430373	0.740911	0.713064	0.334251	0.991479	0.702122	0.528155	0.867358	1.59028	1.05235	1.19513	0.476134	0.880164	0.897619	0.814153
chr5:109478040-109478182	MMSAT4	2.6953	1.56137	3.16008	1.88408	3.87939	0.26186	0.430509	0.419009	0.729304	0.719142	0.536148	0.258198	0.436956	1.41102	1.01139	0.946942	1.38348	0.643614	0.219396	0.747553	0.89085	0.956672	0.092308	1.51154	0.424442	2.32966	0.454143	1.43636	1.01311	1.3306	1.16725	1.36012	1.21164	2.27066	0.681977	0.771587	1.20713	1.03104	2.59263	1.38906	0.693203	1.72912	1.94903	1.75752	0.95538	1.40063	0.628327	1.48257
chr5:109478807-109479091	MMSAT4	2.74215	1.75953	2.07783	3.09222	2.04348	0.00830609	0.0104056	0.287084	0.698094	0.324531	0	0.59762	0.216913	1.12554	1.362	0.907311	0.97701	0.887954	0.0388225	0.548487	1.0349	1.05398	0.348183	1.38585	0.0557089	1.69334	0.500196	2.19784	2.15032	1.41081	1.3606	1.66736	1.58653	3.15257	1.09989	0.562999	1.19715	1.8237	2.3801	0.830891	1.33347	1.177	2.62774	2.1909	0.575517	1.32005	1.44808	1.80372
chr5:109675656-109676634	MMSAT4	2.67564	1.53403	2.85389	2.20745	2.41084	0.405467	0.899057	0.820104	1.17788	0.884622	0.397657	0.880826	0.844478	1.66436	1.69925	1.23202	2.00759	1.86914	0.651856	1.4721	1.69661	2.11886	1.54921	2.14521	1.06823	2.13579	2.45421	2.32705	1.75137	1.52574	1.25143	1.27849	1.34084	1.63937	1.29703	0.768254	1.26605	1.18132	1.32325	0.789895	1.60103	1.82168	1.95256	1.36667	0.749788	0.831944	1.24009	1.9213
chr5:109736478-109736708	MMSAT4	7.69674	2.08073	4.90264	3.9172	3.84285	0.585964	1.36906	0.856743	1.96992	1.79398	0.485855	1.40298	0.975583	2.64673	2.0864	1.92465	2.2796	2.16409	1.76456	2.76631	3.03405	1.8136	3.03131	2.93178	2.23775	3.43071	2.58794	3.24998	4.65521	1.95507	0.988357	0.582194	1.66165	1.69035	1.17509	1.46675	1.68999	1.81051	0.965615	1.81987	1.10819	3.31397	2.15708	2.30211	1.38116	2.36712	2.40763	2.62561
chr5:109737069-109737383	MMSAT4	2.75271	2.11194	3.01386	1.85658	3.035	0.381722	0.33323	0.54887	0.478148	0.358859	0.115732	0.57606	0.341286	1.17871	1.64282	1.39454	1.34632	1.32247	0.214061	0.44906	2.33159	1.01425	1.45659	1.91499	1.33121	1.15818	1.41669	0.909044	2.40103	0.850896	0.44858	0.738836	0.356357	1.06058	0.883714	0.168178	0.63548	0.424487	0.622569	0.395261	0.540856	1.3266	1.20175	2.3682	0.792867	0.953403	1.03133	0.983519
chr5:109834277-109834418	MMSAT4	2.18533	2.96004	3.17173	4.1137	3.89107	0.546512	1.12641	1.36906	1.56276	0.586339	0.79382	1.06511	1.36893	1.75112	1.41643	1.82446	1.29753	1.76552	0.577265	0.961353	2.35069	1.63345	2.58162	1.94181	2.85664	2.64273	2.50071	2.63325	3.33446	1.11648	1.27506	1.23667	1.11154	1.54953	1.50571	1.26308	1.1608	0.920394	1.18346	1.56466	1.25988	2.37811	1.48577	1.59387	1.55515	1.05348	1.07342	2.3771
chr5:109882015-109882405	MMSAT4	5.96633	1.89582	4.51037	5.13567	3.65109	0.623647	0.922468	1.7303	1.20143	1.17005	0.178906	1.32371	1.60907	1.74668	1.96384	1.48834	1.97803	1.82284	0.444345	1.38491	2.55892	2.00211	2.12199	2.05144	0.565891	3.18356	2.46568	2.90062	4.89246	2.82211	2.07962	1.96278	1.6823	2.48523	1.31915	1.29269	1.66707	2.50514	2.13144	1.2526	1.94713	1.72577	2.8609	1.63373	1.85588	1.60469	2.27178	2.1606
chr5:109883107-109883239	MMSAT4	6.33238	1.62432	4.9677	5.12279	5.93514	0.349652	1.24089	1.27297	1.53501	1.5739	0.622194	1.18119	1.49578	2.58505	1.90636	1.75052	2.26249	0.883641	0.133923	1.66288	1.80451	2.10482	1.75422	1.73776	1.14448	4.0279	1.75912	4.03482	2.55823	2.28591	2.6069	1.03065	1.93644	3.44464	0.503117	1.4628	1.44874	1.4333	3.50449	2.3085	1.72068	1.2113	2.50241	1.01683	1.75041	2.53582	2.41944	2.08625
chr5:110009472-110009862	MMSAT4	2.00932	0.584412	1.45328	1.00458	1.1601	0.0280436	0.131184	0.169056	0.214682	0.125334	0.0708164	0.2033	0.0394892	0.564725	0.458027	0.227997	0.340806	0.106285	0	0.396683	0.336035	0.348328	0.206378	0.353101	0.170978	0.882702	0.54277	0.78658	0.73536	0.166037	0.542422	0.480241	0.302114	0.166811	0.0769997	0.257349	0.200881	0.27209	0.156987	0.167517	0.0995677	0.201669	1.05473	0.615973	0.158105	0.262474	0.627578	0.365749
chr5:110009892-110010031	MMSAT4	3.06661	1.29842	1.54974	1.2949	2.00414	0.165235	0.228547	0.934747	0.700513	0.84194	0.432684	0.51948	0.827925	0.128752	0.523451	0.712107	0.293441	0.436062	0.0780619	0.925422	0.477475	0.749557	0.357353	0.722367	0.987894	0.714538	1.52995	1.44966	0.804258	0.64346	0.849258	0.78802	0.8738	0.736941	0.684972	0.450859	0.631531	0.433112	0.925558	1.09038	0.438295	0.699838	1.46299	1.48398	0.927872	0.713912	0.337849	0.417363
chr5:110046120-110046255	MMSAT4	2.41386	1.35226	4.64626	3.12024	3.40961	0.2155	0.250622	0.827936	0.522203	0.0630706	0.208619	0.87785	0.212316	0.844542	0.986617	0.967995	1.36182	2.22999	0.189291	0.975962	0.781188	0.329042	0.47015	1.65645	0.294837	2.25867	0.465735	1.37514	2.70109	1.81172	1.7514	0.8051	1.23908	1.5992	0.691473	1.10086	0.855419	2.29221	1.12788	0.914152	1.82782	1.0726	2.80124	0.900726	1.11023	1.13882	0.221341	1.41496
chr5:110046369-110046596	MMSAT4	1.08184	0.730318	1.38795	1.43368	1.37019	0	0.667138	0.252421	0.502714	0.432518	0.398623	0.162341	0.29588	0.73311	1.4319	0.764387	0.731409	0.857566	0.553656	0.681525	0.758103	1.097	1.0545	1.07642	0.567286	1.16456	1.26939	1.73198	0.952151	0.648322	0.518496	0.852157	0.169877	0.824451	0.106653	0.346146	0.549707	0.523197	0.657523	1.08577	0.616487	0.931169	1.19407	0.35247	0.620647	0.413327	0.980601	0.559147
chr5:110047041-110047271	MMSAT4	2.11226	1.05398	1.65972	2.00827	1.60471	0.30813	0	0.203832	0.61424	0.344021	0.16827	0.552244	0.25203	1.14438	1.63851	1.56059	1.36451	1.52666	0	0.729315	1.10679	0.574198	1.20132	1.58909	0.667706	1.56925	1.35223	1.28739	1.159	1.2888	0.931912	0.548115	0.859132	1.51651	0.19939	0.76208	0.708335	0.751644	0.87949	0.458021	1.09108	1.12036	1.64302	1.5741	0.665293	0.657576	1.0995	1.58063
chr5:110047545-110047683	MMSAT4	4.29492	1.92408	6.65767	4.75925	5.10989	1.87017	1.77056	2.30373	2.31965	3.30823	1.28244	1.73694	2.41811	1.85399	3.17955	2.00443	2.34106	3.75844	4.07299	1.59821	2.01215	3.4032	2.27113	3.36917	3.15734	3.1872	4.34058	5.00059	2.7872	2.55943	1.82899	1.68727	2.62014	2.65905	2.93687	1.66201	1.83097	1.59227	1.52094	1.46139	1.76328	2.33009	2.89268	1.90534	1.6541	1.19851	3.18335	2.9318
chr5:119523603-119523840	IMPB_01	1.12322	1.22203	1.18984	1.14212	0.644296	0.167978	0.284988	0.25433	0.169796	0.269573	0.356459	0.0400511	0.141697	2.01173	0.647999	0.717334	0.752131	0.947848	1.09592	1.1422	1.52126	0.190409	0.752301	0.66562	0	0.00420186	0.565533	0.424567	0	0.609761	0.546953	0.189557	0.311543	0.230423	0.055264	0.342216	0.313205	0.136253	0.598595	0.0373523	0.152601	0.437742	0	0.224777	0.345721	0.581104	0.367944	0.455411
chr5:119610310-119610419	IMPB_01	1.18465	0.296227	0.524464	0.467088	0.482571	0	0	0	0	0	0	0	0.0196239	0.430653	0.663423	0.644081	0.582504	0.243981	0.340892	0.504022	0.135859	0.496371	0.508436	0.23028	0.670983	0.148462	0.477403	0.238337	0.573567	0.00862431	0	0	0	0	0	0	0	0	0	0	0	0	0.295845	0.477016	0.262713	0.288219	0.526296	0.395159
chr5:125775249-125775328	IMPB_01	1.03753	1.27046	0.52074	0.703132	0.786717	0.248465	0.486288	0	0.14068	0.445706	0.548598	0.513538	0	0.228136	0.330789	0.151975	0	0.319554	0.292496	0.3856	0.244954	0.209362	0.227412	0.294411	0.427306	0	0.870687	0.166153	0	0.0168248	0	0.372778	0.287891	0.525227	0	0.185235	0	0	0.261055	0	0.0505994	0	0.18242	0.303584	0.290541	0	0.386008	0.202055
chr5:131545885-131546224	ZP3AR	2.12298	1.29824	1.50859	1.73598	3.4189	1.16846	0.478911	0.758084	1.28079	0.795506	0.623195	1.23316	1.28829	1.60775	1.84701	1.23456	1.94508	1.67567	1.64318	1.38595	1.33404	1.17861	1.15643	0.728606	1.6485	1.40434	1.73787	0.673654	0.914048	0.789493	1.13758	1.08796	0.956735	0.97262	1.30251	0.690191	1.67211	0.721533	0.578363	1.10647	1.05375	1.74134	0.704403	0.967085	0.931729	1.01097	1.41137	1.00197
chr5:132766322-132766676	ZP3AR	1.66664	1.05187	1.80488	1.8161	2.18761	0.555456	0.671468	0.783254	0.638132	0.786948	0.679715	0.740986	0.975163	0.978816	1.46935	1.04816	1.66369	1.52662	1.36565	0.786108	1.14981	1.07738	1.07114	0.951183	0.9218	1.05685	1.61152	0.752685	1.37736	0.526228	0.864139	0.751122	0.441321	0.254585	0.561502	0.947545	0.73783	1.13659	0.62628	0.708746	0.982143	0.603432	0.390182	1.01972	1.22191	1.21211	0.908792	0.492388
chr5:133065138-133065318	IMPB_01	0.480664	0.796514	0.191686	0.368594	0.416295	0.0449632	0.0902971	0.138908	0.158129	0.306087	0.0656139	0	0	0.564455	0.439708	0.433922	0.93844	1.07775	0.84021	0.478534	1.21797	0.248088	0.139066	0.566775	0.388985	0.0193636	0.187255	0.285592	0.841852	0.37975	0.30599	0.103582	0.396429	0.450225	0.197871	0.223568	0.304146	0.563505	0.2001	0.568552	0.206248	0.0316213	0.0468256	0.220494	0.174183	0.0832237	0	0
chr5:134040841-134041271	ZP3AR	2.05379	0.953213	1.42936	1.76226	1.61486	0.933365	0.766331	0.997402	1.30923	0.500503	1.13458	0.584784	0.561695	1.14033	0.880564	1.15497	1.02428	1.04652	1.25951	1.05907	1.34589	0.812034	1.71551	0.674535	0.92143	1.16355	1.16928	1.10382	0.626968	0.536114	1.01079	0.276419	0.446876	0.610622	0.631781	0.513599	0.873218	0.620495	0.671916	0.934285	0.99229	1.37005	0.509062	0.687492	0.445772	0.947177	0.961635	0.616863
chr5:134107129-134107568	ZP3AR	1.60353	1.3724	2.21808	2.13025	1.9878	1.58405	0.557595	1.24091	0.843297	1.12495	0.939552	1.0167	1.03492	1.08184	1.66318	1.29215	1.57704	1.08614	1.23383	1.42177	1.95406	0.890561	2.11609	1.41316	1.3148	1.25764	1.36316	1.2148	1.91638	0.750939	0.52623	0.250472	0.589391	0.353467	0.608251	0.525425	1.24621	0.993644	0.823106	0.830849	0.848672	0.691537	1.05342	1.05145	1.67894	0.958683	0.947372	0.603352
chr5:134108208-134108760	ZP3AR	1.05307	1.22139	2.14969	1.21079	1.33926	1.05951	0.796597	0.628081	0.943197	0.807497	0.877238	0.667969	1.07213	1.49336	0.812349	1.06008	1.34411	1.16257	0.993537	0.770587	1.22491	0.83894	1.04502	1.38972	1.2199	1.16803	1.26938	0.449586	0.735556	0.360028	0.563374	0.699187	0.52053	0.376074	0.366898	0.590374	1.10717	0.695798	0.474644	0.716443	0.858591	1.00084	0.555408	0.36335	0.870016	1.04376	0.969206	0.607045
chr5:134510257-134510563	ZP3AR	2.3208	1.37345	2.07963	1.669	1.71915	1.06167	0.844914	1.42026	1.14424	0.753	1.19352	0.612432	0.69064	1.36365	1.04839	1.2976	1.27712	1.22305	0.953895	1.19025	1.40893	0.66818	1.34363	1.82281	1.08952	0.644887	1.16516	0.703183	1.35267	0.455953	1.16702	1.09259	0.733003	0.56005	0.18666	0.903929	1.25545	0.803998	0.429258	1	1.04013	1.34654	0.683264	0.566429	0.976254	0.972896	0.697751	0.412924
chr5:134844001-134844532	ZP3AR	1.93826	0.605372	2.58209	1.48121	1.46682	0.402329	0.485534	0.648021	0.888954	0.710626	0.654346	0.490729	1.27178	0.78482	1.3153	0.815828	0.985495	1.30149	1.21123	0.865197	0.664305	0.992631	1.07451	1.62597	1.28016	1.26006	0.865225	1.32654	1.05873	0.844021	0.850582	0.467026	1.07945	0.610066	0.507229	0.832137	0.446286	0.61772	0.433524	0.562182	0.774363	0.917961	0.504333	0.353296	0.525525	0.612975	0.315171	0.509451
chr5:135662926-135663007	IMPB_01	0.352426	0.544394	0.525018	1.2068	0.536921	0	0	0.14883	0.338765	0	0.255726	0	0.0686593	0.323125	0.295139	0.630349	0.685639	0.29667	0.672128	0.555086	0.469806	0.664982	0.22996	0.0966607	0.0900451	0.199783	0.39422	0.27346	0.631244	0.18988	0.00216556	0	0	0	0.0172437	0	0.18878	0	0	0.0983611	0	0.236362	0	0.42448	0.1058	0.336462	0.311201	0.25337
chr5:135754137-135754710	ZP3AR	1.0575	0.775234	1.25394	1.30344	1.08455	0.712602	0.709143	0.780182	0.711639	0.814772	0.687487	0.523315	0.634635	0.806003	0.60872	0.70739	0.785974	1.01992	0.890456	0.611257	0.82759	0.623428	1.30566	0.793378	0.457468	0.359145	0.704106	0.432778	0.388497	0.663796	0.462705	0.546136	0.375563	0.579477	0.456236	0.20862	0.862523	0.439749	0.522741	0.868919	0.426266	0.547237	0.51212	0.412444	0.383445	0.408959	0.46734	0.346919
chr5:136095927-136096297	ZP3AR	1.26808	0.702686	0.734898	1.39786	1.27896	0.572233	0.457722	0.542224	0.918791	0.32397	0.722961	0.825868	0.638226	0.68901	1.30268	0.647617	1.07883	0.657122	0.864002	1.09153	1.35143	0.696987	0.863866	0.875137	0.863346	0.481704	0.598757	1.01162	0.595471	0.432653	0.244626	0.531971	0.71044	0.439701	0.208882	0.528333	0.829102	0.14245	0.562404	0.32683	0.916658	1.40691	0.218975	0.234015	0.491502	0.721377	0.658208	0.297879
chr5:136143703-136143975	ZP3AR	1.86834	1.23478	1.25267	1.33157	1.40616	1.48116	1.00277	0.985462	0.824547	0.790794	1.0118	1.20417	0.835593	1.69114	1.66956	1.42923	1.73817	1.03091	1.48687	0.920894	1.5762	1.46792	0.989145	2.18663	1.58732	1.01763	1.21193	1.11374	1.52117	0.869884	0.956961	0.65061	0.966401	0.520211	0.577696	0.215784	1.17322	0.801025	0.350175	1.40235	0.656171	0.507921	0.905309	0.817906	0.229	0.732718	1.15786	0.69801
chr5:137088559-137089052	ZP3AR	1.86197	1.07411	2.44902	2.66093	1.84757	1.11306	0.532332	1.23392	1.19567	1.13273	0.789975	0.868608	0.857942	1.37681	1.45267	1.15205	1.47824	1.89007	1.45826	1.20534	1.76955	1.0537	1.71075	1.72424	1.74031	1.20648	1.71868	1.24853	1.22436	0.898977	0.736845	0.945993	0.722402	0.646139	0.669941	0.909541	1.15183	0.576045	0.560916	0.850461	1.3776	1.25479	0.884565	0.817323	1.65244	1.44819	1.35107	1.65931
chr5:137157714-137158291	ZP3AR	1.56112	0.699519	1.18031	1.35258	1.37103	0.552672	0.554048	0.831358	0.768408	0.522278	0.242165	0.57894	0.498988	0.910394	1.01033	0.800553	1.2322	0.668391	1.05437	0.866842	1.07076	0.635092	0.682041	1.20537	0.832414	0.856761	0.9619	1.18035	0.816842	0.621677	0.855118	0.597423	0.649788	0.944581	0.261838	0.259742	0.698189	0.667435	0.537488	0.854608	0.406199	0.773803	0.671439	0.762805	0.58037	0.61078	0.525305	0.673978
chr5:137736415-137736767	ZP3AR	2.48525	1.00006	1.18435	1.45541	1.56389	0.688278	0.518381	0.534015	1.01574	0.923856	0.19667	0.279669	0.576334	1.10547	1.23598	0.911521	0.72352	0.682408	0.969834	0.86843	1.28846	0.547021	0.777645	0.861005	0.352886	0.624548	1.27551	0.424114	0.495177	0.713199	0.345837	0.249193	0.469128	0.30828	0.199062	0.222149	0.535665	0.378662	0.194079	0.436596	0.528681	0.550509	0.21498	0.347249	0.579901	0.834111	0.631796	0.423528
chr5:137992870-137992994	IMPB_01	1.51548	1.83414	2.02957	1.39567	3.24426	0.248729	0.544743	0.486098	0.529918	0.255736	0.300391	0.609319	0.02415	1.31673	1.3316	1.27024	0.992546	1.3227	1.6728	0.939744	1.13015	0.414686	0.613855	0.624013	0.823393	0.911372	0.400559	0.65265	0.817184	1.02297	0.608277	0.404945	0.62599	0.728492	0	0.0974887	0	0.617746	0.382449	0.291276	0.228479	0.968103	1.41417	0.472344	0.316908	0.41606	0.781978	0.498557
chr5:138606354-138607160	MMSAT4	12.1713	4.8195	11.5014	9.82342	11.2547	4.46549	6.25013	4.47519	6.57411	4.9928	4.09023	5.40459	5.40971	5.76644	4.89012	4.07552	6.67891	5.77388	6.04539	5.13756	7.04899	4.98675	6.25521	6.71327	3.6057	8.25468	6.13463	7.72476	9.02644	9.06256	5.078	6.16699	7.2062	8.22003	6.16037	4.91983	7.76742	5.82097	8.63672	5.32497	6.79671	6.48073	4.42455	4.74185	3.32906	3.79691	3.4847	4.6269
chr5:139040397-139040708	ZP3AR	1.23311	0.918601	1.5624	1.03191	1.34833	0.305244	0.639862	0.46276	0.39181	0.384613	0.499533	0.701324	0.603363	0.791532	1.04323	0.64578	0.968364	0.436659	1.15905	0.951695	0.827289	0.898666	0.860631	0.83211	0.529317	0.472239	0.695857	0.50023	0.503658	0.403589	0.59047	0.824067	0.410271	0.587192	0.760587	0.31266	0.878343	0.17926	0.250574	0.422363	0.381399	0.910919	0.488911	0.657131	0.452656	0.260899	0.480797	0.826823
chr5:139522723-139523316	ZP3AR	0.880167	0.74509	0.787607	1.08282	0.958912	0.413097	0.165016	0.516997	0.513004	0.261625	0.364234	0.242193	0.550093	0.697261	0.705232	0.653085	0.516308	0.47035	0.871905	0.685344	0.697364	0.549756	0.478895	0.432724	0.448024	0.669108	0.524478	0.59754	0.270816	0.362807	0.798022	0.290858	0.145892	0.228957	0.320017	0.204659	0.421256	0.115348	0.191993	0.182469	0.337548	0.537944	0.451071	0.644897	0.470586	0.481693	0.219928	0.249508
chr5:140603800-140604267	ZP3AR	1.18821	0.848405	1.12204	1.72665	0.831178	0.745616	0.808768	0.615128	0.509501	0.492046	0.223334	0.650878	0.696222	0.957175	0.867781	0.697022	0.798331	0.555932	0.808313	0.568465	1.1016	0.827163	0.9464	0.756666	0.649619	0.781952	0.675805	0.856524	0.4441	0.834004	0.403397	0.176481	0.499931	0.478036	0.303274	0.506161	0.466493	0.453701	0.273787	0.361699	0.865566	0.633263	0.293071	0.0877138	0.537566	0.431255	0.499604	0.363812
chr5:140979607-140979978	ZP3AR	2.06443	2.12927	1.26181	1.59885	1.53661	1.39542	0.685005	0.805937	1.23641	0.934146	0.498559	0.346519	0.549319	2.08632	1.3224	1.17672	1.8314	1.435	2.01266	1.56007	1.39625	1.54044	1.41523	1.31909	1.63338	1.10974	1.5879	1.62999	1.85738	0.508251	0.889302	0.719375	1.08359	1.33382	0.413501	0.579622	1.56621	0.337802	0.463838	0.464829	1.12033	1.21761	0.977218	0.645079	1.28858	1.21683	0.325248	0.728028
chr5:142291113-142291294	IMPB_01	4.20693	2.26855	6.04266	4.72715	4.25119	1.87057	2.53351	1.12331	1.36266	2.69904	1.38535	2.29799	1.19416	2.52371	2.74636	2.77679	2.8946	2.11012	4.54361	2.65153	2.14732	3.62216	3.16676	3.53718	1.89262	3.90974	2.13649	2.88123	2.4011	2.93968	1.73047	0.8182	3.46999	2.05959	1.29128	1.06587	2.14851	2.1233	1.85603	1.67203	2.3806	2.71819	2.03376	2.06825	1.16875	1.83442	1.18186	1.62642
chr5:142584634-142585149	ZP3AR	1.54295	0.67833	1.75418	1.18991	1.31804	0.847695	0.5365	0.39667	0.427433	0.264635	0.611286	0.715075	0.705274	1.14253	1.26458	1.10183	0.624741	0.579579	0.707484	0.819837	0.875921	0.591329	1.2013	0.548221	0.488422	1.00368	0.82734	1.42447	0.407349	0.42182	0.709436	0.280672	0.468475	0.417953	0.46978	0.158133	0.620591	0.516263	0.367728	0.782839	0.28317	0.798785	0.511059	0.240676	0.672814	0.611606	0.567917	0.217215
chr5:142613381-142613631	ZP3AR	2.09891	1.14943	1.78597	1.4957	1.44459	1.21694	1.04621	1.01383	0.852815	0.528834	0.650496	0.53059	1.08152	1.357	1.78593	1.87204	1.16799	1.31704	1.57917	1.50848	1.81413	0.896711	1.31416	1.63329	0.707639	0.658738	1.09505	0.557751	0.808803	1.0482	0.351521	0.606805	0.900468	0.402825	0.354772	0.318662	1.15535	0.757103	0.547452	1.19552	1.20942	1.11252	0.27079	0.176584	1.11254	0.570029	1.17338	0.285788
chr5:142808801-142809274	ZP3AR	1.2473	0.798505	1.04792	0.875834	0.829382	0.748637	0.399058	0.660118	0.418476	0.348584	0.550748	0.151455	0.634024	0.640233	1.23812	0.674683	0.78864	0.419991	0.735514	0.642619	0.731763	0.471527	0.669773	1.02051	0.53485	0.426674	0.706706	0.363017	0.294801	0.230488	0.500262	0.390875	0.236575	0.24499	0.428273	0.113512	0.512184	0.43879	0.337569	0.430223	0.408728	0.491183	0.361608	0.366565	0.45466	0.597291	0.859618	0.253633
chr5:144708276-144708543	ZP3AR	0.616554	0.502681	0.533975	0.789553	0.298562	0.595858	0.918535	0.676782	1.10958	0.716822	0.622795	0.382432	0.330864	1.02684	1.1526	1.38879	1.15538	1.51733	2.24668	1.09607	0.926641	0.5901	1.01797	0.676244	0.78355	0.780246	0.632633	0.550916	0.894793	0.586752	0.695728	0.422146	0.736999	0.585195	0.408036	0.890359	0.524719	0.743115	0.632704	0.535136	1.36605	0.603671	0.289196	0.685114	0.614239	0.49554	0.701513	0.771413
chr5:145470527-145470652	IMPB_01	4.2044	1.93353	3.60835	2.46535	2.21116	0.601902	0.46393	0.479828	0.406372	0.346298	0.261649	0.521064	1.00962	2.1659	1.96004	2.09173	2.78176	2.3641	1.80253	2.66579	1.87646	1.58156	1.10007	0.711165	0.706817	1.12113	2.20587	1.43484	0.829256	1.12415	0.387305	0.701714	0.708005	0.629329	0.452544	0.51076	0.362458	0.273604	1.13486	0.042492	0.197978	1.19013	0.96567	1.29369	0.990015	0.740601	0.63818	0.422763
chr5:145792827-145792985	IMPB_01	0.940467	1.12093	3.06431	1.77402	2.65711	0.879013	0.968966	0.955168	1.0945	0.946544	0.540504	0.731433	1.17244	2.45893	3.23663	2.64491	1.84993	1.1637	1.89891	1.70236	2.5326	2.34913	1.79883	0.922633	1.18959	1.56756	2.22042	2.6147	2.0078	1.22227	2.09704	1.15056	1.97243	1.09967	0.925267	0.930189	1.17928	0.775406	1.60828	1.08816	0.174557	1.17897	0.808743	1.2169	0.762069	0.341031	0.885178	1.75736
chr5:145862012-145862238	IMPB_01	3.36584	2.26897	2.92118	4.30962	3.0439	1.01327	2.01517	1.55355	1.25428	1.30696	1.31372	1.57032	1.15835	2.63095	1.75557	2.71739	2.29166	1.71696	1.62919	1.3679	2.08786	2.11793	3.11956	0.917122	1.1728	1.77765	2.32239	2.83207	1.58731	1.13012	1.05473	0.906532	0.832034	1.4898	0.784895	0.784167	0.884593	0.347232	1.54665	0.576605	0.839101	1.20548	0.96718	2.39261	0.568621	1.59804	1.03443	2.21618
chr5:145872319-145872392	IMPB_01	1.74256	1.94427	1.61212	3.03842	4.44815	0.877861	1.73802	1.72831	1.32035	1.76211	0.448034	1.39956	0.876122	2.21203	2.25525	2.09689	2.2605	2.05825	1.00473	2.48918	2.02466	2.97746	1.94984	1.93071	1.26738	1.94701	2.25171	0.988755	1.76056	1.11334	1.48728	1.26832	0.91542	1.40025	1.51155	0.427064	1.01889	1.27394	0.934116	0.536001	0.594674	0.786784	2.31646	1.06399	0.70727	0.592761	0.398218	2.59935
chr5:146155498-146155600	IMPB_01	1.49054	2.30577	3.21911	1.20275	1.13247	0.651849	0.284287	0.456704	0.313134	0.588914	0.244048	0.932335	0.379568	1.41125	0.687133	1.0436	1.00528	0.643238	1.36433	0.568609	0.681221	1.23456	1.00094	0.738311	0.954014	0.273359	1.13231	0.549492	1.3967	0.234553	0.123819	0.660527	0.877323	0.754249	0.294411	0.323259	0.993872	0.553479	0.99059	0.704747	0.32106	0.375393	0.991515	0.630402	0.77673	0.897415	0.585933	0.442117
chr5:14908485-14908571	IMPB_01	1.95777	0.871389	1.47935	0.92664	0.567209	0	0.231946	0	0.14068	0.493744	0.1817	0.18612	0.0845651	0.627355	0.246897	0.789952	0.591946	0.147594	0.130248	0.559933	0.756608	0.467058	0.240656	0.398979	0	0	0.854819	0.759844	0.283729	0	0.0428327	0	0	0	0.0920333	0.12022	0	0.0490291	0	0.17705	0.19035	0.0150417	0.262424	0.703243	0.328113	0.20808	0.20325	0.223904
chr5:14932013-14932107	IMPB_01	2.7464	2.30561	3.12326	2.43813	4.32555	1.43562	0.465067	1.61348	1.37415	0.874839	0.726811	0.710729	0.960312	1.79591	2.80672	2.60808	3.06418	1.96036	1.81003	1.91765	4.3542	2.89522	1.93009	2.11921	0.934726	1.23773	2.12849	2.49265	2.26101	1.2141	1.58792	1.3456	0.96604	1.71278	0.538114	0.487331	1.09638	1.67714	1.21326	0.6762	0.592054	1.89133	1.99852	2.56017	0.962926	0.819041	1.10295	1.68447
chr5:149519360-149519440	IMPB_01	0.698001	1.0871	0.34852	0.267744	0.797078	0	0.436344	0.323706	0.728209	0.196761	0.320248	0.316404	0.288765	1.45584	1.35065	1.08515	1.1271	1.25665	2.14068	1.22398	0.655893	0.261926	0.735029	0.688183	0.322364	1.21971	0.421323	0.257306	1.49318	0.346523	0.423176	0.166843	0.352285	0.645841	0.180413	0.203653	0.342164	0.237179	0	0.252296	0.566331	0.478624	1.3094	0.69763	0.839842	0.254875	0.691313	0.875038
chr5:15027303-15027403	IMPB_01	3.27633	3.04229	3.02256	3.47817	4.00762	0.511818	0.61685	0.242593	0.693677	0.459818	0.775869	0.869091	0.132618	1.93736	3.06032	2.43522	2.36516	1.86026	1.99203	1.21279	2.14686	2.12628	1.88291	1.81244	0.698017	1.8734	1.43285	0.404649	2.08001	0.377852	0.634984	0.669503	0.149966	0.8644	0.23279	0.109752	0.281282	0	0.976384	0.410756	0.567353	1.38763	1.94042	1.25631	0.421192	1.07142	1.59989	1.6898
chr5:151508597-151508739	IMPB_01	1.12036	0.938395	2.06932	1.38505	1.52344	0.0169446	0.483844	0.347196	0.283403	0.793467	0.539574	0.321102	0.271141	2.33692	1.64696	1.48327	1.47375	0.776756	1.31161	1.13164	1.06738	0.242934	0.346565	0.184873	0.338966	0.723978	0.412262	0	0.891962	1.14336	0.507701	0.605766	0.904096	0.763192	1.09346	0.198265	0.336003	0.260644	0.209782	0.820478	0.434427	0.0710559	0.0670158	0.305443	0.524022	0.227102	0	0.426414
chr5:15625411-15625551	IMPB_01	0.432597	0.12048	0.366024	0.157061	0.743033	0.0984329	0.17678	0.0712258	0.0572769	0.0724921	0.205061	0.237931	0.203205	0.332429	0.597129	1.08562	0.797507	0.220848	0.337563	0.74873	0.685551	0.307145	0.896819	0.700743	0.342336	0.384078	0.78136	0.587826	0.556099	0	0	0	0.123605	0.104987	0	0	0	0	0	0.0847314	0	0.0960949	0	0.269848	0.201555	0.0118903	0.471924	0.631566
chr5:24310295-24310472	IMPB_01	1.10731	0.504573	1.01812	1.02578	1.55229	0.13717	0.760634	0.177419	0.152642	0.102975	0.526628	0.379565	0.290034	0.554517	0.655187	0.484644	0.40364	0.838218	1.38848	0.347783	0.970057	0.622009	0.554756	0.461871	0.0788819	0.900034	0.358578	0.617893	0.720862	0.314314	0.201176	0.175988	0.419911	0.0451839	0.13152	0.250722	0.00319966	0.247487	0.698386	0.28208	0.210794	0.703068	0.00153621	0.370485	0.389711	0.237436	0.244609	0.186075
chr5:26470028-26470165	IMPB_01	1.04926	0.860761	0.790556	1.18774	0.815074	0.179752	0	0.182507	0.245467	0.1778	0	0.366779	0.163938	0.646092	1.22692	0.728022	0.70519	0.807054	0.476899	0.730173	1.08453	0	0.19807	0.511028	0.237293	0.523275	0.589844	0.103778	1.14677	0.680589	0.172034	0.276829	0.255002	0.197202	0.152928	0.0653418	0.0785438	0.299226	0.4002	0.41484	0.0809321	0.134079	0.131316	0.210691	0.602677	0.189812	0.280434	0.242145
chr5:26753300-26753541	IMPB_01	2.26301	1.62009	1.60169	1.15167	0.802016	1.11804	0.482651	0.584092	0.414534	0.947001	0.565465	0.881495	0.883129	1.18178	0.86134	1.0957	1.10291	1.42168	1.37469	0.800899	1.09378	0.700625	0.791982	0.92885	0.671812	0.802592	0.894696	0.33651	0.588494	0.682377	0.282403	0.889513	0.65445	0.552573	0.103355	0.733252	1.17498	0.301318	0.63116	0.58331	0.456607	0.816943	0.1038	0.393623	0.568124	0.700074	0.775176	0.252318
chr5:29168268-29168441	IMPB_01	0.468921	0.458695	0.227534	0.520912	0.495814	0.423522	0.110408	0.321068	0.156954	0.383153	0.23083	0.118342	0.0655301	0.86633	0.981047	0.595912	1.0642	0.593535	0.478441	0.358749	0.986146	1.61642	0.367328	0.547945	0.617659	1.06997	0.570576	1.03405	0.736183	0.346824	0.416725	0.353932	0.483931	0.132439	0.6432	0.429368	0.652546	0	0.540151	0.325445	0.111647	1.31457	0.809313	1.02446	1.09536	0.79776	1.06696	0.827261
chr5:31970257-31970861	IMPB_01	0.945532	1.12961	0.767629	1.05113	0.858528	0.447222	0.363232	0.272454	0.0812978	0.263702	0.564059	0.481076	0.291673	1.09821	0.61753	0.785021	0.729425	0.416535	0.656788	1.19875	1.02999	0.415411	0.199885	0.457269	0.426402	0.232041	0.244756	0.385246	0.68387	0.286704	0.32555	0.266603	0.239002	0.13955	0.354966	0.241954	0.416745	0.134792	0.11681	0.46053	0.317725	0.418058	0.325902	0.330298	0.308878	0.881422	0.400499	0.440423
chr5:35890645-35890800	IMPB_01	0.816293	0.536334	0.933279	0.882811	1.07684	0.390875	0.633823	0.221864	0.105303	0.046629	0.338787	0.0756488	0	0.915836	0.967548	0.48995	1.26652	1.3256	1.28576	1.30191	1.21318	0.437459	0.887128	0.716155	1.63606	0.301931	1.4496	0.908424	0.3427	0	0.119958	0.369049	0.406459	0.0729068	0.120149	0.346853	0.156469	0.12846	0.290468	0	0.222286	0.830439	0.389148	0.602434	0.722845	0.429506	0.562786	0.425136
chr5:39345776-39345861	IMPB_01	0.0313252	0.629336	0.983194	0.454933	0.691424	0.21874	0	0	0	0.138892	0.0684047	0	0	0.084216	0	0	0.284195	0.260455	0.175009	0.266051	0.051968	0.23628	0.0243487	0.0623111	0	0	0.13218	0	0.030074	0	0	0	0	0.0101718	0	0	0	0	0	0	0	0	0	0.104872	0	0.181114	0	0.0745206
chr5:47380660-47380738	IMPB_01	0.733816	0.750693	0.523331	1.55771	0.650667	0.504743	0.826295	0.213705	0.422136	0.0398301	0.535792	0.646558	0.0466192	1.08324	0.449907	0.952776	1.35106	0.988265	1.2197	1.23718	0.566127	0.998209	0.658393	0.434783	0.945793	1.05633	1.50853	0.904367	1.25737	0.348104	0.249621	0.331393	0.149974	0.0332538	0	0.126432	0	0.32735	0.392504	0.342751	0.605363	0.359539	0	0.627869	1.61063	0.199713	0.573372	1.16603
chr5:5487906-5487986	IMPB_01	1.20895	0.80433	0.312321	0.387665	0.961076	0.166789	0.1847	0.431606	0.295513	0.411666	0.1817	0.0209385	0.283417	0.667518	1.75123	0.702115	1.65778	1.17282	1.06339	1.24565	0.672117	1.1676	0.843868	1.27574	0.788932	1.62588	0.595819	0.857841	2.18754	0.294309	0.192951	0.572055	0.282201	0.596994	0.0669271	0.286308	0.120347	0.0204969	0	0.229685	0.478365	1.39389	1.186	0.899252	1.36842	0.858139	1.10507	1.50758
chr5:72271720-72271916	IMPB_01	1.06488	0.614042	1.17887	0.712264	0.714321	0.212044	0.181872	0.331071	0.242654	0.441278	0.0519144	0.528875	0.225905	1.01031	1.37521	1.47752	1.14889	1.33137	0.508179	0.899049	1.55323	0.647303	0.606234	0.871173	0.420548	1.42746	0.398795	0.497278	1.90023	0.774107	0.283699	0.21623	0.260648	0.0816077	0.246941	0.452831	0.18589	0.812713	0	0.180663	0.248644	0.85875	1.21646	1.32854	0.97793	1.08796	0.347176	0.840164
chr5:75660447-75660497	IMPB_01	3.46281	1.89396	4.72411	2.34758	2.08819	0.649304	0.864276	0.696524	0.477977	0.667016	1.47179	0.882119	1.1765	2.88836	2.94367	2.27607	3.05158	2.81218	2.6392	1.643	1.77042	1.18601	0.984175	2.06345	2.22959	1.89125	3.07073	3.14407	1.11091	1.01023	0.785806	0.711855	1.28219	0.8644	0.935816	1.36015	1.72545	1.04476	0.136068	1.02344	1.10812	2.31304	0.755406	0.966265	1.37108	0.914315	1.47715	0
chr5:77470920-77471028	IMPB_01	0.434533	0.276718	0.207135	0.635338	1.12917	1.03486	0.78605	0.259074	0	0.299169	0.0588843	0.239534	0.367637	1.20389	1.08526	0.999481	0.782056	0.688355	1.29348	1.14388	1.66631	0.829468	0.310434	0.855729	0.406459	0.590037	0.505811	0.40918	0.211568	0.0730987	0.591038	0.255056	0.0885344	0	0.58669	0.305038	0	0	0.361292	0.196722	0	0.960146	0.561829	1.09161	0.330948	0.984327	0.470791	0.421035
chr5:8730671-8730909	IMPB_01	1.75547	0.927123	1.47627	1.1934	1.46647	0.240465	0.303423	0.315435	0.196276	0.221912	0.0297744	0	0.245356	0.875809	1.27919	0.477591	1.40266	0.712119	1.06865	0.402983	1.14871	0.302796	0.327553	0.280596	0.26616	0.363974	0.526685	0	0.00585857	0.162753	0.0184234	0	0.187656	0.239717	0	0.124976	0.289516	0.295273	0.158597	0.212758	0.18637	0.356552	0.143952	0.597408	0.295965	0.157371	0.322013	0.420491
chr6:108995621-108995700	IMPB_01	0.371063	0.351209	0.810162	0.939229	0.788452	0.476226	0.1847	0	0	0.36704	0	0.518239	0.22473	0	0	0.34646	0	0.557079	0.542854	0.557352	0.12826	0	0.45993	0.364373	0.398324	0.450576	0.346814	0.5468	0.453055	0	0	0.085837	0	0	0	0.132885	0	0	0	0	0	0	0	0.212241	0.164041	0	0.193004	0.25337
chr6:109899810-109899893	IMPB_01	0.101879	0.554534	0.562251	0.806421	0.243538	0	0	0.287899	0.372977	0.156021	0.0875663	0.167432	0.0866807	0.380769	0.708459	0.315422	0.588946	0.629445	0	0.36862	0.209688	0.509549	0.185632	0	0.00502145	0.470844	0.168612	0.177914	0.649614	1.44824	0.832669	0.984139	0.0893396	0.96858	0.611424	0.69405	0.272935	0.838231	0.997982	0.166606	0.871699	0.693451	0.789416	0.63661	0.41804	0.548916	0.896421	0.769188
chr6:116656938-116657019	IMPB_01	1.51193	0.811805	2.17186	1.38612	1.78033	0.0513094	0.0592864	0.44649	0.177185	0.20712	0.11216	0.381413	0	0.925722	1.19745	2.06208	1.39448	2.13146	0.695497	1.29246	1.71086	0.735644	1.15257	1.27108	2.22009	0.885042	2.24659	0.988313	2.37284	0	0.309675	0.21191	0.0752811	0	0	0.463435	0.580324	0	0.0148222	0	0.282053	0.997972	0.308822	0.395345	0.882618	1.06589	0.892303	0.375357
chr6:119261082-119261253	IMPB_01	1.09568	1.34995	1.48192	1.30589	1.79055	0	0.727928	0.563117	0.216415	0	0.332587	0.543042	0.0112579	1.21794	0.762729	1.14567	0.780606	0.732616	1.74532	1.51616	2.07919	0.786128	0.572885	0.110427	0.85541	0.416969	0.284714	0.781853	0.405039	0.565237	0.415444	0.44108	0.599464	0.0505614	0.194672	0.391747	0.542053	0.301374	0.243396	0.193616	0.173656	0.493228	0.206715	0.642833	0.421707	0.378602	0.830959	0.173359
chr6:121864952-121865158	IMPB_01	2.31312	0.536689	2.60916	2.1258	2.0017	0.631759	0.160983	0.654563	0.422809	0.32477	0.725926	0.188803	0.377959	1.6984	1.33133	1.10542	1.21456	0.939105	1.62639	1.28955	1.31076	0.831482	1.18769	0.541069	0.543199	0.902627	0.542514	1.28078	0.232387	0.707032	0.379771	0.199563	0.324789	0.600081	0.489311	0.284917	0.14021	0.191039	0.187472	0.273311	0.0166325	0.73973	0.689689	0.707746	1.44296	0.885688	0.299989	0.89899
chr6:123047785-123047906	IMPB_01	0.659666	0.792588	1.07453	1.06578	1.13414	0	0.0473198	0.17343	0.106964	0.192852	0.313845	0.323007	0	0.222395	0.252818	0.154638	0.0956364	0.290069	0	0.171499	0.0418651	0.177687	0.216659	0.308311	0.20839	0.102874	0.294851	0	0.149821	0	0	0	0.0326824	0.316124	0.00769554	0.306289	0	0.0580785	0.0148835	0.102426	0	0.10477	0.114607	0.0771782	0	0	0.119262	0.0230336
chr6:123048089-123048155	IMPB_01	0.479015	1.08433	0.697211	1.08852	0.756903	0	0.0307833	0	0.157743	0.169462	0.302833	0	0.495859	0.12342	0.0022503	0.393393	0.14465	0.122727	0	0.26605	0.0984242	0	0.365852	0	0	0	0	0.273461	0.278162	0.163988	0	0.526454	0.0449345	0.176815	0.296278	0	0	0	0.203132	0	0.0692348	0.04312	0.271911	0.212239	0	0.315228	0.20325	0.25337
chr6:126189535-126189621	IMPB_01	0.76152	1.26588	0.884411	0.407059	0.438513	0.79602	0.944853	0.74588	0.348517	0.384302	1.50221	0.86342	0.549276	1.73983	1.78184	1.44134	0.827403	2.49382	1.84797	1.72856	1.52185	1.28293	0.770058	0.58096	0.424008	0.544171	0.868453	0.35726	1.04584	0.927387	0.581296	0.0739221	0.509744	0.670518	0.817332	0.462586	0.780819	0.473564	0.0884163	0.654687	0.648491	1.33086	0.93737	0.31836	1.1011	0.56848	0.592716	0.179455
chr6:127381848-127381961	IMPB_01	0.748221	1.12922	1.70603	0.840053	1.55436	0.272908	0.613925	0.358245	0.259728	0.346438	1.00016	0.230205	0.581127	1.38908	1.42835	1.16161	1.00611	1.0313	1.82074	0.583629	1.13142	0.395413	0.499202	0.568606	1.39334	0.818801	0.418743	0.875897	0.995554	0.421779	0.147469	0.312712	0.24646	0	0.580945	0.17739	0.325771	0.644552	0.35593	0.387003	0.19035	1.00428	0.202963	0.658595	0.273561	0.364975	0.501911	0.302665
chr6:130029628-130029737	IMPB_01	1.95989	2.0361	2.50548	1.50907	3.88223	1.18188	1.35548	1.02272	0.680324	0.581503	1.14356	0.799031	0.702543	2.01604	1.82001	2.31841	2.15743	0.703479	3.27769	1.56455	2.4081	1.47171	1.50416	0.851474	0.4913	1.43186	1.92392	1.58027	1.54155	0.301362	0.445759	0.50733	1.34112	1.29863	0.155906	0.281638	0.50399	0.582408	0.844394	1.01689	0.398235	0.462844	1.35934	0.45949	0	1.16808	0.509156	0.460189
chr6:130482155-130484534	MMSAT4	1.76505	1.04196	1.51415	1.28698	1.50261	0.152937	0.372625	0.706332	0.817105	0.467469	0.252579	0.949571	0.552562	1.29252	1.12952	1.05439	1.11629	0.986739	0.0576077	0.881434	1.0429	1.07689	0.941476	1.20438	0.357215	1.66844	0.853992	1.37307	1.36213	0.872517	0.997264	0.963392	1.10978	1.41283	0.882161	0.700511	1.1889	0.995605	1.27602	0.881178	0.667206	1.21882	1.63541	1.2752	0.655393	0.859215	0.932262	1.41186
chr6:130519761-130520171	MMSAT4	1.69637	1.43054	1.749	1.46066	0.861088	0.389445	0.799979	0.34485	0.817478	0.430422	0.479991	0.606884	0.716915	1.13892	0.731523	1.15619	1.12807	1.12341	0.563133	0.505556	1.51102	0.768223	1.36724	1.09422	0.649502	1.78795	1.52146	1.27693	1.77309	0.3858	0.500969	0.67955	0.482331	0.680477	0.434352	0.13617	0.416237	0.484502	0.804721	0.484098	0.444856	0.766689	1.33016	1.37942	0.386948	1.31201	0.753645	1.39215
chr6:130937505-130939245	MMSAT4	1.39426	0.968029	1.52683	1.4479	1.45301	0.129758	0.524716	0.428988	0.369603	0.413323	0.232557	0.535199	0.19259	1.0116	1.14553	1.21959	1.21023	0.758128	0.0934495	0.694685	1.01174	0.899877	0.884864	1.00898	0.620646	1.48411	0.896984	1.09766	1.22227	0.665222	0.818664	0.644127	0.475939	0.882446	0.834835	0.486136	0.654431	0.60569	0.956381	0.411567	0.485356	0.912129	1.32778	1.31876	1.06285	0.813017	0.959923	1.20803
chr6:131084051-131085510	MMSAT4	0.762822	0.368192	0.682092	0.727567	0.529706	0	0.0817786	0.0809945	0.174168	0.078793	0.0510603	0.0565122	0.0300545	0.294204	0.331692	0.343213	0.292539	0.34042	0	0.143416	0.314512	0.158384	0.204416	0.381186	0.132548	0.524464	0.141314	0.294985	0.370181	0.277738	0.16976	0.484292	0.368121	0.400096	0.19354	0.171052	0.173124	0.304255	0.387986	0.316369	0.185945	0.26652	0.753739	0.490913	0.217194	0.266223	0.280187	0.66298
chr6:134970073-134970159	IMPB_01	0.89764	1.30039	0.691263	1.46457	1.18894	0.146148	0.61416	0.329446	0.28145	0.250469	0.566234	0.311643	0.611853	1.61064	2.42077	1.60677	1.73023	1.08311	1.39153	1.74929	1.16655	0.928516	1.65777	1.18098	0.92313	0.703115	0.721914	1.17312	0.670227	0.554248	0.322265	0.477961	0.937088	0	0.203015	0.972845	0.206341	0.157983	0.463022	0.135876	0.19035	1.53732	0.325521	0.668693	0.542328	0.805528	1.68067	0.671643
chr6:134970376-134970463	IMPB_01	1.2792	0.526101	1.41725	2.11017	2.43627	0.188569	0.703589	1.02219	0.643698	1.37618	0.873005	0.301638	1.33512	1.19048	1.2113	1.64632	1.72786	2.79783	1.32582	1.30753	1.3989	1.48545	1.07528	1.27717	1.62561	1.9656	2.21082	2.28152	2.2653	0.838161	0.514132	0.460256	0.297392	1.02587	0	1.11652	0.477376	0.467194	0.630177	0.113963	0.479264	2.04904	1.98433	1.13427	1.73563	1.38935	1.68238	0.93547
chr6:139941092-139941170	IMPB_01	0.601502	0.413957	1.07697	0.374942	0.938076	0.0420654	0	0	0	0	0	0	0	0.655276	0.464521	0.0734933	0.528441	0.675	0.226648	0.619072	0.502865	0.457374	0.766492	0.371997	0.758664	0.169149	0.242596	0.487226	0.154925	0	0	0	0	0	0	0	0	0	0	0	0.0561288	0	0.536761	0.669276	1.01839	0.248068	0.505572	0.500234
chr6:142896905-142896989	IMPB_01	1.23579	0.753076	2.58521	1.63693	2.4696	0.87486	0.655175	1.04181	0.730344	1.36857	0.404501	0.553859	0.6417	2.17073	0.767173	1.46616	1.89082	1.42907	3.04518	1.66279	1.43639	1.01251	0.782929	0.644246	0.597941	1.06382	2.32991	1.27917	0.924117	0.915561	0.0459407	0.42372	0.16476	0.689502	0.23279	0	0.665225	0.54101	0.731279	0.57752	0.457856	0.88471	1.0417	1.25816	1.01783	0.27287	0.791323	1.0767
chr6:144685330-144685407	IMPB_01	0.285307	1.11982	0.959675	0.754604	0.395973	0.846465	0.882615	0.566328	1.08177	1.10084	0.344522	0.369822	0.317252	0.811283	1.72272	0.839447	1.54013	0.823483	1.41853	1.95907	1.36119	1.66914	0.810448	1.3459	1.25026	1.38359	0.966991	0.740841	0.92361	0.74726	0.590015	0.151364	0.689208	0.704461	0.43837	0.1446	0.730603	0.228146	0.787341	0.443783	0.603337	1.10543	0.413945	0.821307	0.543117	0.848334	0.692238	0.618547
chr6:145126860-145127073	IMPB_01	0.951129	0.62644	1.57528	1.40331	0.659452	0.289599	0.135788	0.399051	0.268864	0.962223	0.28524	0.512237	0.13557	1.00155	1.06522	0.790743	0.775406	0.945639	0.757418	1.2784	0.98319	0.452547	0.535488	0.840096	0.802541	0.580829	0.214232	0.879283	0.202931	0.325413	0.476818	0.669424	0.384548	0.499196	0.297411	0.135911	0.107241	0.556691	0.167473	0.390674	0.175189	0.589067	0.555876	0.430455	1.12285	0.643649	0.790071	0.514292
chr6:146019823-146019994	IMPB_01	2.00702	0.83009	1.89541	2.12103	1.51525	1.63843	1.27981	0.927796	0.765253	1.0805	0.782064	0.595334	0.455319	1.43485	1.80652	1.19443	2.28741	2.62752	1.68128	2.37233	3.53208	1.80402	2.21131	1.26289	1.27412	2.22696	2.21744	0.922934	1.30273	0.519309	0.881121	0.355608	1.14206	1.2701	0.348504	0.906911	1.49588	0.875363	0.236375	0.437966	0.838425	1.22533	1.19116	0.70962	1.63448	1.24327	0.938242	0.706446
chr6:147153963-147154052	IMPB_01	0	0.529739	1.7528	0.794943	0.598972	0.110599	0.673655	0.279265	0.153344	0.449173	0.675769	0.207033	0.175446	1.39408	0.726988	1.38202	0.596368	1.46265	0.98968	1.53775	1.51913	1.57947	0.948176	0.947116	1.10743	1.23062	0.873083	0.525301	1.12025	0.06827	0.39418	0.0357096	0.316644	0.0510017	0.264177	0.505772	0.37756	0.0368483	0.4002	0.91911	0.220306	0.0348836	0.81563	0.174084	1.07102	0.446244	0.491079	0.475379
chr6:147154122-147154209	IMPB_01	1.05178	0.652143	0.697142	0.86724	0.507924	0.389709	0.611367	0.482414	0.491694	0.352335	0.845854	0.218206	0.2139	0.679727	0.846708	1.08969	0.922584	1.21342	0.511707	1.39371	1.97354	0.985738	0.700439	0.907995	0.682568	0.746771	1.56544	1.11702	1.10304	0.449621	0.570586	0	0.253826	0.126708	0.219412	0.511915	0	0.233107	0.0966	0.930104	0.14444	0.25872	0.662485	0.787861	0.610595	1.33674	0.873882	0.564951
chr6:149583554-149583860	MMSAT4	4.18676	2.96641	4.54461	2.34224	2.51929	0.126838	0.894106	0.38928	1.01363	0.299195	0.48632	0.556589	0.306171	1.57506	1.29554	1.25961	1.78612	0.843596	0	0.860739	1.19657	1.35886	0.317131	1.35092	0.258081	2.3254	1.26601	1.7173	2.16376	1.75557	2.07139	1.6915	1.82631	3.38497	0.972602	0.629981	1.44238	2.04473	3.5858	1.62031	2.36007	1.88888	3.34771	1.59302	0.646972	1.30535	1.67545	1.58132
chr6:149583886-149584028	MMSAT4	2.7006	1.45503	5.11039	3.62579	4.74171	0.0338893	0.355435	0.332134	0.478606	0.848986	0	0.841382	0.138583	1.51273	1.39239	1.28367	0.757768	1.00858	0.0850401	1.6478	1.65865	2.38252	1.06553	2.8099	0.0718656	2.7271	0.607942	2.22382	1.91795	2.55824	1.54027	2.71257	1.80587	2.21586	1.62954	1.28814	1.26296	2.39036	1.88247	1.18138	1.89191	1.52023	1.92796	1.34955	1.21153	1.16282	2.10017	1.3488
chr6:149584066-149584622	MMSAT4	4.03763	2.53828	4.7376	3.23924	3.32339	0.628621	0.222131	0.865968	1.19298	0.650606	0.262749	0.697876	0.59181	1.78342	1.89668	1.6324	1.05004	1.21098	0.223835	1.26061	1.35882	2.34514	0.837361	2.3699	0.483733	1.82606	1.1754	2.38684	3.28546	2.4611	1.36724	1.49208	2.22514	2.48407	1.21839	1.28802	1.51836	2.1243	1.5809	1.31791	1.74647	1.6543	2.32456	1.39315	0.595507	1.12612	1.80801	1.41435
chr6:18517426-18517632	IMPB_01	1.00415	0.663424	0.489015	0.788023	1.17257	0.323863	0.240283	0.192676	0.363376	0.149178	0.384573	0.358208	0.32708	0.638854	0.640107	0.645899	0.294876	0.359763	0.252379	0.511456	0.615751	0	0.171913	0.183334	0.23873	0.0193367	0.131088	0.0650461	0.599073	0.568751	0	0.00205738	0.382403	0.196201	0.266692	0.180621	0.592916	0	0.141818	0.544905	0.0194057	0.116801	0.00791971	0.0916959	0.424128	0.0333279	0.363152	0
chr6:34374925-34375001	SUBTEL_sa	0.560433	0.811663	0.605465	0.0465016	0.699843	0.218739	0	0	0	0	0	0	0	0	0.14852	0.196387	0.108488	0.353503	0.900569	0.465579	0.483617	0	0.154316	0.399967	0.334528	0.435612	0.368284	0	0.189582	0	0	0	0	0	0	0	0	0	0.2001	0	0	0	0	0	0	0.188914	0	0
chr6:37358823-37359071	IMPB_01	0.727262	0.949767	0.749259	0.821175	1.38989	0.495635	0.344856	0.34627	0.173209	0.380875	0.386453	0.639091	0.445088	0.445516	0.248485	0.474146	0.640313	0.602049	0.554712	1.04347	0.784495	0.642417	0.295798	0.367711	0.558736	0.365371	0.347327	0.09365	0.777796	0.353732	0.178239	0.313949	0.143529	0.186482	0.205332	0	0.270991	0.195523	0.17004	0.202037	0.240973	0.747038	0.295338	0.172017	0.234304	0.0897754	0.410635	0.927008
chr6:4735894-4735977	IMPB_01	1.12658	1.1932	0.727637	1.48047	1.36158	0.255636	0.1847	0.0291272	0.0559471	0.656857	0.658635	0.276932	0.440686	1.20033	0.926695	0.8185	1.20229	1.06048	1.02708	0.966423	0.932603	0.424155	0.299229	1.44285	0.474504	1.02566	0.517702	0.5468	1.30762	0.644504	0.682619	0.513077	0.530143	0.251237	0.0308517	0	0.37756	0.127178	0.0265193	0.332719	0.62579	0.651466	0.247074	0.637338	0.838676	0.676748	0.201562	1.34518
chr6:58173352-58173505	IMPB_01	2.19847	1.22056	3.84561	2.33106	1.80155	0.843407	1.29398	1.46401	0.908496	2.02941	0.842744	1.6822	0.471139	1.70494	1.40779	1.66158	1.2761	1.9235	1.19968	1.23199	1.55291	1.58893	1.11314	1.65725	1.60067	1.26574	0.963565	1.94962	2.20102	0.918444	0.342795	0.858527	0.884324	1.20077	0.976806	0.655984	0.228263	0.252623	0.491749	1.37367	1.24695	1.64707	0.781842	1.24971	1.11761	0.991256	1.29015	1.51605
chr6:62884928-62885011	IMPB_01	0.380924	1.06836	0.806254	0.373694	0.611024	0	0	0.14883	0	0	0.111647	0	0	0	0.41863	0.0625504	0.0662253	0.26998	0.0527139	0	0.12992	0	0	0	0	0.24896	0	0	0	0.0777822	0.35082	0	0	0	0	0.0670735	0	0.200383	0	0.177051	0.190349	0.51743	0	0.21224	0.41804	0.20808	0.203249	0.290001
chr6:89129247-89129356	IMPB_01	0.915846	1.06554	1.10967	1.06966	0.610866	0.0682308	0.181311	0	0.232702	0.349626	0.1817	0.356757	0.153066	1.19604	0.871847	0.500206	0.797442	0.161961	0.931914	1.07517	0.954405	0.585223	0.426173	0	0.154859	0	0.137435	0.0351233	0.123657	0.222976	0	0.226093	0.17689	0.5373	0	0.149314	0.254593	0	0.240399	0	0	0.258716	0.27191	0.186927	0.210937	0.171809	0.352498	0.320776
chr6:98733378-98733460	IMPB_01	0.081178	0.298438	0.419415	0.789883	1.00679	0.0960322	0.072078	0.390225	0.28145	0.0227327	0	0.0363161	0	0.60976	1.15891	0.692568	0.837797	0.951601	0.732176	0.83618	1.53478	0.639593	0.695476	1.00735	0.338005	0.904602	0	0.740232	1.13653	0.18988	0.442804	0.255821	0.49439	0.28202	0.23279	0.380192	0.209499	0.45136	0.2001	0.369214	0.19035	0.545826	0.189011	0.662493	1.00545	0.504868	1.00205	0.812518
chr7:103457281-103457489	IMPB_01	0.639968	1.22557	1.02727	0.945574	1.13304	0.23136	0.37114	0.66258	0.528362	0.47203	0.944326	0.965395	0.623191	0.92828	1.43133	1.48591	1.40733	1.12737	1.54569	1.30366	0.924123	0.321456	0.76062	0.471703	0.776369	1.06071	0.638651	0.803148	0.41302	0.0958509	0.566701	0.246508	0.201239	0.21301	0.4376	0.17206	0.119803	0.46287	0.22415	0.297069	0.106157	0.0472658	0.992068	0.656029	0.196961	0.529097	0.577589	0.257006
chr7:105053512-105053672	IMPB_01	1.72277	1.22605	1.98324	1.28691	1.95047	0.23922	0.423645	0.332697	0.586585	0.796176	0.651855	0.794411	0.632346	0.582539	1.06262	1.50058	1.05053	0.711775	0.93565	1.11595	0.918302	0.266396	0.970958	0.548384	0.315509	1.79842	0.601603	0.322959	1.22013	0.655119	0.778375	0.0400829	0.537658	0.954929	0.448121	0.809625	0.723264	0.349914	0.467734	0.380863	1.14359	0.591826	0.601837	0.0705324	0.32084	0.695627	0.675993	0.635926
chr7:105071114-105071358	IMPB_01	0.316982	0.134306	0.846408	0.928988	0.544357	0.174807	0.213459	0.163469	0.230202	0.251258	0.0111701	0.159717	0.103443	0.618794	0.96943	0.677449	0.734377	1.43464	0.45769	0.662393	0.321517	0.234343	0.258238	0.383176	0.0922381	0.0795857	0.266583	0	0.975334	0.223343	0.158156	0.357445	0.109405	0.148815	0.269998	0.156635	0.0502898	0.106565	0.42312	0.24816	0.262947	0.0233272	0.0490272	0.397476	0.264704	0.302684	0.518183	0.20768
chr7:107865206-107865415	IMPB_01	1.03645	1.28897	1.20415	0.950449	1.40071	0.204088	0.334244	0.208647	0.249433	0.332997	0.587706	0.354402	0.0880163	1.04552	1.541	1.12993	1.09611	0.988261	2.2245	0.663844	1.34414	0.697445	0.743759	0.0594981	0.766667	0.597906	0.416855	0.260338	0.404769	0.534262	0.378516	0.454303	0.644238	0.266775	0.134773	0.803017	0.786734	0.997533	0.169463	0.352406	0.316095	0.194347	0.34731	0.737167	0.440062	0.485752	0.0116699	0.0315197
chr7:12810211-12811072	MMSAT4	12.9753	4.81401	13.2685	10.2804	11.0596	5.35746	6.12538	5.70568	7.10896	6.32016	2.94403	3.56896	5.24312	4.96851	4.93585	4.12194	5.03301	4.65504	7.11148	4.14315	6.86217	5.16608	6.9111	7.43733	3.81445	5.38726	7.3256	7.21733	8.23128	9.01331	4.57976	4.45963	7.62912	5.50848	4.46843	3.56324	4.16836	5.85524	7.29699	4.62521	4.6459	5.55721	3.14414	5.3699	2.92477	3.923	3.68306	4.09719
chr7:13309815-13310350	ZP3AR	1.61592	0.889989	0.942828	0.989874	0.870033	0.401921	0.676656	0.557223	0.382319	0.341627	0.567862	0.53778	0.524208	0.610472	0.475011	0.420786	0.543972	0.728349	0.614048	0.835188	0.857989	0.185922	0.535806	0.705387	0.531675	0.255452	0.662008	0.263168	0.544317	0.359127	0.594091	0.50413	0.174031	0.499652	0.448175	0.427526	0.267496	0.226966	0.454031	0.346985	0.475512	0.422503	0.205632	0.418884	0.498487	0.441921	0.217415	0.386136
chr7:133685621-133685701	IMPB_01	1.9867	1.18684	1.91359	2.80086	2.11943	0.21874	0.535202	0.39626	0.14068	0.419452	0.983462	0.523402	0.304808	1.82558	1.52014	0.996592	1.35768	2.07366	1.94166	2.08031	1.10719	1.16651	0.380262	0.489351	1.44039	0.084024	1.47575	0.837344	0.557766	0	0.497726	0	0.760152	0	0.23279	0.123272	0.37284	0.488998	0.165082	0.123935	0.211776	0.151998	0.0917696	0.18571	0.483359	1.33925	0.423398	0.630194
chr7:135008799-135008886	IMPB_01	1.34972	0.964798	0.562903	0.878644	0.734229	0.25645	0.922618	0.261997	0.575754	0.135699	0.770668	0.0663186	0.410591	1.63755	1.14849	1.1415	0.813473	1.36624	1.58422	1.22257	0.826314	0.442648	0.243176	0.0899945	0.554783	1.05003	0.695503	0.807677	0.0450059	0.38412	0.564538	0	0.00565379	0	0.189978	0.524712	0.629322	0.950472	0.2093	0.466028	0.295433	0.11003	0.35083	0.826892	0.516548	0.845677	0.250005	0.75999
chr7:135790357-135790437	IMPB_01	0.447206	2.22428	1.74737	0.824403	1.93616	1.33692	0.744647	0.826006	0.803809	0.978725	1.13783	0.658309	0.770045	0.995838	1.09878	1.15114	1.33754	1.51207	1.47048	1.69511	0.926989	0.905533	0.991153	1.58981	0.455702	0.451196	0.948996	0.929596	0.671998	0.394578	0.195143	1.14411	0.620095	0.0270188	0	0.586526	0.18878	0.319078	0.16008	0.385084	0.487881	0.827893	0.711733	0.376727	0.534749	1.83077	0.32756	0.60938
chr7:14415221-14415595	IMPB_01	3.43188	2.03021	3.35424	2.70604	3.39787	0.262592	1.36586	1.02313	1.01619	1.05288	1.03978	0.886713	1.27475	2.64236	1.36417	1.72421	2.25716	1.61638	2.37575	1.91817	2.59894	1.58178	2.52635	0.564325	1.29426	2.36005	2.11532	1.97599	1.96614	1.46421	1.36802	0.677532	1.92608	1.50062	0.686424	0.624049	1.00548	0.76226	1.00628	1.03773	1.29411	0.972835	1.56974	1.25287	0.969706	1.00072	0.909355	1.22285
chr7:15937626-15937716	ZP3AR	2.53633	1.66763	2.21386	2.11553	1.4337	2.50113	1.42861	2.4376	1.80774	1.54836	1.49197	1.00751	1.60139	1.55014	2.22895	0.957141	0.849182	1.45844	0.901338	1.68816	1.7115	1.12864	1.29198	2.20316	1.19912	1.08183	0.862254	0.956939	0.694648	1.21555	0.401445	0.993423	0.711296	0.835535	1.07021	0.468246	0.833763	0.755838	1.70519	1.60058	1.19037	1.22605	0.986695	0.668604	1.21578	0.8668	0.595076	0.665448
chr7:15978262-15978516	ZP3AR	1.36117	1.50223	2.30824	1.56812	1.82875	1.24815	1.3734	1.76965	0.677445	0.605416	0.964776	0.857233	1.21357	1.15289	0.962609	1.40936	1.14502	0.512682	0.71885	1.28716	0.432598	0.692424	0.952266	1.59324	1.33392	0.915284	0.897011	0.53223	0.717422	0.446751	0.715915	0.688974	0.907984	0.845692	0.698418	0.282426	0.792192	0.709934	0.660125	0.374533	1.0142	0.522524	0.228311	0.526612	0.380081	0.606911	0.735039	0.582511
chr7:17049341-17049685	ZP3AR	1.65604	0.516946	1.18015	1.25077	1.43084	0.588128	1.04635	0.350782	1.19968	0.37273	0.721258	0.781185	0.50608	0.774094	0.921572	0.632715	0.816051	0.339472	0.767379	0.664679	1.0385	0.715897	0.563416	1.43269	0.579393	0.740252	0.467523	0.460995	0.35737	0.545937	0.425777	0.530283	0.166402	0.754488	0.568441	0.393024	0.773833	0.449435	0.697916	0.654689	0.829251	0.701694	0.192616	0.309327	0.498873	0.292121	0.365221	0.740871
chr7:18945523-18946412	ZP3AR	0.699871	0.750058	1.3668	0.810715	1.3284	0.453145	0.375179	0.336028	0.558407	0.344229	0.434531	0.393556	0.453324	0.760246	0.821493	0.524343	0.520266	0.379275	0.665784	0.399519	0.668297	0.430833	0.601655	0.438101	0.342912	0.561579	0.518568	0.469862	0.318152	0.346044	0.287479	0.370866	0.11713	0.271494	0.275373	0.15281	0.393062	0.318275	0.38735	0.482585	0.371245	0.291602	0.491165	0.203513	0.17436	0.398765	0.267099	0.486803
chr7:19418078-19418395	ZP3AR	1.58121	1.52408	2.9399	2.03141	2.08517	1.16247	0.647643	1.07939	0.906663	0.68081	1.0799	0.995026	1.11138	1.31008	1.93362	1.76189	1.51881	0.432834	1.25375	1.61056	1.39839	1.36285	1.22952	1.23044	0.943258	1.09147	1.96136	1.91558	1.36248	1.21784	1.12322	0.572005	0.688337	0.63537	1.15881	0.48069	1.32325	0.397562	0.597108	1.2534	1.21988	0.963985	1.38421	0.776072	0.638294	0.762601	0.480947	1.04134
chr7:19427255-19427545	ZP3AR	1.37468	0.534908	1.33896	1.31618	1.74201	0.707875	0.420807	0.644478	0.401759	0.52439	1.26898	0.863349	0.561293	1.60532	0.951545	1.20742	1.37266	0.63767	0.593412	0.724747	1.47658	1.11888	1.18777	1.0991	0.601395	0.730457	1.12956	1.37175	0.879157	0.766793	0.650611	0.393788	0.344377	0.0819779	0.397598	0.431877	0.465441	0.489045	0.507813	0.890796	0.766577	0.725317	0.457835	0.446408	0.584577	0.859893	0.934442	0.541645
chr7:19485830-19486432	ZP3AR	1.37466	0.320429	0.695403	1.06883	1.20301	0.789166	0.564588	0.420188	0.70214	0.265271	0.719262	0.623831	0.9267	0.780103	0.730105	0.534424	0.580422	0.620298	0.687154	0.755493	1.12618	0.357158	0.546608	0.582627	0.147109	0.636368	0.842005	0.81886	0.469063	0.514798	0.413168	0.564321	0.238707	0.490378	0.50657	0.233041	0.602089	0.544594	0.424454	0.379355	0.534667	0.439652	0.17432	0.236196	0.197221	0.60581	0.377533	0.431383
chr7:19815633-19815862	ZP3AR	2.51384	1.13136	3.31158	1.67306	2.52408	0.682783	1.31386	1.88455	0.983496	0.604155	1.27239	0.823429	1.88288	2.24482	2.16116	1.72016	1.6665	0.92547	2.08585	1.63892	1.86286	1.52443	1.69176	1.32094	1.3725	1.73883	1.40032	1.38136	1.32662	1.08971	0.698475	1.01034	0.831917	1.11626	1.13138	0.378548	0.599314	0.887093	1.1892	1.37707	1.54124	1.01083	0.434339	0.56461	0.57021	0.982891	1.3964	0.853166
chr7:19913244-19913911	ZP3AR	1.6355	0.852508	1.41565	1.74858	1.61345	0.808635	0.50261	0.597986	0.621404	0.749399	0.394458	0.61746	0.77354	1.12886	0.733304	0.830393	1.14936	0.518275	1.10299	0.811177	1.04175	0.369101	0.813177	0.927072	0.41906	1.03897	0.768889	0.650936	0.926233	0.293521	0.182772	0.444702	0.288166	0.470139	0.33627	0.285738	0.387466	0.794067	0.273289	0.325333	0.469399	0.60044	0.67337	0.683746	0.23034	0.5028	0.468071	0.438768
chr7:19942859-19943476	ZP3AR	1.05328	0.626248	0.695444	0.853219	0.872728	0.355549	0.861152	0.425989	0.594535	0.437771	0.474328	0.51849	0.664948	0.461998	0.59781	0.704316	0.649751	0.492523	0.551683	0.596772	0.367739	0.361086	0.44685	0.50725	0.453041	0.38446	0.667962	0.300293	0.25529	0.373832	0.295604	0.148351	0.209408	0.255696	0.179592	0.150811	0.234675	0.0786314	0.378782	0.346659	0.505467	0.525405	0.225659	0.221802	0.253406	0.529727	0.211571	0.368902
chr7:19986320-19986623	ZP3AR	4.58067	2.13616	4.29322	3.15485	2.80087	3.20426	1.43906	1.57971	1.19485	1.27973	1.28391	1.41202	1.61811	2.81091	2.45763	2.13054	1.64053	1.03588	2.50507	1.60638	1.88559	1.76294	2.11819	1.53141	0.931149	1.55512	2.35862	1.968	2.24661	1.29916	0.967287	1.43555	1.35052	1.87651	1.19545	0.633349	0.99935	1.08228	1.71886	1.07929	0.783581	1.63093	2.38003	1.35133	0.954799	0.701011	1.18149	1.87205
chr7:20044389-20044547	IMPB_01	2.60937	1.28718	3.07376	2.67472	2.8271	1.20299	1.24788	0.949225	0.796154	1.07236	0.579607	1.21318	1.98204	2.0323	1.46607	1.7651	1.89478	1.68748	2.57472	1.58786	1.51825	1.41156	1.37241	0.658769	1.91758	1.05869	1.54182	0.837532	1.17942	0.995133	0.319735	0.839603	1.15996	0.540274	1.09765	0.282883	1.07439	0.558943	0.92446	0.951424	0.847138	0.451936	1.59336	1.23165	0.382322	1.33384	1.00447	1.1224
chr7:24105162-24105379	MMSAT4	13.1402	5.56002	14.2423	10.3649	9.48179	5.35012	6.32359	5.35774	4.05263	5.82064	6.30043	6.00252	5.10847	5.27276	7.32888	4.89867	5.65918	7.40343	5.60901	3.26614	6.86156	7.10942	7.31569	5.82782	7.1778	6.84074	6.72617	8.52893	8.63719	11.1787	7.28085	8.61665	7.75008	8.52679	3.81922	8.3267	6.80676	6.35176	5.93699	5.49803	3.45626	4.20949	4.39183	2.99719	5.91813	2.92155	4.04505	5.44108
chr7:24105498-24106056	MMSAT4	15.9358	5.19304	13.9596	12.9739	12.7315	6.65836	6.84671	7.62831	4.78674	7.34258	3.68119	7.00214	5.14435	6.45499	7.25131	4.45694	5.33068	5.81267	6.60297	4.69206	6.2473	7.29076	6.96867	7.98799	9.51137	6.41729	8.50868	6.40685	9.0445	9.08332	8.82064	6.16057	8.85913	5.93176	4.82945	6.64695	6.15554	7.9831	7.37916	5.59519	6.13383	5.5343	3.95422	3.65188	5.12062	4.28901	3.04259	5.05559
chr7:24198126-24199008	MMSAT4	5.63281	2.4104	6.11055	4.12883	6.07332	2.81158	2.51552	2.39085	2.80966	2.35707	2.18322	1.65308	2.40849	2.64418	2.43797	2.97776	2.17872	3.17086	3.90578	1.92577	2.48078	2.07529	2.25567	3.21908	2.47148	3.8325	3.87149	3.0455	3.08779	2.43833	2.4555	1.90932	3.34536	2.56106	1.78296	1.83909	2.90616	2.31698	1.39673	1.81111	2.92244	2.788	2.4024	1.65367	1.67394	2.33191	1.68276	1.28739
chr7:24199215-24199410	MMSAT4	5.43195	3.05666	5.92478	3.75185	4.41114	2.77602	3.65362	1.9179	2.128	2.22615	1.80688	1.35045	2.16053	2.39058	1.63265	1.85987	1.67027	2.52258	3.68048	1.94145	1.30116	2.03952	1.82718	2.86216	2.53323	2.02196	2.70676	2.52608	2.7876	1.53472	2.17498	0.993342	1.38944	1.69273	1.503	1.28632	2.10531	0.461294	0.680396	1.08844	2.16103	1.74424	1.63427	1.86721	2.40513	1.61778	1.69302	1.67012
chr7:24445955-24446310	ZP3AR	1.67126	1.00711	1.74874	2.03876	1.21426	0.99686	0.929408	0.791949	1.10729	0.822782	0.838899	1.03483	1.80709	1.40613	1.85534	1.16701	1.22177	0.815329	1.2104	1.53295	1.82061	1.86086	0.682068	0.857956	0.56344	0.758691	0.962515	0.902632	0.67313	0.912644	0.859229	1.35358	1.0964	0.686885	0.733126	0.228129	1.0852	0.69966	1.00549	0.931686	1.10592	1.1234	1.11198	0.639089	0.675368	0.895455	0.88001	0.580912
chr7:24633253-24633454	ZP3AR	2.34201	1.45041	1.78618	1.74363	2.5501	1.99018	0.893852	1.1529	1.53879	1.55611	1.4039	1.33309	1.4016	2.39661	2.63952	1.74602	1.71968	1.12964	1.70184	1.52838	2.98913	1.34782	1.39113	1.708	1.33827	1.46254	1.80619	1.88898	1.6563	1.26784	1.05763	1.23073	1.39469	1.38569	0.368743	0.95989	2.33197	0.659347	0.687857	1.71477	2.21522	1.80702	0.389823	0.628178	0.491649	1.30724	0.944768	0.656925
chr7:25124735-25124901	IMPB_01	0.873963	1.0132	0.404348	0.446962	0.242521	0	0.0617681	0.132692	0.522162	0.290738	0.448783	0.218635	0.368527	1.1416	1.26216	0.824686	0.875598	0.592831	0.97517	0.374229	1.28862	0.473938	0.0761929	0.431435	0.205875	0.413874	0.320592	0	0.508192	0.287122	0.230358	0.052329	0.190628	0.0572873	0.258032	0.0636925	0.183094	0.138293	0.407433	0.121589	0.645329	0.335084	0.189983	0.187947	0.245536	0.283228	0.0514343	0.0946321
chr7:25191404-25191562	IMPB_01	0.846032	1.07166	0.515247	1.09124	0.642399	0.479279	0.663893	0.299544	0.104198	0.152574	0.634807	0.701986	0.246391	1.38568	0.557203	0.957188	0.894424	0.656415	0.472096	2.26355	1.19027	0.338202	1.20176	0.498384	0.918823	0.554235	0.626502	0.267465	0.469205	0.18988	0.271997	0.020118	0.2034	0.235272	0.590815	0.186107	0.445664	0.23425	0.111448	0.565888	0.0819225	1.38042	0.69386	0.999293	0.694407	0.725715	0.598106	0.699977
chr7:25351158-25351638	ZP3AR	2.92826	1.90429	3.18398	2.87044	2.2866	2.60011	0.979803	1.36493	1.40579	1.08118	1.1046	0.946354	1.55684	2.09133	1.65109	1.85368	1.19674	0.940199	1.51642	2.43026	2.90911	2.12138	2.06656	1.94534	1.65126	1.66389	1.90853	1.5483	0.927206	1.17457	1.00339	0.731934	0.837593	0.773502	1.663	0.695684	1.69888	1.68027	0.99714	1.21286	1.22944	1.22596	0.912016	0.916111	0.369089	1.11786	0.685036	1.2254
chr7:25814113-25814482	ZP3AR	1.54383	1.22158	1.83687	1.6464	1.54967	1.07263	0.885377	0.800617	1.2536	0.996748	0.766448	0.829133	0.879824	1.11021	1.33437	1.02433	1.15229	0.782344	0.745881	1.44343	1.53521	0.911611	0.804434	0.819669	0.866978	1.51611	1.08744	1.01787	1.01339	0.698341	0.877963	0.91104	0.426018	0.384201	0.836737	0.275014	0.678892	1.01954	1.04435	0.375347	0.774167	0.784571	0.420512	0.814664	0.288137	0.591356	0.53334	0.710303
chr7:26244240-26244474	IMPB_01	2.95638	2.95678	3.59887	3.07189	3.46813	1.10436	1.83655	1.47328	1.17151	1.77128	0.932581	1.64071	1.64778	1.98104	2.22223	2.37647	2.65631	2.11902	2.25095	1.87376	2.27952	2.23735	1.74293	2.01198	1.24094	2.787	1.75614	2.39943	2.69849	1.81616	0.898733	2.46459	2.01356	1.28117	0.961006	1.19973	1.24482	1.43154	1.4286	0.862605	1.11535	1.1896	0.982916	1.44742	1.43913	1.00285	0.7697	2.26816
chr7:26779912-26780066	SYNREP_MM	2.53468	1.4442	3.31592	2.50074	1.63715	0.249459	0.334056	0.895923	0.643238	0.44427	0.790195	1.06268	0.946997	1.9953	1.43955	1.43693	1.72985	0.945885	0.55356	1.24213	1.34602	1.17976	1.4713	1.22274	1.39901	1.85891	1.53195	2.30447	1.22993	0.560542	0.387269	0.974799	0.422687	0.254908	0.743719	0.916135	0.329245	0.941571	0.741774	0.823686	0.466078	1.81617	1.60019	2.20389	1.017	1.63054	2.05626	2.11559
chr7:26954157-26954232	IMPB_01	1.3044	0.592521	1.84506	2.1356	0.988838	1.0061	0.669759	0.958102	1.83859	0.618687	0.838603	0.405576	0.6417	0.759639	0.803838	1.1842	1.93288	0.867604	1.216	1.05177	1.41828	2.29011	0.760368	1.40023	0.850143	1.42381	1.82904	1.70239	1.80969	0	0	0	0.162563	0	0	0.127248	0.191297	0.234251	0	0.177051	0.164995	0.820995	1.97538	0.42448	0.852872	0.823818	1.02727	0.763401
chr7:27071615-27071986	ZP3AR	2.01984	1.56297	1.90566	2.00021	3.0891	1.02276	1.61393	1.11805	1.82612	1.1614	1.3684	0.927505	1.3388	1.36558	1.72166	1.36369	1.48658	1.34129	2.47752	1.61001	1.31958	1.98913	1.97089	1.02548	0.99694	1.80079	1.31166	2.24856	1.29453	1.18122	0.713812	1.41914	0.788353	1.12104	0.924888	0.941917	1.18431	0.621451	0.923316	1.18406	0.487022	0.741661	1.06286	1.19191	0.643996	0.778311	1.06806	1.14526
chr7:27373421-27373852	ZP3AR	2.45799	0.991551	2.7107	2.61736	2.61832	1.3233	1.13914	1.01674	1.7822	1.61826	1.37644	1.24376	1.58732	1.01846	1.23578	1.46982	1.49624	0.644509	1.14486	1.04447	1.81862	1.22762	1.28542	1.98057	0.897789	1.92512	1.57573	1.97864	1.35237	0.874986	1.44377	1.42112	1.55792	1.01923	0.587106	0.679273	1.62698	0.839378	1.37005	0.981955	1.68927	1.10708	0.88562	1.02465	0.294951	0.746091	0.717863	1.11979
chr7:27749738-27750031	MMSAT4	6.97776	1.99113	5.13241	4.2523	6.42689	2.85371	2.33236	2.20909	1.81887	2.86883	1.68121	2.35441	1.00721	2.4612	2.22881	2.67726	1.68474	2.47581	1.66787	2.26371	2.79154	2.37049	2.16849	2.98264	2.33161	4.49282	3.24793	2.28504	2.35577	3.12493	2.37659	2.86856	1.97922	2.42408	1.897	1.6672	1.56977	2.30238	2.02876	1.07749	2.16698	3.59302	2.03048	2.83178	1.31985	1.1878	1.48319	2.93511
chr7:27783789-27784085	ZP3AR	3.87805	3.58599	3.04368	3.811	3.09651	2.32108	1.99265	2.04919	2.65968	2.73843	2.85473	1.86066	1.97186	2.41333	2.25926	2.29518	3.24079	2.37595	1.93767	1.86016	3.64247	2.7459	3.09195	2.5649	1.98364	2.76268	3.30139	2.6445	2.889	2.31256	1.9098	1.1899	2.06203	2.40702	1.75494	1.56937	2.05063	1.63579	2.33051	1.56674	1.46172	2.12837	0.798789	2.15946	1.53316	2.56183	2.01771	1.80946
chr7:27853627-27853740	MMSAT4	0.571329	0.673842	1.47758	0.93975	1.40687	0.135503	0.238636	0.235757	0.347429	0.179627	0	0	0.212007	0.819393	0.387651	0.359956	0.642495	1.12896	0.291217	0.174224	0.0965779	1.00146	0.94218	0.281232	0.269251	0.722532	0.568625	1.11785	0.561486	0.300778	0.149021	0.313129	0	0.279244	0.117425	0.0900867	0.103579	0.414602	0	0	0.488602	0.556356	0.315172	0.636635	0.471683	0.347961	0.536099	0.782436
chr7:27987914-27988046	MMSAT4	8.58393	2.29116	6.97247	6.54736	4.55166	0.39339	1.59497	1.8848	2.30653	1.44313	0.481048	2.69283	0.876707	3.27206	3.28194	3.18881	4.47168	4.43661	0.06364	2.84415	3.42528	2.31244	2.17115	4.26752	0.73788	3.46596	2.94689	4.61687	4.44659	4.56497	3.58691	3.07764	4.62767	4.70549	2.61177	2.92279	4.202	6.44349	5.80373	3.77265	3.17394	4.27476	3.92766	3.23851	2.0599	2.30256	2.6027	2.85845
chr7:27988996-27989119	MMSAT4	7.14554	1.14604	10.6128	4.94866	6.24282	2.06446	1.12909	3.04809	1.96261	1.8255	1.42555	1.51511	2.07476	2.25128	2.29853	3.27878	3.23702	3.79972	2.99855	2.20555	4.12463	3.99329	4.29401	3.30649	3.69466	5.58337	3.55681	3.93218	7.23295	3.15564	3.38536	2.57689	3.49973	5.20767	2.00617	1.6164	3.20302	2.38251	2.06429	1.78932	2.49067	4.19032	4.2858	3.02972	2.5502	0.867695	2.87063	3.21759
chr7:27989164-27989287	MMSAT4	6.54618	3.2365	6.94013	4.75236	4.27099	1.16828	1.1291	2.94282	1.7068	2.7231	1.13748	1.26943	1.01908	3.17731	3.44054	2.32101	3.7626	3.25973	3.33439	2.51684	3.46869	4.00219	2.57658	3.62314	3.96956	3.72968	3.51424	4.16699	6.29596	2.26636	2.24315	1.85342	1.96557	2.21202	1.38728	2.47758	3.35957	2.77865	2.05612	0.70536	2.71201	3.72739	3.64258	3.12979	3.51451	2.44573	2.86421	2.74749
chr7:28270533-28270765	ZP3AR	3.55844	1.11653	2.25067	1.85121	2.35593	1.14837	0.95604	1.47382	1.13961	0.781226	1.74497	0.977329	0.912783	1.2404	1.35751	1.47254	0.817313	1.40643	0.921404	1.18459	1.66713	0.942994	1.69389	0.936064	0.878392	1.11646	1.42808	1.22209	0.667177	0.615528	0.618472	1.04559	0.340283	0.986444	0.526788	0.638975	1.81454	0.866331	0.927983	0.513078	0.677056	1.68286	1.02535	0.573538	0.533374	0.633073	1.56672	0.215394
chr7:28361290-28361712	ZP3AR	1.1185	0.624839	1.42786	1.73081	1.37374	0.71989	0.892889	0.685605	0.660499	0.640504	0.59376	0.22537	0.805484	0.725963	0.978063	0.577606	1.07921	0.786364	0.863125	0.643366	0.915905	0.5688	0.760679	0.690902	0.502654	0.360421	0.789259	0.220948	0.0528657	0.422083	0.339181	0.395619	0.2554	0.473696	0.262027	0.244194	0.396948	0.406598	0.227816	0.469005	0.401831	0.516764	0.327929	0.569766	0.294213	0.682397	0.448536	0.443084
chr7:28361785-28361850	ZP3AR	3.16493	1.03607	5.1001	2.75708	4.99086	1.29512	0.787006	1.73569	1.30298	0.489328	2.04904	1.08887	0.828846	2.09747	1.33802	1.95886	1.72307	0.892698	0.819218	1.28841	3.14303	0.984986	1.23462	1.98763	1.09958	0.497831	1.10977	0.5468	0.711562	1.99241	0.82305	0.635631	0.31814	0.252683	0.920416	1.09026	1.73325	1.1172	0.147766	0.659767	1.87926	2.11612	0.417882	0.339057	0.450197	1.83715	0.641763	1.17257
chr7:28536156-28536820	ZP3AR	1.68381	1.32632	1.79033	1.4009	1.88233	0.753272	0.950217	0.644658	0.757089	0.588428	0.71422	0.743292	0.737911	1.14849	1.31309	1.03935	1.40215	0.76809	1.02065	1.07597	1.1527	0.847128	1.12857	1.18445	0.651847	0.599965	0.853671	0.544826	1.32902	0.415256	0.64695	0.46116	0.717046	0.164975	0.309004	0.340635	0.562075	0.274434	0.762962	0.698509	0.814004	0.790427	0.663581	0.461111	0.641898	0.868402	0.820787	1.07186
chr7:28622095-28622456	ZP3AR	1.45704	1.21615	1.18861	1.8302	2.02159	0.947915	0.770211	0.324377	1.06837	0.44947	0.6047	0.857284	0.713317	1.78186	1.59465	1.70524	1.22104	0.53446	1.95396	1.67919	1.71465	1.12771	1.83606	1.10367	0.27821	2.14095	0.839877	0.84735	0.824581	0.958937	0.772053	0.314605	1.06214	0.60378	0.350527	0.170074	0.911598	0.44694	0.719872	0.649854	0.703227	1.71075	0.54902	0.67369	0.68228	1.09985	0.701501	0.663181
chr7:28752954-28753290	ZP3AR	1.4457	0.970849	1.21025	2.1574	1.16797	0.981611	0.705828	0.737063	0.7228	0.700898	1.22558	0.681616	0.581761	0.852431	1.20767	0.870913	1.55515	0.91331	0.857871	1.04862	1.44373	0.525254	0.776472	0.711425	0.349515	1.47825	0.683071	1.05145	0.406303	0.491691	0.643656	0.371418	0.850508	0.337689	0.540405	0.296745	0.450834	0.47072	0.652651	0.40049	0.821086	0.81556	0.280784	0.848863	0.965547	0.784483	0.605612	0.523846
chr7:29063588-29063944	ZP3AR	1.68875	1.22253	1.68076	1.04791	2.01524	1.16761	1.26962	0.925909	1.21816	0.931415	1.34351	0.995471	0.773034	1.25659	1.84506	1.32033	1.5739	1.0754	1.23527	1.20656	1.36445	0.519448	1.14162	1.3581	1.06295	0.868815	0.868002	1.37047	0.633254	0.353069	0.871623	1.0006	0.980022	0.77753	0.83255	0.316661	1.34922	1.00676	0.560925	0.968875	0.882984	0.871364	0.168785	0.822095	1.67442	0.846901	1.07982	0.992734
chr7:29100934-29101546	ZP3AR	1.12441	0.78025	1.67191	1.07951	1.33365	0.578098	0.343825	0.697952	0.681254	0.430829	0.80955	0.646043	0.620052	0.963639	1.19236	0.67274	0.778777	0.785643	1.06331	0.973549	1.22195	0.906217	0.97489	0.857313	0.67395	0.78213	1.05534	0.758054	0.543794	0.456593	0.317698	0.485446	0.384548	0.471765	0.208477	0.0679232	0.432933	0.330022	0.22592	0.56734	0.450281	1.23149	0.618817	0.54042	0.308748	0.796142	0.570659	0.600062
chr7:29874494-29874878	MMSAT4	9.78155	4.58844	9.88638	6.20175	9.13631	3.42293	5.94048	4.14758	4.30899	4.3515	3.98367	2.71936	5.07382	3.59472	4.63543	3.05841	2.95889	3.99167	5.42189	3.89488	4.65857	4.48685	6.33461	5.70911	5.24879	6.59096	7.34505	5.29758	6.0491	4.27741	3.952	4.12926	3.76075	4.64881	3.21911	4.17468	5.7557	3.63467	4.52859	4.40398	3.83776	4.16608	3.05927	3.80763	2.27073	2.26812	3.39132	4.52307
chr7:29875502-29876053	MMSAT4	10.6395	4.13874	9.57417	7.65639	7.15415	2.03656	5.83655	4.09462	3.2447	4.09173	3.62459	3.47062	3.94631	4.32136	4.40186	3.35655	3.81171	3.692	5.1324	3.57072	5.6904	5.05875	6.50768	4.5561	5.02951	6.33203	5.20018	5.771	6.43621	7.61137	4.87271	3.97118	4.91805	5.02967	3.53649	4.09348	6.0645	4.56001	5.90791	4.8947	4.2584	5.36078	4.30005	4.21588	2.07369	2.91683	3.22721	3.58518
chr7:29894823-29895116	MMSAT4	8.73008	3.1478	12.8791	11.2185	11.8253	5.00132	6.67625	5.41382	4.68827	6.88797	4.57023	4.04618	4.94884	4.76594	3.86614	4.04527	4.71213	4.67765	7.03531	3.53921	6.85669	7.299	4.82954	7.04248	5.72779	7.55567	7.64344	4.97065	6.89598	6.31094	4.88408	5.31832	5.24958	5.98919	4.78373	3.96234	7.74043	5.52538	5.09753	6.82045	4.92035	5.99112	4.47421	3.84238	2.8172	3.50507	4.0654	3.34954
chr7:30105040-30105841	MMSAT4	8.98189	3.14195	9.7365	9.1917	7.91139	3.19055	3.989	4.73363	5.10737	2.97535	2.89601	2.97122	2.77686	2.35727	3.91434	3.41059	3.56239	2.34508	4.14768	3.31815	4.75172	4.28993	3.94619	5.07148	2.66925	4.28187	5.76528	3.13274	6.27262	7.69778	4.80325	3.91483	4.17077	3.4044	3.69081	3.06986	6.10738	5.94176	3.44829	3.94852	4.74206	5.43238	1.91233	2.71439	2.39812	3.37541	3.08486	2.82626
chr7:30152303-30152605	MMSAT4	8.50014	6.01402	10.6607	10.4471	9.94096	2.69129	6.57357	3.22149	4.76359	4.55243	3.18625	2.55206	3.58333	4.67992	4.97772	3.38436	5.55306	6.41081	6.87965	4.87834	4.97427	3.73566	4.25299	4.94652	7.55004	5.63351	5.84398	6.08287	5.66869	6.55126	3.83463	5.03801	4.00236	5.024	2.8152	5.30877	7.27569	4.83868	3.87219	4.83161	5.52166	5.11104	2.8496	4.31604	4.00627	2.83863	4.44005	3.50859
chr7:30161785-30162007	MMSAT4	13.0032	2.63636	12.1063	9.9606	10.6892	5.52672	4.1502	4.02639	3.85496	2.34786	3.38912	3.19084	4.47973	4.15639	5.58785	4.53805	4.8745	3.34817	4.50056	3.62395	6.35523	5.45943	6.49548	4.28886	2.70626	4.6356	7.13844	4.63021	4.56125	5.42843	3.83535	5.22387	2.93545	4.89561	3.33267	3.33349	6.47965	3.68684	4.60907	4.85894	4.48044	6.13176	3.49482	2.74666	2.14269	4.94467	4.53623	3.48356
chr7:30162131-30162432	MMSAT4	10.2872	3.10616	13.1607	10.3602	10.8653	4.04137	3.5601	5.72241	4.73766	5.74908	2.79054	3.31085	5.05198	4.92438	4.62461	4.2711	4.0314	4.88434	4.82305	4.70971	5.90273	5.74101	6.44452	5.96213	3.12177	4.78276	6.33119	5.51429	4.31097	6.53879	5.23825	5.25576	4.13813	6.29049	2.9655	2.88068	5.34959	4.45184	5.52352	5.70657	5.55524	6.45952	4.41327	3.39668	2.72182	4.13078	3.34776	3.03654
chr7:30773063-30773529	ZP3AR	2.07053	1.12363	1.723	1.90785	1.98371	0.880035	0.686753	0.926558	0.459849	0.834639	0.467902	1.08106	0.991775	0.954403	1.09709	0.89591	1.43113	0.742086	1.13106	1.36477	1.23076	0.72172	1.67129	1.57668	0.555935	1.08647	1.15888	1.36703	0.839608	0.690647	0.591338	0.955708	0.793598	0.523129	0.848737	0.293979	0.593887	0.209117	0.461806	0.919509	0.773018	1.0188	0.415865	0.759604	0.316227	0.601349	0.765016	0.76272
chr7:30813768-30814017	IMPB_01	1.34044	0.972844	1.46083	0.733154	1.00872	0.245956	0.527867	0.473595	0.620651	0.485479	0.256486	0.582221	0.416633	1.15335	0.815791	1.11047	1.02002	0.902263	0.678089	0.87207	1.0383	0.59775	0.516234	0.378274	0.316349	0.641415	0.858832	0.323939	0.379624	1.38666	0.858943	0.451268	0.503503	0.485166	0.173915	0.453629	0.40637	0.464739	0.269502	0.515629	0.979514	0.199494	0.166488	0.223343	0.405773	0.587883	0.302036	0.119052
chr7:31066079-31066486	ZP3AR	1.5648	0.844369	1.211	1.13579	1.86537	0.689482	1.07094	0.874334	0.676153	1.07839	0.564305	0.545073	0.916012	1.17138	1.14207	0.799232	1.26575	1.11119	1.55406	0.994368	1.90635	1.00771	1.50233	0.809334	0.488449	0.721123	0.574739	0.607973	1.12778	1.052	0.161494	0.616348	0.619129	0.603975	0.653702	0.429967	0.549178	0.65556	0.371452	0.73377	0.853934	0.530784	0.748126	0.853044	0.460836	0.797816	0.392278	0.466189
chr7:31520107-31520289	IMPB_01	1.48275	1.4617	2.11246	2.55712	2.67862	0.626115	1.11012	0.841462	1.00661	1.06527	0.322471	1.20486	0.4231	1.82916	1.50497	1.85523	1.85867	1.85517	1.06083	1.42306	2.24003	1.24489	2.0549	1.19581	1.17697	1.14066	3.05495	0.929889	2.98298	0.259777	1.2731	1.20836	0.949872	1.31208	0.494999	0.475429	0.466764	1.22017	0.865168	0.574926	1.12146	1.13156	1.72531	1.01211	0.766077	1.31226	0.776267	0.77116
chr7:31587183-31587420	IMPB_01	2.16081	1.67148	2.42527	1.1098	1.2923	0.306421	0.10287	0.128107	0.230963	0.472826	0.295167	0.571645	0.27798	1.25018	0.934153	0.68604	0.970255	1.25145	1.22458	0.830133	1.43469	0.787525	1.0207	1.09707	0.647086	1.43679	1.41458	1.52278	1.04925	0.640197	0.347859	0.287876	0.539598	0.453208	0.377179	0.646972	0.10594	0.27774	0.877155	0.552076	0.588861	0.24125	0.81445	0.958114	0.930505	0.334468	0.947798	0.437227
chr7:31974833-31975010	IMPB_01	0.558381	0.428832	0.854715	0.642093	0.679025	0	0	0	0.110478	0	0	0	0.045922	0.078096	0.0998525	0.14604	0.455944	0.186103	0	0.157826	0.107166	0.15218	0	0	0	0.620209	0.11693	0.199302	0.332169	0	0	0	0.104255	0.12334	0	0.0916616	0.143985	0.0833771	0.160532	0.197056	0.217297	0.368342	0	0.266199	0.133442	0.131667	0.360628	0
chr7:3355108-3355320	IMPB_01	0.951022	1.0749	1.02024	0.929296	1.20325	0.511732	0.495695	0.353988	0.215568	0.665509	0.293122	0.510027	0.576125	1.06101	0.793565	0.956062	0.865703	0.58372	0.293541	0.70736	0.573414	0.293121	0.226706	0.571382	0.141538	0.584739	0.458374	0.220571	0.377088	0.377966	0.2838	0.160395	0.209867	0.165996	0.580877	0.37439	0.181828	0.906069	0.305813	0.877784	0.696021	0.297771	0.22699	0.280314	1.00575	0.224798	0.325064	0.338007
chr7:35761874-35762140	ZP3AR	2.62999	1.60558	2.10938	1.88982	2.57761	1.60989	1.37682	1.0549	1.18559	0.462225	1.49811	0.916029	0.899885	2.96274	2.16758	2.01514	2.05532	1.31605	1.75532	1.83689	2.4362	2.07122	2.445	1.29061	2.05561	1.50283	1.05954	2.49578	1.58739	1.45346	1.33062	0.932575	1.0941	0.846557	0.473457	0.663096	1.37738	0.434702	1.55778	1.62616	1.63394	1.58642	0.819176	1.2736	1.23219	1.48834	0.957587	1.20691
chr7:35956250-35956608	ZP3AR	2.80424	1.56536	2.10569	1.57041	2.10973	1.04045	0.946816	1.10641	0.836117	1.12652	1.30897	0.696048	1.20605	0.490665	1.41484	1.05259	1.39054	1.18723	1.50125	0.986495	1.47702	1.41622	0.764409	0.862021	1.50147	0.728687	1.14092	0.834547	1.71037	0.41755	0.833709	0.674067	0.941799	0.628554	0.877765	0.498264	0.486094	0.728545	0.678729	1.01836	0.73937	0.531506	0.568973	1.37117	1.10648	1.17037	0.698257	0.8489
chr7:36172934-36173055	IMPB_01	1.65631	0.579324	2.54594	1.03009	1.9265	0.454018	0.57877	0.121497	0.339576	0.174597	0.674252	0.365554	0.155564	1.34576	1.09994	1.32943	1.48613	1.61048	1.28751	0.642033	1.18286	0.868885	0.646155	0.508152	0.564831	1.12673	0.156384	0.15368	0.54167	0.732913	0.803103	0.451756	0.283303	0.50723	0	0.591539	0	0.323304	0.557292	0.845789	0.228121	0.808223	0.539234	0.377121	0.78085	1.23106	0.194851	0.0900405
chr7:37376816-37377136	IMPB_01	1.1506	1.16534	1.02784	1.25763	0.549779	0.0478494	0.244992	0.379517	0.814334	0.350638	0.0919856	0.415827	0.359984	0.675484	1.0988	1.01692	1.19338	0.381132	0.732126	1.34167	0.781698	0.629971	0.237702	0.366295	0.331445	0.226382	0.337551	0.72569	0.565034	0.516134	0.219262	0.152277	0.519653	0.567973	0.183137	0.373292	0.405786	0.0724711	0.0831366	0.0940712	0.000594844	0.239312	0.495313	0.470876	0.966731	0.402444	0.34239	0.672825
chr7:37798596-37798662	ZP3AR	0.756256	0.707573	1.38369	0.954068	0.957257	0.712475	0.351197	0.250305	0.311304	0.458189	0.362721	0.423676	0.264739	1.01571	0.533226	0.808036	0.836338	1.10864	0.323268	0.368839	0.629726	0.225539	0	0.345423	0.234591	0.209895	0.0507708	0.542698	0.232389	0.37975	0.114282	0.29535	0.339578	0.121174	0.522014	0.37355	0.131574	0	0.357755	0.418482	0.305786	0.04704	0	0.0739624	0	0.60079	0.212492	0.25337
chr7:38504408-38504488	IMPB_01	1.1189	1.16264	1.77769	1.81318	1.73742	0.308971	0.129289	0.014883	0.346495	0.0310674	0.136275	0.397813	0.245985	0.776226	1.18975	0.394837	0.587525	0.383058	0.662956	1.16562	0.813335	0.791417	1.18421	0.696608	0.34906	1.09212	0.268563	0.669865	0.990649	0.69312	0.177603	0.354882	0.650979	0.370086	0.23861	0.516943	0.554541	0.00878438	0.792808	0.0199181	0.0475971	0.245784	0.73404	0.652527	0.41804	0.273077	0.378592	1.51371
chr7:41232383-41232447	IMPB_01	3.9391	0.768069	1.97705	2.23892	1.74452	0	0.251073	0.669735	0.593625	0.339799	0.360562	0.174471	0.842238	1.56824	1.27606	1.77146	1.28807	0.601159	1.81062	1.84986	1.45099	1.46186	0.725787	1.73803	0.853008	0.83234	0.902288	0.734803	0.486567	0.762556	0.175409	0.691864	0.690122	0.293793	0.16368	0.283325	0.828862	0.318435	0.603389	0.243444	0.0862523	0.796362	0.632944	0.765945	0.973349	0.776875	0.740057	2.12569
chr7:41232473-41232539	IMPB_01	1.91586	0.182545	1.64775	2.07591	1.50668	0	0.607229	0.324719	0.68438	0.634003	0.627702	0.372239	0.6417	1.32807	1.21714	1.50467	1.53392	1.07793	2.08728	1.68093	1.72578	0.75884	0.756075	1.23527	0.62508	1.19559	1.77388	0.339724	0.510563	1.13934	0	0.211911	0.214714	0.4322	0.232789	0.159061	0.489112	0.4685	0.457803	0	0.19035	0.90943	1.0339	0.768455	0.418039	0.605224	0.20325	0.68711
chr7:41374250-41374720	MMSAT4	5.86225	3.22874	5.9612	4.98866	5.37555	0.683163	1.51838	1.52683	1.76185	1.9394	0.610052	1.91367	1.46277	2.49299	3.01303	2.15111	3.71625	1.62658	0.504639	2.76394	2.19632	2.0117	2.26376	2.81002	0.581764	3.54253	2.64231	3.2483	4.94285	3.22132	3.15219	3.02011	3.30254	4.93563	1.97367	1.58382	2.83844	2.24405	3.30589	1.91388	2.69606	2.4034	3.73442	2.68657	1.63644	2.5355	1.53375	2.85956
chr7:41480197-41480840	MMSAT4	6.13318	2.39553	4.91068	4.17715	4.46399	0.611936	1.227	1.01431	1.28038	1.00829	0.391097	1.00807	1.02915	1.74667	1.69478	1.67617	1.83334	1.5179	0.152441	1.21167	2.11865	1.92457	1.79881	2.84558	0.723965	2.68387	1.87884	1.99939	2.91647	2.90333	2.13208	1.36282	1.55429	2.80435	1.20885	0.851065	1.58147	2.26195	2.09387	1.6972	2.00868	1.96469	3.32203	1.88198	1.00952	1.69991	1.48977	2.42546
chr7:41480940-41481095	MMSAT4	6.26006	2.24004	6.01969	5.71055	7.13156	2.01077	2.50931	2.39578	1.84192	3.40241	0.528695	2.27165	1.04745	2.28372	3.80988	3.19581	3.42249	3.99683	2.61664	4.01816	2.16351	3.38226	3.81938	4.41796	2.69037	3.03601	4.19747	3.27033	5.81466	3.71335	1.94072	1.24116	3.10788	3.03665	1.5965	2.10357	2.72203	1.35079	0.778386	2.11559	3.3412	4.18305	2.75707	2.94641	1.71155	1.97561	2.08752	3.03518
chr7:41543930-41544087	MMSAT4	4.61021	1.97838	4.0962	3.00306	2.39438	0.387309	0.696384	1.33477	1.41336	0.419557	0.469879	0.82382	1.03685	1.42326	1.98706	1.64047	1.83866	1.26917	1.29555	1.5429	1.61808	1.65078	1.27276	1.90691	1.12282	2.34344	1.82531	1.85189	2.03837	0.988174	1.21995	1.01753	1.74565	2.56438	1.68737	0.897615	1.67055	1.2578	2.00209	1.09056	0.943516	1.40075	1.91867	1.53959	0.442933	2.55849	0.447973	1.10535
chr7:41545736-41546644	MMSAT4	3.3686	1.49448	3.64552	3.81572	2.4295	0.422918	1.58676	1.28005	1.14829	1.11247	0.755847	1.37749	1.44639	2.12072	1.655	2.0324	2.09152	1.97101	0.507957	1.7987	1.91656	2.35119	2.65755	2.4691	1.01389	2.26196	2.2987	2.67491	3.71569	1.94975	1.66341	1.54854	1.78401	2.32649	1.52134	1.19945	2.21124	1.74554	1.42879	1.41746	1.13738	1.53532	2.15316	1.94619	1.37944	1.34768	1.68837	2.18381
chr7:42579425-42579899	MMSAT4	5.33633	2.41674	4.02113	3.71616	4.54601	0.307783	0.867314	1.14106	0.773099	0.880103	0.458087	0.760106	0.342074	2.3805	2.37547	1.90756	2.46686	2.02982	0.232277	1.48702	2.14599	1.98395	1.43269	2.93437	0.828291	3.58885	2.02292	3.70206	3.74919	2.28873	1.55269	1.34497	1.38164	2.59237	0.883522	0.881037	1.35065	1.28097	1.96369	1.54348	1.26893	3.08893	3.48213	2.54934	1.40724	1.70111	2.61228	2.76327
chr7:42580181-42580756	MMSAT4	3.97818	2.81447	5.37396	3.87795	3.65155	0.463647	1.28553	1.58032	1.4139	1.51595	0.571652	1.12112	0.992055	2.45834	3.03245	3.25714	2.39273	2.65865	0.194533	2.38071	3.41905	1.91556	2.25057	4.34426	2.0411	3.91538	3.4	3.93945	4.3875	2.73645	1.71556	2.21963	1.68759	3.32767	1.73642	1.21039	2.07872	1.5701	3.00543	1.95967	2.4092	3.94885	3.52388	3.0997	1.6603	2.85698	2.5559	3.30689
chr7:42611097-42611231	MMSAT4	2.10499	1.72554	2.25007	2.18993	2.25792	0.107737	0.0261888	0.107735	0.212114	0	0	0.0513913	0.241037	0.972876	0.815572	0.791965	0.923869	0.873456	0	0.251155	0.524351	0.195724	0.526857	0.810595	0.635977	2.01176	0.61579	0.861047	1.37014	1.89752	0.349511	0.983442	1.20406	2.28687	0.644516	0.582742	0.680453	1.28314	1.67234	0.427663	0.565484	1.01363	2.08569	1.36198	0.269854	0.850411	0.79039	2.05131
chr7:42612069-42612542	MMSAT4	2.19351	1.10447	2.57187	2.33552	1.99195	0.135035	0.685242	0.581475	0.681286	0.624889	0.294257	0.26599	0.325647	1.20975	1.66506	0.696174	1.50344	0.728648	0.215377	0.667366	1.36935	1.26618	1.13661	1.47381	0.610133	0.935688	1.40882	1.19883	2.28327	0.924993	0.867377	0.776277	0.795435	1.0015	1.03009	0.599581	0.727581	0.849348	1.05668	0.462285	0.633977	2.101	1.43176	1.44783	0.648758	0.780258	0.866866	1.12156
chr7:42613496-42613827	MMSAT4	2.02871	0.963986	2.24304	1.69067	2.50714	0.681927	0.559081	0.324188	0.719696	0.862502	0.158097	0.610609	0.47627	0.920124	1.53827	0.875881	1.53887	1.26352	0.166047	0.696865	1.73118	1.14846	1.4186	1.95997	0.842949	2.14398	1.56306	2.05842	1.94843	0.809469	0.704786	0.734815	1.05403	0.907516	0.472018	0.64488	0.755121	0.955909	1.31476	1.08268	1.00778	1.0951	1.70761	0.78862	0.541055	0.700803	1.03485	0.792271
chr7:42662017-42662239	MMSAT4	2.81042	0.625197	1.37544	1.94606	0.761112	0	0.732054	0.292967	0.361918	0.585978	0.134229	0.148393	0	0.842484	1.20462	0.584251	0.80261	1.18459	0.133228	0.73642	0.762894	0.506555	1.38694	1.38594	0.168965	1.20309	1.18434	1.33996	0.999787	0.274562	0.361092	0.125978	0.0764546	0.158679	0.0513815	0	0.579946	0.601463	0.331697	0.306249	0.191232	0.322814	0.680886	0.312583	0.369092	0.335511	0.731633	1.17999
chr7:42707411-42707617	MMSAT4	2.30528	2.11075	2.55163	2.1603	1.81877	0.273943	0.75035	1.13141	1.28893	0.814481	0.273434	0.697477	0.408747	1.7207	1.19294	1.00983	0.92252	1.0754	0.040779	1.0093	1.62978	1.3017	1.65542	2.35322	0.992308	2.41985	1.73845	3.19464	2.73021	1.59474	1.43724	1.09535	1.07441	1.08264	1.13187	1.51333	1.20599	1.41006	1.31026	0.656648	1.16616	1.41798	3.49732	1.82507	0.935983	1.80167	1.46941	1.95294
chr7:42708242-42708720	MMSAT4	1.06467	0.768271	1.46645	1.45079	1.56888	0.192198	0.443152	0.255315	0.355307	0.413395	0.233019	0.661867	0.147672	0.472642	0.43461	0.613545	1.09439	0.512893	0.151226	0.877454	1.39604	1.2406	1.29021	1.03585	0.906301	0.899348	1.12447	0.92719	1.28357	0.601064	0.477029	0.659982	0.579209	0.836408	0.371587	0.257556	0.611758	0.359707	0.529511	0.323729	0.305486	1.31421	1.41736	0.753858	0.45741	0.77864	0.768067	1.14587
chr7:42819037-42819346	MMSAT4	1.38595	0.587979	1.18894	1.06084	1.58246	0	0.294669	0.360274	0.520033	0.160204	0.0305773	0.283071	0.323273	0.547362	1.15042	0.976758	0.957613	0.609468	0.100277	0.830427	1.23615	0.639951	0.943605	1.16118	0.447781	1.28728	0.454164	1.11576	1.24177	0.33184	0.229906	0.677446	0.361581	0.47979	0.342781	0.503429	0.193057	0.766435	0.620324	0.499656	0.807193	0.391005	1.16225	1.09198	0.444421	0.258544	0.708516	0.880544
chr7:42982725-42982868	MMSAT4	2.8138	1.14652	4.21205	2.42999	3.64754	0.100957	0.0568308	0.62844	0.334183	0.0988418	0.0736965	0.92139	0.805918	3.10705	2.20549	1.16576	2.15319	1.75781	0	1.50605	1.45902	1.89499	0.95353	1.87459	0.865533	1.90156	0.930411	2.79145	2.66571	3.18172	1.75645	1.16435	1.24446	2.63006	1.40814	1.71621	1.79935	2.94047	2.44577	1.38058	1.6457	2.36837	2.79091	1.99156	0.311029	1.60713	1.44008	2.51036
chr7:43097821-43097964	MMSAT4	2.19664	2.30244	1.86228	2.88528	3.38451	0	0.466235	0.710845	0.774388	0.406991	0.146122	0.849808	0.412843	1.57038	1.57937	1.25352	1.96407	0.966701	1.9622	1.36	1.97995	2.1263	2.67897	1.8762	1.00106	1.64842	1.20187	3.23312	1.15066	1.00922	0.981269	0.493355	0.726042	1.04726	0.717904	0.432686	0.822447	1.01236	1.39077	0.382577	0.411397	1.48497	1.66921	1.58455	0.520389	1.18276	1.86228	1.76612
chr7:43098242-43098272	MMSAT4	0.909582	2.08033	3.02086	1.3871	2.76224	0	0.203167	0.421685	0.084408	0.28306	0.0484533	0.483852	0.10695	0.530827	0.786968	0.411091	1.27752	0.332999	0.285919	0.412373	0.831198	0.63	0.22996	1.05941	0.22923	1.22802	0	1.6951	1.65006	0.75326	1.11671	0.41667	0.670232	0.417797	0.170713	0.466575	0.352389	0.499735	0.43355	0.46033	0.488664	0.62954	0.27191	0.919593	0.20902	0.41606	1.03678	0.396941
chr7:43153589-43153966	MMSAT4	5.2644	1.95797	4.69203	3.74402	4.71979	0.729266	1.26241	0.722832	0.870481	1.26424	0.797656	1.25976	1.34985	3.13205	2.60779	2.26314	2.82624	2.1085	0.777264	2.29421	2.49362	1.74779	2.60464	2.59865	1.43678	2.67624	1.70429	3.62782	4.70081	2.62778	1.74982	1.82686	1.32971	3.17969	1.87554	1.02438	1.35257	1.65768	2.13298	1.0572	1.70197	4.42979	3.52851	1.95324	1.1888	1.99781	1.63868	3.07639
chr7:43154159-43154386	MMSAT4	1.00558	0.209115	1.26221	0.574162	0.384473	0.146469	0.227006	0.161287	0.266521	0.130473	0.236134	0	0.192227	0.978925	1.03549	0.58808	0.804032	0.821876	0	0.726059	1.21582	0.514134	0.961334	1.40209	0.433282	1.63166	0.853491	1.1707	1.52855	0.435857	0	0.143763	0.193111	0.480787	0.159979	0.303402	0.307703	0.179557	0.209796	0.148192	0.128333	1.24119	1.73421	0.526335	0.168505	0.795479	0.355516	0.7366
chr7:43154519-43154974	MMSAT4	1.47216	0.917274	2.83449	1.72345	1.53486	0.204318	0.270752	0.471023	0.528198	0.48163	0.0882543	0.359534	0.395363	1.04326	1.16309	0.899884	1.60296	1.08979	0.0423101	0.835562	1.40126	0.893619	0.955182	1.11556	0.443768	1.32995	0.709117	1.1297	1.85977	1.13561	0.634935	0.709188	0.655956	0.986012	0.906092	0.508637	1.0385	0.369654	0.515391	0.519485	0.755728	1.27088	1.2536	0.988335	0.678552	1.03702	0.651859	1.24332
chr7:43154999-43155224	MMSAT4	2.85577	2.36582	5.81405	2.12339	4.08532	0.221475	0.984144	1.09804	0.679822	0.826723	0.705005	1.2023	1.52799	2.25948	2.20158	1.76452	2.92078	2.76844	0.62937	2.12128	2.36886	2.36742	2.65085	2.37156	0.818663	3.36365	1.98343	2.54208	3.08326	2.07786	0.367971	1.32772	1.24812	1.72022	0.825788	0.899377	1.67133	1.72618	1.0502	1.614	1.1094	2.09283	3.18895	2.11084	0.990384	1.07348	1.92989	2.00871
chr7:43189519-43190082	MMSAT4	4.22283	2.5706	3.94487	4.61659	4.57319	0.00660494	0.972957	1.37335	1.77297	0.977827	0.601319	1.36595	1.0743	2.08594	3.37847	2.4229	2.83818	2.29073	0.152969	1.94506	2.61683	2.47323	2.26356	3.34948	1.09932	3.19707	2.20409	3.63096	3.56367	2.18226	1.65182	2.94625	2.69394	2.75221	1.89094	1.89223	1.97538	2.36793	2.38536	1.92202	1.64188	4.44064	4.67688	2.55952	1.85428	1.7632	2.63543	3.29957
chr7:43191002-43191481	MMSAT4	4.29485	2.5823	3.57386	4.4201	3.17792	0.668018	0.414097	0.588617	1.0829	0.68392	0.465049	0.839224	0.492112	1.6975	2.40283	1.51455	2.64219	1.50127	0.544864	1.53065	1.98709	1.55416	1.47187	2.73348	0.469799	3.54036	1.55618	2.30299	3.69842	2.41564	1.68788	1.60575	2.00051	2.03519	1.21887	1.07526	1.28597	1.92825	1.9457	0.672617	1.36991	2.01607	3.60577	1.59132	1.66069	2.08984	2.02914	2.44514
chr7:43226728-43226839	MMSAT4	1.7597	0.955165	3.29408	1.33334	2.08082	0.65612	0.242937	0.29766	0.675637	0.223912	0.713714	0.0754541	0	0.464885	1.42733	0.565244	0.316617	0.46096	0.525126	0.228894	1.13029	0.857725	0.0725104	0.690897	0.792167	1.0024	1.38854	0.992666	0.887776	0.078688	0.617886	0.0668032	0.433559	0.562645	0	0.204914	0.465997	0.510709	0.4002	0.239257	0.274404	1.16075	0.350278	0.697795	0.438779	0.0337427	0.0988883	1.93087
chr7:43724145-43724194	IMPB_01	1.20877	2.16228	1.62898	1.48556	2.15894	0.464252	1.00762	0.942156	0.246981	0.551024	1.13471	0.907719	1.09138	1.4084	0.784852	2.42628	1.17999	1.05571	2.06654	0.559239	1.69902	0.800371	0.605373	0.756691	0.301951	0.934706	0.699888	0.820259	0.720972	0.75959	0.34724	0.424224	0.541485	0.604219	1.04043	0.727123	0.379368	0.44009	0.502292	0.700973	0.828601	0.76031	0.527078	1.11739	0.400977	1.18034	1.0696	0.0389606
chr7:43977811-43978048	IMPB_01	1.30012	0.733055	1.00746	1.12886	1.07499	0.395008	0.176124	0.435766	0.374044	0.242949	0.1449	0.343941	0.250904	0.749958	0.809027	0.960368	0.665765	1.13639	0.507008	0.835746	0.232899	0.167469	0.774281	0.665593	0.405315	0.701689	0.148041	0.409686	0.55502	0.0120177	0.498845	0.132321	0.391484	0.136804	0.32512	0.361741	0.366409	0.0286635	0.157885	0.24279	0.357497	0.665895	0.279528	0.628567	0.15434	0.2107	0.759403	0.221276
chr7:44118850-44119006	IMPB_01	1.53977	1.41358	1.68028	0.817656	1.49	0.507712	0.319294	1.35384	0.883926	0.9215	1.00751	0.441407	0.878918	1.02166	0.919986	0.796761	0.80059	0.59926	1.0424	1.08797	0.800068	0.636082	0.853208	0.805521	0.798742	0.703403	1.47314	1.11291	0.618277	0.378548	0.494746	0.28072	0.325385	0.462695	0.488639	0.340622	0.716396	0.467002	0.956814	0.90121	0.38094	0.634704	0.87485	0.817935	1.41771	0.649969	1.00078	0.943554
chr7:47812631-47812832	IMPB_01	0.884032	0.448356	1.13943	0.677726	0.884492	0.076178	0.019297	0.0436864	0.0791043	0.157657	0.0135597	0.00740776	0.151113	0.0896643	0.0502362	0.146917	0.103628	0.121566	0.11756	0	0.184812	0.293871	0.242542	0.16727	0.34005	0.352954	0.127475	0.399947	0.349182	0.103914	0.0261806	0.087505	0	0.143004	0.0428519	0.0458973	0.00657443	0.0920684	0.0368343	0.00528507	0.0113642	0.0810913	0.303011	0.223831	0.223594	0.0786641	0.0404488	0.0806751
chr7:4833260-4833326	ZP3AR	2.29143	1.62101	1.13563	2.05928	2.64957	0.593178	1.13287	1.47256	1.17469	0.645132	0.683886	0.73593	0.998244	1.08336	1.43093	0.70792	0.507216	0.541677	1.27101	1.0211	0.569871	0.292243	0.22911	1.0817	0.725578	0.753793	0.683865	0.285877	0.394361	0.900559	1.02581	0.418342	0.930245	0.874261	0.768913	1.16643	1.17559	0.62239	0.451741	0.766133	1.55206	0.474311	0.975063	0.9421	1.31123	1.12847	1.11073	1.05444
chr7:4971477-4971713	IMPB_01	1.56441	0.842347	0.889963	1.06213	1.01433	0.129858	0.947467	0.79314	0.398866	0.959179	0.648711	0.870149	1.02224	0.921201	0.663168	0.662976	0.655692	0.574949	0.383253	0.971791	0.638829	0.446476	0.458398	0.528232	0.238584	0.378684	0.128988	0.377597	0.026587	0.307103	0.321815	0.317795	0.447591	0.601933	0.270311	0.222056	0.586171	0.64349	0.588394	0.52533	0.809711	0.499893	0.546016	0.479287	0.289098	0.366725	0.669749	0.229749
chr7:5317112-5317134	IMPB_01	2.58645	1.02957	4.16692	2.11459	3.60063	0	0.36939	0.805037	0.42213	0.62145	0.1817	0.744391	0.4278	1.23451	1.21489	1.20961	1.48573	1.63226	1.08209	0.634884	0.702518	1.82559	2.1427	1.6121	0.824001	1.25593	1.18255	1.09361	0.982446	1.32061	0.35082	0.635632	0.614272	0.353636	0.380929	0.636232	0.163037	0.4685	0.8003	0.53115	0.83083	0.27048	1.27283	0.636609	0	0.624141	0.314168	0.690934
chr7:5317313-5317366	IMPB_01	3.94908	2.99629	4.06439	5.59231	4.28042	0.936768	1.85382	0.892979	0.83365	1.48122	0.654815	2.14893	1.51354	1.68611	2.45704	2.53914	2.59233	1.45694	3.00548	2.83114	3.94291	3.42793	2.21271	2.11611	1.14287	1.40849	1.93745	2.42725	2.35915	0.612701	0.125766	0.495689	0.926621	0.8644	0.83453	1.20344	1.10528	0.662979	1.2458	0.942124	0.560386	1.1862	0.948964	0.788781	1.49654	1.41702	2.4855	1.82595
chr7:61135089-61135186	IMPB_01	0.840463	1.11041	0.785483	1.53588	0.469295	0.320217	0.0456979	0.296126	0.260096	0.0491109	0	0	0	0.465812	0.105625	0.303336	0.585946	0.13504	0	0.257816	0.0187513	0.331279	0.469413	0.194671	0.249193	0.233543	0.264168	0	0.450424	0.317118	0.35082	0.0633473	0.533512	0.418874	0.0143994	0.369651	0.593587	0.200617	0.0165031	0.186176	0.213936	0.365404	0.0392447	0.291009	0.159459	0.220945	0.475732	0.67383
chr7:6201400-6202310	ZP3AR	0.88356	0.527187	0.979222	0.95857	0.865193	0.314224	0.486463	0.510117	0.560819	0.210729	0.315683	0.28111	0.482118	0.371856	0.626911	0.444687	0.404475	0.348039	0.471953	0.403309	0.54277	0.312074	0.382832	0.271294	0.261269	0.463714	0.353396	0.328399	0.343486	0.543389	0.27834	0.514076	0.2434	0.275848	0.346627	0.156689	0.285814	0.179306	0.361352	0.634887	0.147701	0.314815	0.154715	0.27262	0.213393	0.298119	0.30381	0.419273
chr7:62367861-62368098	IMPB_01	2.12355	1.33288	1.89251	2.38029	2.98363	1.30307	1.33563	0.839692	0.888793	1.17572	1.13315	1.031	0.706952	1.21193	1.93002	2.14602	1.19718	1.31816	2.38766	1.46933	1.1749	1.47935	1.92414	1.39865	1.1309	1.82434	1.02537	1.73849	0.866879	0.813265	0.977671	0.467701	0.968659	1.01482	1.04866	0.563752	0.34848	0.73142	1.21063	0.550599	0.89856	1.05347	1.36393	0.883782	1.70667	0.822324	0.794491	1.69241
chr7:63749249-63749270	IMPB_01	0.915007	0.656078	0.256797	0.58889	0.873653	0.43748	0	0.368531	0.136626	0.20712	0	0.106354	0	0.805577	1.13131	0.435115	0.43384	0.411412	0.823386	0.710503	0.550423	0.146269	0.22996	0	0.56911	1.24462	0.785249	0.541593	0.78579	0	0	0	0	0	0.0221705	0	0.18878	0.23425	0.2001	0.17705	0.0725143	0.73569	0.252416	0.42448	0.627062	0.752894	0.751765	0.75999
chr7:6454233-6454394	IMPB_01	3.54078	3.18935	3.65262	3.97694	3.16507	0.367156	1.60867	1.61227	2.27144	1.49369	1.7797	1.70631	1.15669	2.01284	1.48459	2.07287	1.63577	1.0149	2.70981	3.37253	1.72748	1.7575	1.12541	2.97814	2.021	0.675647	3.24164	0.816351	3.00108	1.70434	0.788788	1.37738	1.48324	1.19461	1.03288	1.10353	1.20889	1.84928	1.14056	0.821519	0.980371	0.805091	0.718029	0.952987	1.3231	0.685951	1.28864	0.771868
chr7:6685010-6685122	IMPB_01	0.752933	0.761153	0.90869	0.757081	1.02652	0	0.184463	0.464518	0.0640596	0.0203421	0.141142	0	0	0.134448	0.245265	0.240126	0.224715	0.236245	0	0.618797	0.301517	0.1751	0	0.133645	0	0.360074	0.244628	0.0170912	0.342356	0.21363	0.292872	0.00148107	0.139752	0.383975	0	0.347465	0.144956	0.0250982	0	0	0.0747853	0.0203315	0.167516	0.017055	0.23888	0.319501	0.2904	0.178716
chr7:84900029-84900154	MMSAT4	3.0081	1.45155	1.81253	4.2775	2.88449	0	0	0	0.249917	0	0.07268	0.763756	0	1.28688	0.705852	1.0463	1.76096	0.779753	0.0140008	0.686401	0.480045	0.194695	0.919752	1.98424	0	2.92726	0	2.02978	2.46536	1.51155	1.70081	2.75604	1.29208	3.04747	1.05975	0.887285	1.16293	3.37142	1.52225	1.28535	0.93677	1.20877	1.00264	1.30216	0.668914	1.30483	1.36125	2.19293
chr8:106424457-106424582	MMSAT4	8.50137	5.27169	14.1493	10.0883	12.9823	5.73977	3.79549	5.99888	2.78922	4.08756	5.00137	2.01616	4.2817	4.73514	4.55413	4.12714	4.61296	4.22705	5.03197	4.06237	6.20305	6.66035	6.53799	8.11071	5.34896	7.20733	9.29623	6.0459	7.55637	6.29247	4.25222	5.32558	7.19884	8.61879	3.82537	2.70876	5.59689	5.61241	5.13546	4.92062	5.99908	5.81183	3.77013	5.34448	3.03581	3.64233	4.75303	5.28981
chr8:108689126-108689207	IMPB_01	0.729702	0.428771	1.00233	0.750257	0.989038	0	0.0205222	0.14883	0.14068	0.0741541	0.180876	0	0.155221	1.06193	1.05223	1.10849	0.511614	0.636824	0.201408	1.19631	0.816734	0.57919	0.711032	0.212584	0.553088	1.66233	0.928815	1.2645	0.41962	0	0.452602	0.332197	0.0976356	0.211377	0.35637	0	0.230731	0	0.207511	0.10929	0.416325	0.321027	0.81563	1.35455	0.684522	0.706312	1.08508	0.684949
chr8:109895132-109895176	IMPB_01	1.40662	0.0906436	1.31504	1.28925	1.1925	0	0.260255	0.446491	0.364579	0	0.53272	0.23265	0.4278	0.49661	0.938167	1.1039	1.10768	1.94828	1.55949	0.952326	1.04105	0.574538	0.27966	0.46057	1.25026	0.00565818	0.39422	0.49089	0.967275	0	0.279061	0.21191	0.00374455	0.4322	0.0423255	0.39042	0.107261	0.511093	0.4002	0.53115	0.160067	0.51743	0.81563	0.42448	0.0190018	0.537999	0	0.25337
chr8:110088825-110090118	MMSAT4	6.36189	3.04919	6.48523	5.44415	5.55215	2.81797	4.68898	3.57498	3.03579	2.3871	1.9719	1.91229	2.86097	2.70852	2.97008	2.83532	2.93517	3.2828	4.19659	3.0335	3.73313	2.79006	3.99559	2.69242	3.09569	3.22463	4.14629	4.26541	4.90579	4.15854	3.31195	2.90762	5.23978	4.57452	2.3511	2.54416	3.34575	3.07204	2.83831	3.05936	3.09536	2.48885	2.51206	3.30856	1.70754	2.56356	1.81979	2.81883
chr8:112138276-112138383	IMPB_01	1.33413	1.45503	1.4584	1.20892	1.45555	0.341398	0.714528	0.269841	0.175531	0.526572	0	0.525247	0.635706	0.654211	0.326487	1.58123	0.341018	1.58623	1.21342	1.10879	1.43959	0.0607387	0.0864256	0.53394	0.297976	0.711879	0.232111	0	0.458255	0.110024	0.211475	0.29451	0.83018	0.133326	0.348097	0.683803	0.686667	0.145052	0.238901	0.628788	0.384368	0.444895	0.525941	0.291582	0.28731	0.272206	0.20325	0.0142077
chr8:114030109-114030207	IMPB_01	2.39037	2.60887	2.26571	2.37948	1.35078	0.157998	0.455099	0.302079	0.310145	0.160621	0.473545	0.451939	0.47674	1.39201	1.47578	1.59287	1.30317	1.33758	1.06815	1.2963	0.699765	1.24497	0.497436	1.29487	1.482	1.23949	1.39977	1.30287	1.21183	0.860304	0.259536	0.505877	0.521335	0	0.168654	0.240213	0.171443	0.798368	0	0.220409	0.627541	1.31211	1.25946	2.0637	1.32674	1.30438	1.03796	0.785999
chr8:115003973-115004052	IMPB_01	0.598103	0.439218	0	0.424859	0.546795	0.263042	0.649899	0.384321	0.612704	0.0022757	0.317401	0.188476	0.4278	0.503164	0.602843	0.553204	0.800027	0.441258	0.31818	0.89917	0.478408	0.66388	0.355133	0.405182	0.393048	0.482078	0.434141	0.459846	0.302391	0.399234	0.373024	0.0456009	0.112649	0.268111	0.165015	0.159059	0	0.115642	0.430595	0	0	0.930072	1.0205	0.566795	1.05843	0.695214	0.589267	0.25337
chr8:120395338-120395419	IMPB_01	0.639314	0.780771	0.00319963	0.837546	0.297202	0.712864	0.438979	0.41816	0.40778	0.836067	0	0.50718	0.0146864	0.911452	0.612504	0.675778	0.983375	1.18523	0.766511	0.574958	1.05986	0.481483	0.606485	1.32396	1.31458	0.596469	0.756853	0.383421	1.48531	0.107832	0.368106	0.238059	0.0854501	0.504134	0.373614	0.488961	0.46003	0.0925432	0.632378	0.443717	0.25081	0.779343	0.460358	0.497809	0.416333	0.598421	0.804667	0.654953
chr8:125477965-125478046	IMPB_01	0.537066	0.876296	1.61936	1.32354	1.37197	0	0.36939	0.474051	0.14068	0.181794	0.3634	0.374537	0.2139	1.1004	0.59282	1.17601	1.17455	1.16473	1.25042	1.17613	1.35007	0.63905	1.40796	0.803863	0.793924	0.611565	1.83468	0.340928	0.760375	0.0820469	0.29235	0	0.299099	0.52293	0.135075	0.677469	0.0862328	0.227614	0	0.255739	0.1269	0.776149	0.430963	0.217481	1.49163	0.734564	0.611319	0.0964998
chr8:125478073-125478154	IMPB_01	0.990025	1.1889	0.746992	1.25631	0.711369	0.21874	0.0980486	0.525499	0.234527	0.24036	0.376863	0.358415	0.129396	1.04404	0.83225	1.3596	1.80497	1.6429	1.68064	1.20299	0.990913	0.728572	0.811922	0.796089	1.43806	0.998749	1.30179	0.27346	1.45467	0.201601	0.335661	0	0.199362	0.346874	0.23279	0.325975	0.18878	0.187532	0	0.177051	0.190349	0.383284	0.112872	0.335392	1.07613	0.837288	1.12342	0
chr8:125627886-125628014	IMPB_01	2.51927	2.3892	2.20498	2.53332	1.45123	1.13972	2.11663	0.784846	1.16083	1.07825	1.27759	0.686013	1.07958	1.66277	1.67397	1.27471	1.50909	1.24136	2.56659	1.68313	2.19548	1.18682	2.04247	1.10064	1.66535	1.79299	0.971584	1.65836	2.46025	0.940567	1.39085	1.94656	0.911566	1.34222	1.17669	1.34924	0.681378	0.581967	1.02229	1.51608	1.43247	1.30399	0.460172	0.719556	0.455598	1.10199	0.819495	0.249411
chr8:126133099-126133153	IMPB_01	1.52185	0.816595	2.18174	2.18008	1.02392	0.224142	0.57822	0.286636	0.552424	0.755688	0.942157	0.572098	0.847683	1.20161	1.14017	1.20001	0.701976	3.01311	1.97854	0.982834	2.27527	1.04956	1.81329	1.24127	1.83675	0.90348	1.59134	0.444636	2.819	0.196912	0.334578	0.306023	0.436421	0.0120083	0.508689	0.279827	0.136341	0.403431	0.563215	0.547544	0.272765	1.73353	0.652867	0.66021	1.02198	1.10882	1.14445	0.938288
chr8:129219009-129219983	MMSAT4	3.26124	1.83985	3.13571	3.95375	3.03967	0.0830943	0.418421	0.609089	0.666073	0.346434	0.207631	0.579694	0.286812	1.66739	1.32023	1.17666	1.41788	1.23219	0.0916377	0.8962	1.23424	1.2902	0.710856	1.84161	0.362131	2.35908	1.19632	1.96354	2.53071	2.35008	1.49882	1.26665	1.17241	1.81539	0.894357	0.965905	1.38889	2.01739	1.73296	0.674244	0.799717	1.36788	2.48896	1.75984	0.618725	1.28882	0.888973	1.84726
chr8:15890092-15890269	IMPB_01	0.682313	0.518471	1.00438	0.543412	1.23979	0.0160656	0	0	0.120832	0.284836	0.195045	0.105147	0.0773424	0.265742	0.130897	0.0201673	0.696175	0.422541	0.16019	0.606498	0.159259	0.5446	0.306617	0.0754588	0.0129508	0.254579	0.31738	0.0880633	0.106348	0.0750938	0	0	0.0614428	0.0354144	0.0236736	0.251594	0.152517	0	0.118703	0.266075	0.0699212	0.803923	0.239611	0.0347738	0.406231	0.334971	0.0241201	0.316352
chr8:17867106-17867259	IMPB_01	0.880256	0.993128	1.11407	0.841573	0.870048	0	0.0845023	0.14883	0.310533	0.713502	0.33609	0.467219	0.276812	1.10544	0.984077	0.844923	0.878149	1.08308	1.03769	0.90508	1.19096	0.572889	0.459925	0.50723	0.630575	0.670291	0.680181	0.771982	1.18483	0.441849	0.449416	0.375266	0.204663	0.409632	0.868779	0.856629	0.18261	0.69357	0.204275	0.138863	0.266307	0.268861	0.263011	0.895422	0.944088	0.693448	0.494271	0.372596
chr8:19547046-19547170	IMPB_01	1.79258	1.82081	2.49901	1.79982	2.61944	0.327046	0.54363	0.500291	0.568512	0.53288	0.388311	0.51724	0.795228	1.98902	1.83693	1.23708	1.79032	1.92591	2.29534	1.27407	1.56691	1.47089	0.550772	0.213569	0.956753	1.12414	0.604005	0.49391	1.19764	0.453283	0.766688	0.60142	1.2161	0.597769	0.827907	0.601602	1.19966	1.19393	0.437315	0.482604	0.451424	0.853349	0.804651	0.229334	0.767018	0.320467	0.531173	0.281975
chr8:20876699-20876779	IMPB_01	3.19144	2.15135	5.24855	2.78483	2.43839	0.357102	1.48439	1.65396	2.23024	1.04345	0.938037	1.37191	2.28081	1.5152	2.86952	2.75568	2.52732	2.26443	1.66293	1.7476	2.2355	1.94612	2.51754	1.71573	0.90404	1.75488	2.13847	3.0656	0.897438	1.47407	1.03922	1.64639	0.873154	2.02603	0.285141	1.24662	1.09256	0.751498	1.37213	0.476915	0.702094	0.556744	0.54372	1.72229	0.653988	1.53692	0.725752	0.769515
chr8:21550000-21550053	IMPB_01	3.27734	2.00047	1.57841	2.10731	1.81303	0.474607	0.940801	0.525117	0.937165	0.394691	0.658243	0.589905	0.278474	1.68176	1.26914	1.71454	2.09842	1.05197	2.77762	0.946222	1.14931	1.85885	0.778036	0.80386	0.448288	1.00975	1.80733	1.51662	0.793725	0.630594	0.834025	0.879426	0.584596	0.76249	0.69837	0.438163	0.651826	0.234251	0.868288	1.01894	0.801086	0.849373	0.897668	0.380399	0.41804	0.734017	0.433444	1.40054
chr8:23095475-23095805	GSAT_MM	1.84701	1.75134	1.85633	2.02104	1.62337	3.79906	3.28082	3.3557	3.32109	1.41232	3.04297	2.08147	4.03862	1.65313	1.58997	1.43513	0.92727	1.12981	1.25834	1.65498	1.73821	1.52202	2.39026	1.94883	1.78349	2.29833	2.24607	3.1542	3.25882	4.18818	2.62529	4.23866	2.99992	4.62055	4.0407	1.47804	2.99132	5.10868	3.33355	2.76198	3.27178	1.94594	2.3708	2.08599	1.83338	2.14739	1.54983	2.35773
chr8:24363783-24363863	IMPB_01	0.30425	1.68441	0.182599	0.505569	0	0.00255675	0	0.111622	0.14068	0.007767	0.0476963	0.372198	0.203205	0.481452	0.298807	0.296152	1.34322	0.344251	0.33105	0.626871	0.422126	0.977489	0.635275	0.270581	0.578215	0.650328	0.922179	0.39988	0.557766	0.18988	0.21707	0.122551	0	0.108075	0	0.421509	0.235975	0.213754	0.232811	0.526724	0.133245	0.770826	0.611698	1.15393	0.41804	1.33146	1.01391	0.494062
chr8:25879178-25879442	IMPB_01	0.87446	0.584756	2.09158	0.314249	1.87203	0.0273425	0.317609	0.232265	0.293147	0.256559	0.0578136	0.253073	0.110191	1.19059	1.14068	1.13178	0.577206	0.948174	0.885833	0.94742	0.669219	1.2654	0.480969	0.997646	0.51111	0.611851	0.3855	0.5317	1.67234	0.206418	0.547474	0.577016	0.535624	0.345457	0.154312	0.438015	0.729377	0.196983	0.32971	0.235396	0.312256	0.951581	0.964924	0.838411	0.718887	0.937031	0.868576	1.41641
chr8:28536990-28537227	IMPB_01	0.475956	0.518526	0.913375	0.736276	0.908845	0.0249193	0.00467586	0.00125595	0.0908186	0.00873903	0.0092	0.127221	0.187727	0.514649	0.632792	0.429535	0.825039	0.445435	0.459391	0.286814	0.470743	0.25921	0.0271683	0.340083	0.0184649	0.0199588	0	0.00807688	0.387318	0.233957	0.011842	0.0205651	0.0250319	0.0136804	0.0314316	0.124161	0.164087	0.169016	0.0506582	0.0171821	0.00321266	0.234703	0.789209	0.163882	0.470074	0.239665	0.22645	0.119736
chr8:28923942-28924126	IMPB_01	0.93858	0.339179	0.822741	0.402511	0.81435	0	0	0.0770424	0	0	0	0	0	0	0.234849	0.242806	0.0180813	0.248706	0.106528	0.185801	0.304959	0.125845	0	0	0	0	0	0.315016	0.241231	0	0.148717	0.125534	0	0.0164462	0	0.166685	0.223587	0.229158	0	0	0.0196557	0.0956136	0.150733	0.125729	0.166989	0	0.185576	0.172126
chr8:31383217-31383452	IMPB_01	1.14693	0.568215	1.12758	0.471921	0.973865	0.434657	0.430697	0.392025	0.102997	0.183323	0.295359	0.0337973	0	1.27447	0.484017	0.674378	1.06161	0.996122	0.764892	0.868332	0.867689	0.0224137	0.408062	0.162666	0.259825	0.674727	0.310343	0.10472	0.17899	0.172912	0.134356	0.224523	0.138118	0.0772621	0	0.238727	0.283571	0.196371	0.2001	0.337525	0.129269	0.00770647	0	0.0894119	0.254382	0.179743	0.0363332	0.0517523
chr8:3407866-3408037	ZP3AR	1.54728	1.7648	1.67572	2.36705	2.50391	1.95592	0.884055	0.67713	0.966046	1.29765	1.54822	1.49594	2.07205	1.62895	1.04022	0.951748	0.844566	0.472663	0.972677	1.45023	0.867038	0.688806	0.970073	1.29127	1.16907	1.09779	0.789533	0.879303	0.603444	0.822467	0.645394	0.597197	0.904105	0.516219	0.427912	0.468806	0.692214	1.25667	0.645481	0.514799	1.35573	0.364273	0.46288	1.13927	1.09104	0.830955	0.640654	0.603797
chr8:34162785-34162829	IMPB_01	0.295009	0.542163	0.0712882	0.173996	0.823398	0.0397709	0.137062	0.152213	0	0	0.421218	0.02115	0.0172409	1.15037	0.587249	0.661333	0.203825	1.09496	0.902747	0.780001	0.749725	0	0	0.0261682	0.20839	0	0.232948	0.04972	0.184856	0	0.17541	0.178197	0.16476	0.0638625	0.454999	0.15906	0.0749891	0.23425	0.0545727	0.0684057	0.341825	0.25872	0.0617977	0.260471	0.237523	0	0.498968	0
chr8:34162875-34163066	IMPB_01	0.799695	0.807113	0.686246	0.60837	1.14927	0.440882	0.218761	0.154284	0.156926	0.034619	0.0542246	0.126668	0.0724332	0.451817	0.441579	0.30243	0.708759	0.441454	0.677717	0.734762	0.39166	0	0	0	0.168025	0.235925	0.192982	0.154627	0	0.114324	0.343473	0.184173	0.277838	0.0984545	0.492535	0.137408	0.147217	0.91984	0	0.156731	0.0926832	0.425326	0	0.219996	0.372077	0	0.232016	0.157859
chr8:3585528-3585743	IMPB_01	0.992048	1.15886	1.07259	0.73402	1.17406	0.604268	0.00331721	0.875674	0.335867	0.405592	0.447918	0.60851	0.703389	0.432934	1.06843	0.76177	0.420537	0.155756	0.413352	1.24856	0.851738	0.470314	0.730493	0.261827	0.735616	0.180641	0.5152	0.597691	0.421536	0.0185464	0.326344	0.268925	0.242204	0.464406	0.114771	0.130207	0.113268	0.512489	0.0288516	0.213284	0.243066	0.170875	0.512114	0.618869	0.489985	0.0890298	0.165436	0.186829
chr8:40053350-40053540	IMPB_01	0.760115	0.566895	0.588914	0.932848	0.801307	0.106636	0.208029	0.0806815	0.0992287	0.237644	0.275419	0.0577953	0.0184807	0.802457	0.527521	0.867136	0.352441	0.615303	0.6449	0.754031	0.773108	0.177832	0.200913	0.0909033	0.281863	0.37862	0.20352	0.266223	0.606726	0.382751	0.257576	0.488411	0.523896	0.445881	0.343059	0.246124	0.426245	0.906188	0.430742	0.300985	0.716499	0.106212	0.173164	0.0636721	0.0297028	0	0.249279	0.268036
chr8:42739939-42740071	MMSAT4	0.831878	0.722887	0.962746	1.02604	0.547561	0	0.436512	0.357418	0.536623	0.0925765	0.228502	0.470893	0.170148	0.354874	0.463463	0.267506	0.576313	0.638194	0	0.31341	0.274582	0.0930803	0.334491	0.244246	0.197334	0.497843	0.273266	0.476411	0.211285	0.899121	0.562062	1.18759	0.549358	0.731133	0.544941	0.74709	0.18878	1.17224	0.576013	0.340726	0.383685	0.791829	0.47786	0.304608	0.495636	0.618583	1.00105	0.71397
chr8:46260960-46261197	IMPB_01	0.725485	1.37963	1.74031	1.42991	1.61391	0.388536	0.565726	0.112407	0.215407	0.31639	0.560438	0.198397	0.29242	1.46583	0.932269	1.33537	1.50118	0.695971	1.12755	1.60103	1.19575	1.75147	0.806713	1.20106	1.07164	0.807667	1.73808	1.1767	0.645256	0.564077	0.307893	0.496152	0.837243	0.533436	0.0363427	0.3859	0.189576	0.573276	0.309015	0.206932	0.341414	0.703087	0.352184	0.642033	0.127113	0.315146	0.909362	0.58366
chr8:4628237-4628390	MMSAT4	5.55107	3.46736	8.36009	7.42683	7.26398	0.278786	0.272818	0.436763	1.56526	0.0771624	0	1.7479	0.939236	1.66301	2.47709	1.73936	4.09299	2.87292	0.048042	0.929425	3.31995	0.985152	1.09863	4.74142	0.737483	5.59814	1.56385	3.28805	3.58565	5.66612	5.20228	3.35532	3.20344	5.64139	1.85709	1.78844	3.20052	3.46793	5.27409	2.44811	3.90792	2.40895	2.41482	2.74819	0.845719	1.44796	2.44743	2.53507
chr8:4628420-4628726	MMSAT4	9.8785	2.75965	9.08412	7.27734	6.96309	0.854579	1.41531	2.21069	2.02142	2.1143	1.10446	1.34524	0.977963	2.43672	3.44746	2.46886	2.54464	2.83805	0.304895	1.60367	2.70023	3.41335	2.69701	2.84885	1.52976	3.21009	3.00016	3.32199	6.45086	4.58785	3.4392	3.83844	4.17934	5.22823	1.93536	1.6446	3.76193	4.34958	2.95565	2.72708	2.65004	3.16175	4.04604	2.04337	1.71531	2.9173	3.25792	3.41281
chr8:4630161-4630292	MMSAT4	4.02352	2.70905	5.05553	4.24265	3.25486	0.103526	0.662321	0.373851	0.492819	0.88329	0.237184	0.740179	0.806648	1.19779	1.55017	0.6912	0.792689	0.638934	0.304658	0.532094	0.777813	1.34359	0.435334	1.53123	0.418353	2.09127	0.932822	1.65297	1.89109	1.88445	1.77655	2.32007	1.7088	4.15389	1.02924	1.37323	1.68604	2.31668	2.12607	0.459421	2.07404	0.967748	1.55443	1.08666	0.690644	0.35416	0.690568	1.39628
chr8:55409384-55409506	IMPB_01	0.632781	0.536326	0.794292	0.851521	0.647929	0.242048	0.0590434	0.174448	0	0.341232	0.0774459	0.0396649	0.135002	0.519128	0.477126	0.969186	0.205096	0.915119	0.601161	0	0.651524	0.505446	0.184723	0.402065	0.403107	0.424393	0.253658	0.840398	0.354292	0.035797	0.291871	0	0.0418652	0.209063	0	0	0	0	0	0.17705	0.0780303	0.25872	0.247384	0.353154	0.20902	0	0	0.0706113
chr8:56232917-56232998	IMPB_01	0.513376	0.67763	0.33998	1.00809	0.714688	0.210638	0.0706877	0.139643	0.515916	0.323301	0.482296	0.388316	0.3565	1.09892	1.33454	0.796901	0.840963	1.14332	1.30312	0.97924	0.710312	0.23628	0.323651	0.651453	0.313876	0.178268	0.48424	0.376275	0.729884	1.02448	0	0.42372	0.341814	0.30417	0.459832	0.15906	0.368237	0.249497	0.53607	0.288527	0.44191	0.421613	0.537009	0.702125	0.647728	0.93566	0.505944	0.247111
chr8:6517117-6517394	IMPB_01	0.723562	1.3918	0.779736	0.403207	0.623781	0.528238	0.480622	0.565769	0.30581	0.389579	0.212533	0.280165	0.540545	1.43198	0.491572	0.846272	0.773776	1.25203	1.06946	1.07571	1.15923	0.336081	0.372734	0.250754	0.503657	0.49869	0.595577	0.204344	0.433766	0.236487	0.370216	0.264658	0.277848	0.616346	0.336159	0.321841	0.224219	0.0896408	0.637117	0.059443	0.256356	0.386674	0.387505	0.57154	0.884437	0.494194	0.158179	0.296359
chr8:66254011-66254178	IMPB_01	1.30875	1.35054	1.17433	1.57024	1.04277	0.830328	0.956589	0.668482	0.405282	1.28624	0.397988	1.23917	0.201597	1.49584	1.17571	1.42512	1.24014	1.05698	1.41829	0.715147	1.12146	0.552783	0.621022	0.559851	0.358897	0.468855	0.62907	1.14352	0.340937	0.955747	0.34064	0.359882	0.367159	0.64705	0	0.699093	0.228345	0.415685	0.0522527	0.213281	0.728519	1.34785	0.488157	0.457693	0.551986	0.644055	0.552658	0.449061
chr8:66493234-66493382	IMPB_01	0.441392	0.242941	0.496451	1.4645	0.7364	0.847497	0.281143	0.429394	0.5809	0.184729	0.309382	1.20963	0.289054	1.12447	1.38442	0.520226	0.909592	0.43621	0.649333	1.39612	0.417621	1.16092	0.564765	0.634582	1.00285	0.54561	1.08405	1.0316	1.83728	0.681316	0.375709	0.15978	0.492186	0	0.273686	0.421292	0.155616	0.150363	0.123034	0.516795	0.254715	1.66079	0.687873	1.12864	0.942978	0.766024	1.30765	1.49147
chr8:69227843-69228065	MMSAT4	6.7808	4.81955	10.4674	7.553	9.05553	1.77677	3.35757	3.19351	3.75629	2.80662	1.0632	3.11318	1.37971	4.32581	4.88472	3.17032	3.94853	3.35246	0.021568	4.43025	4.62809	3.1208	4.09145	5.46595	2.18116	4.85663	4.31209	5.18489	6.5878	5.53001	3.55538	3.41815	4.22032	6.40487	3.45621	5.46673	3.86734	4.63173	4.91409	3.80236	3.54048	5.48455	2.96357	3.1401	3.41002	3.5498	3.76288	3.25579
chr8:69228263-69228401	MMSAT4	6.93493	3.33696	7.63658	6.42199	4.85215	0.643494	1.84949	1.91005	2.62758	2.60702	1.52472	3.20442	1.84567	2.39305	3.37577	2.27803	3.12621	3.90811	0.537807	2.18816	3.42183	2.99086	3.87911	3.64832	2.47785	4.26199	4.5203	2.60729	4.21363	5.43123	2.75431	2.50406	3.13964	2.4686	2.09898	2.20946	3.22684	3.34411	1.9153	2.96254	2.92635	4.28741	2.762	3.13714	3.56921	2.57938	3.87719	3.05866
chr8:69228515-69228905	MMSAT4	10.5408	3.92887	9.98456	9.33621	8.47371	2.36652	3.75728	3.2054	4.15274	4.39133	1.86035	2.45208	2.39469	3.5077	4.77766	3.52848	4.10286	4.70402	2.19373	3.70846	5.5218	4.48669	5.81761	6.30425	3.63892	5.38096	4.99028	4.84696	6.3923	4.52434	3.987	2.80492	5.09117	4.012	2.47612	3.4141	5.17333	5.03592	3.74873	3.30261	3.45124	5.63046	4.58494	3.10814	3.25494	2.71369	2.71109	3.37257
chr8:69302006-69302546	MMSAT4	5.96431	3.34771	9.40779	6.92127	7.41257	1.44178	2.38608	2.72234	3.44616	2.90299	1.15665	2.9031	1.97618	3.32016	2.82735	2.88072	4.11821	3.3504	0.190596	2.9174	3.28806	3.47515	2.94003	3.86101	2.66893	5.79366	3.50481	4.8131	4.22758	4.39625	3.54	3.21114	2.15536	4.17017	2.40823	1.5291	4.2156	3.57934	3.42906	3.39071	3.10613	2.35809	4.08054	2.88258	1.91769	2.29181	2.53675	4.31925
chr8:69302660-69302966	MMSAT4	10.0514	3.37636	8.27848	6.90234	7.21615	1.29568	3.0266	2.76786	3.68414	2.6021	1.79834	2.59325	2.05661	4.33653	3.00182	3.47864	4.40681	3.7781	3.10236	3.5101	3.41309	4.43158	5.93753	4.85268	2.5283	6.34325	6.28991	4.79202	8.2022	5.63103	3.53898	4.98337	3.44569	7.0178	3.59007	2.9035	4.03316	4.01901	3.43463	2.46088	3.3438	5.4073	3.60531	4.10948	2.00681	3.28011	1.72572	5.35624
chr8:69371528-69371818	MMSAT4	6.21798	2.70781	7.6986	6.49125	8.16311	0.421099	0.840445	1.08847	1.00194	0.644984	0.347113	2.43408	0.871826	1.98812	2.12951	2.16619	3.26904	1.51528	0.219109	1.47014	2.5868	2.22813	1.08949	3.02663	0.234252	2.85628	1.06575	2.71975	4.64655	4.35798	4.58704	3.41763	3.03811	6.39322	3.07445	1.56272	4.5941	3.55628	4.00904	1.85344	3.91132	3.095	3.13303	3.41744	0.926103	1.99193	2.71634	2.53824
chr8:69372105-69372406	MMSAT4	5.55916	2.05523	5.90695	4.87391	4.57781	1.43729	2.01738	2.61403	1.52816	1.8444	1.32141	3.11831	1.65822	2.47071	2.65353	2.02678	3.12563	2.09943	1.46781	1.75376	2.81286	3.48184	3.13217	2.91926	2.38557	4.18772	3.87972	3.96849	5.57457	3.3682	1.02909	1.89425	3.33439	2.65144	1.72621	0.945279	1.88464	1.72535	2.84372	2.03649	3.06126	4.31259	2.765	2.6559	1.08754	2.21383	3.11753	2.45513
chr8:69373360-69373498	MMSAT4	8.43007	3.40826	7.04129	8.40434	6.96284	0.293547	1.46531	1.74699	1.24247	2.32895	0.847943	2.51237	1.78267	3.63829	3.14763	2.44263	3.47498	2.54149	0.0342411	2.91109	3.71751	3.55074	2.00038	4.1948	0.953838	5.81703	3.63511	3.43742	4.27224	5.33904	4.26771	2.3615	4.70771	5.15368	2.79616	1.17115	3.23859	5.11089	4.12537	2.6516	2.38193	5.04608	4.25531	2.44173	1.54436	2.66277	2.04944	3.08967
chr8:84014703-84014784	IMPB_01	0.291631	1.07987	0.524541	1.25036	0.289441	0.21874	0.202941	0.457515	0.371763	0.580502	0.540621	0.305604	0.562478	0.740178	1.47878	0.851647	0.807066	1.29836	0.156971	1.30053	2.02717	0.918747	0.481221	0.756412	0.758731	1.10323	0.161454	0.974079	1.84577	0.243814	0.0519733	0.324353	0.16476	0.189465	0.46558	0.170842	0.167804	0.720112	0.274211	0.3541	0.571191	1.51722	0.961692	0.369096	0.707101	0.470006	1.20133	1.58888
chr9:111699518-111699674	IMPB_01	1.3865	1.02002	1.96536	1.48222	1.71351	0.916023	1.12007	0.478581	0.179067	0.800286	0.575392	0.777248	0.771492	1.49664	1.66484	1.50154	1.42236	1.35107	1.30534	1.18587	2.60087	0.913987	0.884391	1.57113	1.30503	1.60839	0.850266	0.606419	0.67171	0.444848	0.634163	0.857945	0.368718	1.24955	0.458119	0.510823	0.056876	0.644291	0.101333	0.783145	0.775017	0.796053	1.30706	0.634496	0.790366	0.879314	0.652846	0.4861
chr9:113482785-113482865	IMPB_01	0.276043	0.985584	0.69889	1.15808	0.962236	0.153117	0.200856	0.195339	0	0.15534	0.1817	0	0	0.118792	0.241298	0.191985	0.688785	0.430296	0.135553	0.27935	0.243513	0.360327	0.218464	0.23028	0	0.24896	0.19711	0.27346	0.313724	0	0	0	0	0	0	0.491243	0.0212377	0.4685	0.2001	0	0	0.426882	0.475768	0.70294	0.386687	0.41606	0.60985	0.50673
chr9:116839964-116840044	IMPB_01	0.297604	1.15059	0.653591	1.57762	1.03217	0.10937	0	0.0911584	0.14068	0.199352	0.604163	0	0.393041	0.932071	0.894634	0.443546	1.07583	0.723668	1.12686	0.778965	0.353913	0.62017	1.23307	0.762846	1.12262	0.738585	0.686939	0.745044	0.627514	0.018988	0	0.214558	0.152402	0	0.22406	0.206778	0.18878	0.342591	0.125063	0.0486887	0.19035	0.617684	0.66268	0.389991	0.904112	0.205479	0.292199	0.153282
chr9:117235220-117235313	IMPB_01	1.30955	1.18393	1.35222	1.52657	2.1107	0.729011	0.238317	0.629774	0.267831	0.620886	0.463275	0.320584	0.540502	0.943819	0.586015	0.616479	0.572286	0.785341	0.706658	1.027	1.19125	0.972947	0.898717	1.64429	1.59527	0.995649	1.22918	0.530805	1.16953	0.379749	0.188612	0.408155	0.303477	0.220546	0.222083	0.563143	0	0	0.4002	0.13136	0.700276	0.403375	1.56903	0.21224	1.58685	0.82635	0.867386	0.317248
chr9:120085230-120085502	IMPB_01	0.497602	0.764152	1.19003	1.17195	0.738518	0.69315	0.237662	0.397793	0	0.324414	0.244908	0.184738	0.223226	1.48795	0.650217	1.17114	1.02517	0.422293	0.833835	0.782519	1.15839	0.498575	0.397305	0.593528	0.482634	0.393522	0.370896	0.35182	0.292209	0.441233	0.442394	0.143351	0.274464	0.0929765	0.256754	0.0461974	0.129786	0.415108	0.118157	0.34825	0.660003	0.974015	0.529762	0.284005	0.50184	0.287581	0.712994	0.0447125
chr9:121686701-121686765	IMPB_01	1.01024	1.02642	0.639182	0.737493	1.63203	0.888531	0.275118	0.81624	0.42654	0.936977	0.71829	0.669532	0	1.34993	1.98511	1.77988	1.43184	1.50683	1.70801	1.38616	0.935203	1.26658	0.932408	1.59858	1.35327	0.71955	1.58293	1.63614	0.486573	0.258112	0.0602972	0.284709	0.672106	0.307302	0.265525	0.95435	1.19462	0.516087	0.0781641	0.816144	0.380809	1.01901	1.67984	0.895274	0.934139	0.373767	0.992165	0.745861
chr9:124293542-124293680	MMSAT4	4.68525	2.60005	4.46556	3.60899	3.75101	0.308965	1.0548	1.19608	2.75286	0.771007	0.624106	1.63174	0.5611	2.10408	3.03323	2.23269	1.99332	1.74227	0.258763	1.92209	2.0018	3.54041	2.64604	2.37181	1.25036	3.40102	2.73453	4.56473	3.51612	3.60524	2.81151	1.23492	3.51284	3.74847	3.21184	1.1246	2.10424	3.10304	2.98531	2.28511	1.81294	2.38475	3.14028	2.01902	1.34734	1.85355	2.30246	3.61105
chr9:15591666-15591754	IMPB_01	1.15136	0.978786	0.327668	0.920988	1.76162	0.755548	0.505797	0.14883	0.268649	0.20712	1.2141	0.801495	0.741363	1.66304	0.931416	1.15307	1.23588	0.897364	2.33327	1.03244	1.27516	0.74094	1.168	0.450109	0.973192	1.57269	0.904817	0.618273	0.860989	0.353876	0.275075	0.260049	0.419499	0.21615	0	0.18075	0	0.284827	0.050025	0.730354	0.153578	0	0.676585	0.988728	0.726868	1.30263	1.03996	0.437599
chr9:17928231-17928334	IMPB_01	1.2212	0.726295	0.104903	0.524079	0.324733	0	0	0	0	0	0	0	0.193133	0	0	0.10816	0.14465	0	0	0.315124	0	0.188107	0.227727	0.23028	0	0.24896	0.19711	0.424726	0	0	0	0	0	0.21615	0	0	0	0.347964	0	0	0	0	0	0	0	0	0.175624	0.184492
chr9:21216828-21216983	IMPB_01	1.25033	0.969548	1.12347	1.09306	1.50766	0.519276	0.338395	0.0646735	0.377186	0.219145	0.212314	0.484022	0.390941	1.66176	1.00739	0.854829	1.40232	0.542822	0.669232	0.769796	1.11206	0.288733	0.243317	0.314967	0.498073	0.652016	2.10951	0.977217	0.290723	0.333201	0.215321	0.328068	0.40084	0.377507	0.318397	0.236462	0.506188	0.373289	0.507992	0.453477	0.463504	0.501311	0.559604	0.0287551	0.455519	0.272487	0.548219	0.281154
chr9:21217355-21217373	IMPB_01	0.665478	0.818127	0.927792	1.14505	1.355	0	0.194961	0.595322	0.14068	0	0.48454	0	0.39655	1.02511	0.890939	1.70679	0.608471	1.00816	1.10927	1.115	1.76778	0.377977	0	0.422188	0.879781	0.746789	0.306616	0.820261	0.697261	0.18988	0.13643	0	0.0366133	0.4322	0	0	0.375288	0.0520556	0	0.17705	0	0	0.53822	0.340068	0	1.43315	0.564683	0.25337
chr9:21217553-21217769	IMPB_01	0.921006	1.39522	1.51853	1.14228	1.74273	0.701713	0.259943	0.180837	0.195423	0.427672	0.166558	0	0.513955	0.666431	0.67438	0.886965	0.743347	0.378001	0.609921	0.79383	0.849008	0.352213	0.674879	0.249472	0.259529	0.89301	0.403175	0.0886211	0.281875	0	0.305343	0.015697	0.334192	0.183099	0	0.297501	0.224069	0.0347037	0.272358	0.0967218	0.295019	0.376097	0	0.810555	0.394821	0.680954	0.226087	0.0950136
chr9:22278216-22279013	MMSAT4	17.0895	5.78124	13.4364	12.1058	12.7281	6.74529	7.10006	6.42273	6.23651	6.89882	5.13382	5.57036	4.04545	6.91402	7.65718	5.24255	5.54624	7.82376	6.86397	4.80433	9.31094	6.1727	7.75454	9.5144	6.01661	7.90922	9.26598	8.58119	10.0565	7.93633	6.60493	6.89887	9.66676	9.83346	4.60637	5.07093	8.81422	7.91253	6.68296	6.79499	6.06434	6.72472	5.93419	5.73368	4.28528	4.81932	5.71875	4.67427
chr9:25822113-25822349	IMPB_01	0.759913	1.25126	0.644712	1.44553	1.07581	0.198253	1.03847	0.47676	0.400502	0.553846	0.226357	0.13821	0.299098	0.993944	0.727342	1.12706	0.592624	1.13948	0.693208	0.811104	1.05165	0.324368	0.419975	0.507453	0.0344373	0.900755	0.514476	0.742621	0.680473	0.438521	0.588407	0.383133	0.88118	0.507323	0.111463	0.626318	0.486348	0.299762	0.12803	0.441875	0.60991	0.198423	0.760318	0.477754	0.365705	0.150319	0.306628	0.0848141
chr9:35863788-35863884	IMPB_01	1.55284	0.700295	2.53437	1.17568	1.48764	0.43748	0.836824	0.468195	1.12123	0.239481	0.54511	0.699799	0.804358	1.02621	2.1113	1.7162	1.46885	1.04062	1.63374	1.77642	1.74522	2.04998	1.87793	1.29785	0.564358	1.70612	0.519467	1.27304	1.33874	0.949466	0.816739	0.478905	0.521867	0.270164	0.23279	0.598126	0.871142	0.919928	0.879517	0.348567	1.04124	0.925966	1.10727	1.43027	0.463782	0.543937	0.448944	1.63087
chr9:38198654-38198833	IMPB_01	0.776351	0.726926	1.80902	1.27422	1.45614	0.278618	0.664005	0.250267	0.133635	0.373761	0.365434	0.716129	0.313086	1.4042	0.933223	1.28726	0.822498	0.668959	1.05614	0.741661	0.371503	0.98196	0.675727	0.658728	0.389978	0.745373	0.487776	0.685834	1.15165	0.920828	0.280264	0.565789	0.150964	0.301846	0.277007	0.285242	0.411309	0.0968411	1.10775	0.445098	0.269082	0.683647	0.407064	0.342636	0.731031	0.570659	0.360023	0.447282
chr9:41132568-41132707	IMPB_01	1.69546	0.538477	1.49308	1.37826	1.76201	0.476223	0.366354	0.207036	0.184364	0.509981	0.564718	0.37224	0.0200709	1.19813	0.822573	0.570105	0.897635	1.10278	1.03879	0.346166	0.892305	0.672091	0.380857	0.876292	0.756545	0.968814	0.633989	0.651088	0.709186	0.321014	0.527492	0.0182944	0.151762	0.0606464	0.199295	0.248317	0.158901	0.539287	0.0604619	0.720968	0.182415	1.50956	0.443544	0.93588	0.619583	0.388836	0.441744	0.373446
chr9:42178726-42178923	IMPB_01	0.651884	1.16323	1.26864	0.887764	0.959831	0.0156727	0.396791	0.769081	0.393019	0.190301	0.397373	0.470555	0.391465	0.985752	0.924075	1.14387	0.720614	0.793575	0.904696	0.655856	0.685411	0.531281	0.301602	0.213074	0.340579	0.24521	0.210118	0.0374793	0.793991	0.48197	0.379596	0.233397	0.445872	0.379968	0.339141	0.230112	0.324855	0.267041	0.282289	0.294784	0.818158	0.585165	0.452605	0.193901	0.805352	0.184821	0.0206371	0
chr9:58377144-58377226	IMPB_01	0.583479	0.90214	0.578688	0.61908	0.893841	0.202734	0.520462	0.718739	0.253983	0.93465	0.23488	0.456181	0.477362	1.11258	1.06336	1.72318	1.0882	1.26627	1.70884	1.19233	0.707232	1.70039	0.707505	1.77779	0.22176	0.49783	0.961406	0.470131	1.68921	0.18988	0	0.21191	0.462241	0	0.215756	0.192036	0.0391373	0.70276	0.761276	0.3541	0.19035	1.07852	0.466639	0	0.825096	0.616498	1.00898	0.461643
chr9:60539436-60539472	IMPB_01	2.36632	0.24096	0.697211	0.736039	1.29786	0	0	0	0	0	0	0	0	0.366932	0.713554	0.634027	0.723139	1.11374	0.31608	0.687287	0.645782	0.23628	0.855894	0.857248	0.816107	0.24896	0.421595	0	0.213024	0	0	0	0	0	0	0	0	0	0	0	0	0.481497	0.27191	0	0.598029	0.624139	0.457412	0.246332
chr9:60539652-60539747	IMPB_01	1.4221	0.895363	0.583409	0.599199	0.770184	0	0	0	0	0	0	0	0	0.24694	0.511136	0.351894	0.46277	0.87256	0.504886	0.532089	0.888634	0.298459	0.522857	0.0412081	1.11645	0.351128	0.207484	0	0	0	0	0	0	0	0	0	0	0	0	0	0	0.315909	0	0	0.486255	0.435773	0.466505	0.0613422
chr9:79694650-79694888	IMPB_01	0.353747	0.784644	0.918116	0.718369	0.630927	0	0.163747	0.130695	0.0543819	0.098337	0.286296	0.0351908	0	0.453365	0.270147	0.290432	0.217545	0.359616	0.00588269	0.219656	0.204121	0	0.070534	0.0745025	0.12696	0.0794999	0.0588017	0	0.193333	0.0414858	0.221105	0.0596555	0.0816924	0.139862	0.0782487	0.257971	0.0848715	0.0452752	0.319469	0.108611	0	0.183713	0	0.226502	0.0614765	0.045463	0.267331	0.0819725
chr9:88569475-88570116	MMSAT4	5.96312	3.45352	8.10159	5.96513	6.75498	2.23834	4.12371	3.55418	2.78976	3.93372	2.88755	2.29638	3.01943	3.29089	2.93315	4.31727	4.43984	3.47315	4.4591	2.96214	4.2135	5.21191	5.30981	4.56837	3.22868	3.72852	5.68323	4.21331	4.36671	4.82976	3.95131	4.95614	4.6376	4.67475	2.87072	2.91062	4.56948	3.26807	4.23223	3.36925	4.88147	2.59484	3.11008	2.50863	2.50476	2.79614	2.83755	2.9528
chr9:98968336-98968417	IMPB_01	1.0599	1.17506	0.953947	1.15482	1.09969	0.245722	0.18242	0.435465	0.0851227	0	0.717837	0.62262	0.203337	1.19643	0.854252	1.16003	1.74442	1.63262	1.087	1.54537	1.88739	1.17836	0.519549	0.997993	1.16021	1.06635	1.94203	1.64041	0.525046	0.0562607	0	0	0	0	0.333379	0.15906	0.545365	0.138815	0.242096	0.177051	0.03995	0.798509	0.27191	0.696899	0.980673	1.02756	0.938631	0.397254
[truncated: 25 more columns]
